# Supplementary material for: Nanoresolution real-time 3D orbital tracking for studying mitochondrial trafficking in vertebrate axons in vivo
Source: eLife. 2019 Jun 10;8:e46059. doi: 10.7554/eLife.46059 (PMC6579510; doi:10.7554/eLife.46059)
Supplement: Figure 1—source data 1. [file elife-46059-fig1-data1.zip]

Archive with 4 entries (3 files):
- Figure 1 - Source Data and Code/
- Figure 1 - Source Data and Code/Fig1 - 2014.01.24 Fish 5 - Trajectory2.mat
- Figure 1 - Source Data and Code/Identify_active_states.m
- Figure 1 - Source Data and Code/Plot_Trajectory_Corr.m
