# Supplementary material for: Nanoresolution real-time 3D orbital tracking for studying mitochondrial trafficking in vertebrate axons in vivo
Source: eLife. 2019 Jun 10;8:e46059. doi: 10.7554/eLife.46059 (PMC6579510; doi:10.7554/eLife.46059)
Supplement: Figure 1—figure supplement 1—source data 1. [file elife-46059-fig1-figsupp1-data1.zip]

Archive with 3 entries (2 files):
- Supplementary Figure 1 - Source Data and Code/
- Supplementary Figure 1 - Source Data and Code/Data.txt
- Supplementary Figure 1 - Source Data and Code/Precision_Plot.m
