# Supplementary material for: Nanoresolution real-time 3D orbital tracking for studying mitochondrial trafficking in vertebrate axons in vivo
Source: eLife. 2019 Jun 10;8:e46059. doi: 10.7554/eLife.46059 (PMC6579510; doi:10.7554/eLife.46059)
Supplement: Figure 1—figure supplement 1—source data 1. [file elife-46059-fig1-figsupp1-data1.zip › Supplementary Figure 1 - Source Data and Code/Data.txt]

File Header:	
File Path:	E:\Performance Measurements Paper\Variable Countrate\180kHz.txt
Date:	09.07.2015
Time:	16:39
Orbit_Time_[ms]:	5
Orbit Radius [V]: 	0.0150
Tracking_Treshold_[Hz]:	   2500
Delay_Orbits: 	  0
Number of Particles:	1
Long_Range:	0
Long Range_Treshold_[V]:	0.5780
Data:	
|X Pos [V]|	|Y Pos [V]|	|Z Pos [V]|	|Step #|	|Calc Time [ms]|	|Int 1 [Hz]|	|Int 2 [Hz]|	|Camera Frame|	|Tracking Active|	|Long Range X|	|Long Range Y|
0.08718	0.07495	-0.01489	1.00000	955.00000	173600.00000	82400.00000	1.00000	1.00000	0.00000	0.00000
0.08434	0.07614	-0.03113	2.00000	957.00000	168600.00000	74800.00000	1.00000	1.00000	0.00000	0.00000
0.08130	0.07759	-0.04504	3.00000	881.00000	166800.00000	83000.00000	1.00000	1.00000	0.00000	0.00000
0.07825	0.07904	-0.06018	4.00000	874.00000	169600.00000	79400.00000	1.00000	1.00000	0.00000	0.00000
0.07523	0.08037	-0.07715	5.00000	885.00000	168800.00000	72200.00000	1.00000	1.00000	0.00000	0.00000
0.07234	0.08162	-0.08923	6.00000	899.00000	150800.00000	82000.00000	1.00000	1.00000	0.00000	0.00000
0.06946	0.08271	-0.10449	7.00000	858.00000	170200.00000	79200.00000	1.00000	1.00000	0.00000	0.00000
0.06653	0.08407	-0.12122	8.00000	877.00000	171600.00000	74200.00000	1.00000	1.00000	0.00000	0.00000
0.06347	0.08548	-0.13513	9.00000	1020.00000	163800.00000	81600.00000	1.00000	1.00000	0.00000	0.00000
0.06049	0.08690	-0.14978	10.00000	1051.00000	168600.00000	80800.00000	1.00000	1.00000	0.00000	0.00000
0.05757	0.08809	-0.16602	11.00000	933.00000	162800.00000	72200.00000	1.00000	1.00000	0.00000	0.00000
0.05457	0.08946	-0.18311	12.00000	875.00000	164600.00000	69800.00000	1.00000	1.00000	0.00000	0.00000
0.05170	0.09077	-0.19836	13.00000	909.00000	167400.00000	77800.00000	1.00000	1.00000	0.00000	0.00000
0.04881	0.09183	-0.21460	14.00000	881.00000	157000.00000	69600.00000	1.00000	1.00000	0.00000	0.00000
0.04588	0.09299	-0.22937	15.00000	871.00000	160200.00000	76200.00000	1.00000	1.00000	0.00000	0.00000
0.04284	0.09446	-0.24182	16.00000	959.00000	158400.00000	84600.00000	1.00000	1.00000	0.00000	0.00000
0.03998	0.09578	-0.25720	17.00000	872.00000	158000.00000	72800.00000	1.00000	1.00000	0.00000	0.00000
0.03723	0.09699	-0.27612	18.00000	850.00000	169200.00000	65400.00000	1.00000	1.00000	0.00000	0.00000
0.03413	0.09848	-0.29407	19.00000	870.00000	171800.00000	69800.00000	1.00000	1.00000	0.00000	0.00000
0.03114	0.09970	-0.31165	20.00000	1104.00000	169800.00000	70200.00000	1.00000	1.00000	0.00000	0.00000
0.02817	0.10096	-0.32849	21.00000	931.00000	169000.00000	72600.00000	1.00000	1.00000	0.00000	0.00000
0.02520	0.10222	-0.34277	22.00000	876.00000	159200.00000	77800.00000	1.00000	1.00000	0.00000	0.00000
0.02202	0.10335	-0.35913	23.00000	944.00000	158200.00000	69600.00000	1.00000	1.00000	0.00000	0.00000
0.01911	0.10456	-0.37354	24.00000	867.00000	163400.00000	79400.00000	1.00000	1.00000	0.00000	0.00000
0.01606	0.10581	-0.39038	25.00000	873.00000	168400.00000	72400.00000	1.00000	1.00000	0.00000	0.00000
0.01313	0.10698	-0.40723	26.00000	867.00000	165000.00000	70800.00000	1.00000	1.00000	0.00000	0.00000
0.01021	0.10834	-0.42175	27.00000	973.00000	158800.00000	76600.00000	1.00000	1.00000	0.00000	0.00000
0.00713	0.10954	-0.43604	28.00000	867.00000	164400.00000	80200.00000	1.00000	1.00000	0.00000	0.00000
0.00401	0.11061	-0.45056	29.00000	867.00000	169600.00000	81600.00000	1.00000	1.00000	0.00000	0.00000
0.00096	0.11186	-0.46509	30.00000	858.00000	162200.00000	78400.00000	1.00000	1.00000	0.00000	0.00000
0.00001	0.11185	-0.48230	31.00000	1094.00000	282400.00000	119400.00000	1.00000	1.00000	0.00000	0.00000
0.00160	0.11208	-0.49658	32.00000	945.00000	247800.00000	121200.00000	1.00000	1.00000	0.00000	0.00000
0.00894	0.11441	-0.50476	33.00000	884.00000	84000.00000	55600.00000	1.00000	1.00000	0.00000	0.00000
0.01275	0.11437	-0.50574	34.00000	862.00000	4000.00000	3800.00000	1.00000	1.00000	0.00000	0.00000
0.01300	0.11455	-0.50574	35.00000	724.00000	1800.00000	600.00000	1.00000	0.00000	0.00000	0.00000
0.01318	0.11512	-0.50574	36.00000	588.00000	1600.00000	400.00000	1.00000	0.00000	0.00000	0.00000
0.01290	0.11598	-0.50574	37.00000	4942.00000	1600.00000	1400.00000	1.00000	0.00000	0.00000	0.00000
0.01193	0.11668	-0.50574	38.00000	5058.00000	1200.00000	2400.00000	1.00000	0.00000	0.00000	0.00000
0.01043	0.11668	-0.50574	39.00000	5164.00000	800.00000	1800.00000	1.00000	0.00000	0.00000	0.00000
0.00897	0.11562	-0.50574	40.00000	5062.00000	1000.00000	800.00000	1.00000	0.00000	0.00000	0.00000
0.00832	0.11362	-0.50574	41.00000	5254.00000	1000.00000	1200.00000	1.00000	0.00000	0.00000	0.00000
0.00907	0.11134	-0.50574	42.00000	4970.00000	1000.00000	800.00000	1.00000	0.00000	0.00000	0.00000
0.01125	0.10975	-0.50574	43.00000	5603.00000	1000.00000	2600.00000	1.00000	0.00000	0.00000	0.00000
0.01425	0.10975	-0.50574	44.00000	4589.00000	400.00000	2600.00000	1.00000	0.00000	0.00000	0.00000
0.01693	0.11169	-0.50574	45.00000	5667.00000	1600.00000	600.00000	1.00000	0.00000	0.00000	0.00000
0.01804	0.11512	-0.50574	46.00000	4540.00000	1200.00000	2600.00000	1.00000	0.00000	0.00000	0.00000
0.01683	0.11883	-0.50574	47.00000	5415.00000	1000.00000	2200.00000	1.00000	0.00000	0.00000	0.00000
0.01343	0.12130	-0.50574	48.00000	4808.00000	800.00000	3200.00000	1.00000	0.00000	0.00000	0.00000
0.00893	0.12130	-0.50574	49.00000	5182.00000	1000.00000	3000.00000	1.00000	0.00000	0.00000	0.00000
0.00504	0.11848	-0.50574	50.00000	5045.00000	2000.00000	1200.00000	1.00000	0.00000	0.00000	0.00000
0.00346	0.11362	-0.50574	51.00000	5163.00000	1200.00000	1400.00000	1.00000	0.00000	0.00000	0.00000
0.00513	0.10848	-0.50574	52.00000	5052.00000	1000.00000	1600.00000	1.00000	0.00000	0.00000	0.00000
0.00975	0.10513	-0.50574	53.00000	5168.00000	800.00000	2000.00000	1.00000	0.00000	0.00000	0.00000
0.01576	0.10513	-0.50574	54.00000	5052.00000	1200.00000	1800.00000	1.00000	0.00000	0.00000	0.00000
0.02086	0.10884	-0.50574	55.00000	5175.00000	800.00000	1400.00000	1.00000	0.00000	0.00000	0.00000
0.02290	0.11512	-0.50574	56.00000	5027.00000	2400.00000	1800.00000	1.00000	0.00000	0.00000	0.00000
0.02077	0.12169	-0.50574	57.00000	5199.00000	1600.00000	1800.00000	1.00000	0.00000	0.00000	0.00000
0.01493	0.12592	-0.50574	58.00000	5106.00000	1200.00000	2400.00000	1.00000	0.00000	0.00000	0.00000
0.00743	0.12592	-0.50574	59.00000	5030.00000	1200.00000	1000.00000	1.00000	0.00000	0.00000	0.00000
0.00111	0.12134	-0.50574	60.00000	5222.00000	1400.00000	1400.00000	1.00000	0.00000	0.00000	0.00000
-0.00139	0.11362	-0.50574	61.00000	5008.00000	800.00000	800.00000	1.00000	0.00000	0.00000	0.00000
0.00120	0.10563	-0.50574	62.00000	5157.00000	800.00000	1600.00000	1.00000	0.00000	0.00000	0.00000
0.00825	0.10051	-0.50574	63.00000	5053.00000	400.00000	1800.00000	1.00000	0.00000	0.00000	0.00000
0.01726	0.10051	-0.50574	64.00000	5171.00000	0.00000	1200.00000	1.00000	0.00000	0.00000	0.00000
0.02479	0.10598	-0.50574	65.00000	5042.00000	1200.00000	3400.00000	1.00000	0.00000	0.00000	0.00000
0.02776	0.11512	-0.50574	66.00000	5180.00000	800.00000	1800.00000	1.00000	0.00000	0.00000	0.00000
0.02470	0.12454	-0.50574	67.00000	5047.00000	1400.00000	2200.00000	1.00000	0.00000	0.00000	0.00000
0.01644	0.13055	-0.50574	68.00000	5162.00000	1600.00000	1600.00000	1.00000	0.00000	0.00000	0.00000
0.00593	0.13055	-0.50574	69.00000	5052.00000	600.00000	1600.00000	1.00000	0.00000	0.00000	0.00000
-0.00282	0.12419	-0.50574	70.00000	5246.00000	1000.00000	1800.00000	1.00000	0.00000	0.00000	0.00000
-0.00625	0.11362	-0.50574	71.00000	5028.00000	1800.00000	1200.00000	1.00000	0.00000	0.00000	0.00000
-0.00273	0.10277	-0.50574	72.00000	5116.00000	1400.00000	1600.00000	1.00000	0.00000	0.00000	0.00000
0.00675	0.09589	-0.50574	73.00000	5055.00000	800.00000	1800.00000	1.00000	0.00000	0.00000	0.00000
0.01876	0.09589	-0.50574	74.00000	5159.00000	600.00000	1600.00000	1.00000	0.00000	0.00000	0.00000
0.02872	0.10312	-0.50574	75.00000	5040.00000	800.00000	1800.00000	1.00000	0.00000	0.00000	0.00000
0.03262	0.11512	-0.50574	76.00000	5185.00000	1000.00000	2600.00000	1.00000	0.00000	0.00000	0.00000
0.02863	0.12740	-0.50574	77.00000	5163.00000	1600.00000	3400.00000	1.00000	0.00000	0.00000	0.00000
0.01794	0.13517	-0.50574	78.00000	5051.00000	1000.00000	2600.00000	1.00000	0.00000	0.00000	0.00000
0.00442	0.13517	-0.50574	79.00000	5114.00000	800.00000	1400.00000	1.00000	0.00000	0.00000	0.00000
-0.00675	0.12705	-0.50574	80.00000	5133.00000	1000.00000	2200.00000	1.00000	0.00000	0.00000	0.00000
-0.01111	0.11362	-0.50574	81.00000	5067.00000	1200.00000	1400.00000	1.00000	0.00000	0.00000	0.00000
-0.00666	0.09992	-0.50574	82.00000	5144.00000	600.00000	400.00000	1.00000	0.00000	0.00000	0.00000
0.00525	0.09127	-0.50574	83.00000	5051.00000	800.00000	1000.00000	1.00000	0.00000	0.00000	0.00000
0.02026	0.09127	-0.50574	84.00000	5132.00000	1200.00000	1200.00000	1.00000	0.00000	0.00000	0.00000
0.09019	0.07360	-0.50574	85.00000	5046.00000	1200.00000	2800.00000	1.00000	0.00000	0.00000	0.00000
0.09043	0.07377	-0.50574	86.00000	5170.00000	1400.00000	2400.00000	1.00000	0.00000	0.00000	0.00000
0.09062	0.07435	-0.50574	87.00000	5047.00000	1400.00000	2200.00000	1.00000	0.00000	0.00000	0.00000
0.09034	0.07520	-0.50574	88.00000	5291.00000	1000.00000	2600.00000	1.00000	0.00000	0.00000	0.00000
0.08937	0.07591	-0.50574	89.00000	4991.00000	2200.00000	2600.00000	1.00000	0.00000	0.00000	0.00000
0.08787	0.07591	-0.50574	90.00000	5376.00000	2000.00000	3000.00000	1.00000	0.00000	0.00000	0.00000
0.08641	0.07485	-0.50574	91.00000	4767.00000	600.00000	2800.00000	1.00000	0.00000	0.00000	0.00000
0.08576	0.07285	-0.50574	92.00000	5434.00000	2000.00000	2200.00000	1.00000	0.00000	0.00000	0.00000
0.08650	0.07057	-0.50574	93.00000	4792.00000	1600.00000	2400.00000	1.00000	0.00000	0.00000	0.00000
0.08869	0.06898	-0.50574	94.00000	5624.00000	1400.00000	2200.00000	1.00000	0.00000	0.00000	0.00000
0.09169	0.06898	-0.50574	95.00000	4593.00000	1600.00000	3000.00000	1.00000	0.00000	0.00000	0.00000
0.09436	0.07092	-0.50574	96.00000	5249.00000	1000.00000	2000.00000	1.00000	0.00000	0.00000	0.00000
0.09548	0.07435	-0.50574	97.00000	4963.00000	1600.00000	1600.00000	1.00000	0.00000	0.00000	0.00000
0.09427	0.07806	-0.50574	98.00000	5425.00000	2200.00000	2400.00000	1.00000	0.00000	0.00000	0.00000
0.09087	0.08053	-0.50574	99.00000	4806.00000	600.00000	2000.00000	1.00000	0.00000	0.00000	0.00000
0.08637	0.08053	-0.50574	100.00000	5155.00000	1400.00000	3200.00000	1.00000	0.00000	0.00000	0.00000
0.08248	0.07771	-0.50574	101.00000	5057.00000	1600.00000	2600.00000	1.00000	0.00000	0.00000	0.00000
0.08090	0.07285	-0.50574	102.00000	5164.00000	1200.00000	1600.00000	1.00000	0.00000	0.00000	0.00000
0.08070	0.07316	-0.49622	103.00000	5460.00000	2000.00000	3200.00000	1.00000	1.00000	0.00000	0.00000
0.08094	0.07333	-0.49622	104.00000	4703.00000	600.00000	2000.00000	1.00000	0.00000	0.00000	0.00000
0.08113	0.07390	-0.49622	105.00000	5218.00000	1000.00000	2400.00000	1.00000	0.00000	0.00000	0.00000
0.08085	0.07476	-0.49622	106.00000	5007.00000	1400.00000	2400.00000	1.00000	0.00000	0.00000	0.00000
0.07988	0.07547	-0.49622	107.00000	5170.00000	1200.00000	3400.00000	1.00000	0.00000	0.00000	0.00000
0.07837	0.07547	-0.49622	108.00000	5027.00000	1200.00000	2200.00000	1.00000	0.00000	0.00000	0.00000
0.07692	0.07441	-0.49622	109.00000	5169.00000	1200.00000	2600.00000	1.00000	0.00000	0.00000	0.00000
0.07627	0.07241	-0.49622	110.00000	5053.00000	1000.00000	3200.00000	1.00000	0.00000	0.00000	0.00000
0.07719	0.07218	-0.48633	111.00000	5488.00000	2200.00000	3600.00000	1.00000	1.00000	0.00000	0.00000
0.07744	0.07236	-0.48633	112.00000	4721.00000	600.00000	3000.00000	1.00000	0.00000	0.00000	0.00000
0.07762	0.07293	-0.48633	113.00000	5184.00000	1600.00000	2400.00000	1.00000	0.00000	0.00000	0.00000
0.07734	0.07379	-0.48633	114.00000	5042.00000	1200.00000	2000.00000	1.00000	0.00000	0.00000	0.00000
0.07637	0.07449	-0.48633	115.00000	5168.00000	1000.00000	3400.00000	1.00000	0.00000	0.00000	0.00000
0.07487	0.07449	-0.48633	116.00000	5081.00000	1200.00000	3400.00000	1.00000	0.00000	0.00000	0.00000
0.07341	0.07343	-0.48633	117.00000	5134.00000	1400.00000	2400.00000	1.00000	0.00000	0.00000	0.00000
0.07276	0.07143	-0.48633	118.00000	5047.00000	1200.00000	2000.00000	1.00000	0.00000	0.00000	0.00000
0.07350	0.06915	-0.48633	119.00000	5161.00000	1200.00000	3400.00000	1.00000	0.00000	0.00000	0.00000
0.07569	0.06756	-0.48633	120.00000	5057.00000	1000.00000	2000.00000	1.00000	0.00000	0.00000	0.00000
0.07490	0.06743	-0.46606	121.00000	5458.00000	1600.00000	4400.00000	1.00000	1.00000	0.00000	0.00000
0.07514	0.06761	-0.46606	122.00000	4867.00000	1800.00000	3000.00000	1.00000	0.00000	0.00000	0.00000
0.07532	0.06818	-0.46606	123.00000	5074.00000	800.00000	3000.00000	2.00000	0.00000	0.00000	0.00000
0.07505	0.06903	-0.46606	124.00000	5075.00000	800.00000	2600.00000	2.00000	0.00000	0.00000	0.00000
0.07407	0.06974	-0.46606	125.00000	5128.00000	1400.00000	3000.00000	2.00000	0.00000	0.00000	0.00000
0.07257	0.06974	-0.46606	126.00000	5069.00000	1800.00000	1800.00000	2.00000	0.00000	0.00000	0.00000
0.07111	0.06868	-0.46606	127.00000	5138.00000	1200.00000	3000.00000	2.00000	0.00000	0.00000	0.00000
0.07047	0.06668	-0.46606	128.00000	5070.00000	1600.00000	2000.00000	2.00000	0.00000	0.00000	0.00000
0.07121	0.06440	-0.46606	129.00000	5153.00000	1600.00000	2800.00000	2.00000	0.00000	0.00000	0.00000
0.07339	0.06281	-0.46606	130.00000	5056.00000	1400.00000	3600.00000	2.00000	0.00000	0.00000	0.00000
0.07640	0.06281	-0.46606	131.00000	5182.00000	800.00000	3400.00000	2.00000	0.00000	0.00000	0.00000
0.07682	0.06221	-0.46484	132.00000	5358.00000	3200.00000	3400.00000	2.00000	1.00000	0.00000	0.00000
0.07706	0.06238	-0.46484	133.00000	4840.00000	2200.00000	2400.00000	2.00000	0.00000	0.00000	0.00000
0.07725	0.06296	-0.46484	134.00000	5064.00000	1800.00000	2200.00000	2.00000	0.00000	0.00000	0.00000
0.07790	0.06249	-0.44995	135.00000	5753.00000	2000.00000	4200.00000	2.00000	1.00000	0.00000	0.00000
0.07815	0.06266	-0.44995	136.00000	4470.00000	1200.00000	3600.00000	2.00000	0.00000	0.00000	0.00000
0.07833	0.06323	-0.44995	137.00000	5387.00000	1800.00000	2200.00000	2.00000	0.00000	0.00000	0.00000
0.07805	0.06409	-0.44995	138.00000	4815.00000	1200.00000	2800.00000	2.00000	0.00000	0.00000	0.00000
0.07794	0.06382	-0.41772	139.00000	5891.00000	1000.00000	5000.00000	2.00000	1.00000	0.00000	0.00000
0.07791	0.06529	-0.40076	140.00000	4620.00000	1800.00000	4200.00000	2.00000	1.00000	0.00000	0.00000
0.07841	0.06572	-0.37451	141.00000	5378.00000	1400.00000	5200.00000	2.00000	1.00000	0.00000	0.00000
0.07880	0.06593	-0.35962	142.00000	4837.00000	2000.00000	4200.00000	2.00000	1.00000	0.00000	0.00000
0.07904	0.06610	-0.35962	143.00000	4988.00000	1400.00000	3000.00000	2.00000	0.00000	0.00000	0.00000
0.07901	0.06647	-0.34875	144.00000	5228.00000	4200.00000	7200.00000	2.00000	1.00000	0.00000	0.00000
0.07835	0.06643	-0.33923	145.00000	5180.00000	5000.00000	8000.00000	2.00000	1.00000	0.00000	0.00000
0.07834	0.06629	-0.32166	146.00000	5039.00000	4000.00000	9600.00000	2.00000	1.00000	0.00000	0.00000
0.07858	0.06690	-0.30505	147.00000	5177.00000	4800.00000	11000.00000	2.00000	1.00000	0.00000	0.00000
0.07900	0.06720	-0.28333	148.00000	5155.00000	3800.00000	11200.00000	2.00000	1.00000	0.00000	0.00000
0.07870	0.06803	-0.27405	149.00000	5025.00000	7200.00000	11400.00000	2.00000	1.00000	0.00000	0.00000
0.07876	0.06824	-0.25610	150.00000	5176.00000	6800.00000	16600.00000	2.00000	1.00000	0.00000	0.00000
0.07861	0.06896	-0.24475	151.00000	5022.00000	9200.00000	16200.00000	2.00000	1.00000	0.00000	0.00000
0.07872	0.07005	-0.22729	152.00000	5165.00000	11200.00000	26800.00000	2.00000	1.00000	0.00000	0.00000
0.07813	0.07123	-0.21301	153.00000	5039.00000	16200.00000	33000.00000	2.00000	1.00000	0.00000	0.00000
0.07810	0.07255	-0.19250	154.00000	5160.00000	16600.00000	46200.00000	2.00000	1.00000	0.00000	0.00000
0.07790	0.07371	-0.17957	155.00000	5054.00000	26000.00000	49600.00000	2.00000	1.00000	0.00000	0.00000
0.07772	0.07494	-0.16516	156.00000	5192.00000	33400.00000	68600.00000	2.00000	1.00000	0.00000	0.00000
0.07725	0.07649	-0.15039	157.00000	5044.00000	42600.00000	89000.00000	2.00000	1.00000	0.00000	0.00000
0.07690	0.07776	-0.13660	158.00000	5186.00000	59800.00000	118600.00000	2.00000	1.00000	0.00000	0.00000
0.07663	0.07897	-0.12231	159.00000	5047.00000	64400.00000	131200.00000	2.00000	1.00000	0.00000	0.00000
0.07639	0.08012	-0.11230	160.00000	5149.00000	93600.00000	154200.00000	2.00000	1.00000	0.00000	0.00000
0.07628	0.08122	-0.10266	161.00000	5032.00000	116400.00000	188000.00000	2.00000	1.00000	0.00000	0.00000
0.07603	0.08206	-0.09497	162.00000	5172.00000	130800.00000	191800.00000	2.00000	1.00000	0.00000	0.00000
0.07594	0.08279	-0.08826	163.00000	5084.00000	153800.00000	214000.00000	2.00000	1.00000	0.00000	0.00000
0.07595	0.08330	-0.08459	164.00000	5163.00000	170000.00000	203000.00000	2.00000	1.00000	0.00000	0.00000
0.07588	0.08366	-0.08069	165.00000	5137.00000	173000.00000	210200.00000	2.00000	1.00000	0.00000	0.00000
0.07575	0.08393	-0.07874	166.00000	5061.00000	195400.00000	214400.00000	2.00000	1.00000	0.00000	0.00000
0.07559	0.08407	-0.07703	167.00000	5057.00000	205600.00000	223800.00000	2.00000	1.00000	0.00000	0.00000
0.07540	0.08419	-0.07642	168.00000	5179.00000	203800.00000	209200.00000	2.00000	1.00000	0.00000	0.00000
0.07532	0.08431	-0.07629	169.00000	5062.00000	219000.00000	220000.00000	2.00000	1.00000	0.00000	0.00000
0.07513	0.08453	-0.07715	170.00000	5131.00000	207800.00000	198400.00000	2.00000	1.00000	0.00000	0.00000
0.07493	0.08462	-0.07678	171.00000	5060.00000	217400.00000	220200.00000	2.00000	1.00000	0.00000	0.00000
0.07487	0.08458	-0.07935	172.00000	5152.00000	219400.00000	192000.00000	2.00000	1.00000	0.00000	0.00000
0.07492	0.08471	-0.08008	173.00000	5025.00000	222200.00000	214200.00000	2.00000	1.00000	0.00000	0.00000
0.07492	0.08449	-0.08142	174.00000	5210.00000	218200.00000	203000.00000	2.00000	1.00000	0.00000	0.00000
0.07488	0.08463	-0.08313	175.00000	5037.00000	216400.00000	197600.00000	2.00000	1.00000	0.00000	0.00000
0.07494	0.08450	-0.08386	176.00000	5160.00000	218000.00000	210000.00000	2.00000	1.00000	0.00000	0.00000
0.07504	0.08478	-0.08325	177.00000	5053.00000	214600.00000	220000.00000	2.00000	1.00000	0.00000	0.00000
0.07490	0.08474	-0.08276	178.00000	5209.00000	202200.00000	206400.00000	2.00000	1.00000	0.00000	0.00000
0.07494	0.08480	-0.08228	179.00000	5020.00000	211200.00000	215600.00000	2.00000	1.00000	0.00000	0.00000
0.07496	0.08466	-0.08264	180.00000	5433.00000	213600.00000	208600.00000	2.00000	1.00000	0.00000	0.00000
0.07489	0.08466	-0.08167	181.00000	4774.00000	206800.00000	216000.00000	2.00000	1.00000	0.00000	0.00000
0.07511	0.08464	-0.08142	182.00000	5434.00000	204200.00000	205600.00000	2.00000	1.00000	0.00000	0.00000
0.07518	0.08466	-0.08093	183.00000	4790.00000	207200.00000	211800.00000	2.00000	1.00000	0.00000	0.00000
0.07509	0.08454	-0.08154	184.00000	5534.00000	215200.00000	208400.00000	2.00000	1.00000	0.00000	0.00000
0.07517	0.08467	-0.08179	185.00000	4682.00000	211000.00000	208000.00000	2.00000	1.00000	0.00000	0.00000
0.07522	0.08472	-0.08228	186.00000	5480.00000	218800.00000	212400.00000	2.00000	1.00000	0.00000	0.00000
0.07530	0.08460	-0.08191	187.00000	4746.00000	209200.00000	212000.00000	2.00000	1.00000	0.00000	0.00000
0.07528	0.08474	-0.08301	188.00000	5202.00000	216800.00000	204200.00000	2.00000	1.00000	0.00000	0.00000
0.07513	0.08472	-0.08179	189.00000	5010.00000	206600.00000	219000.00000	2.00000	1.00000	0.00000	0.00000
0.07499	0.08475	-0.08142	190.00000	5208.00000	210200.00000	213000.00000	2.00000	1.00000	0.00000	0.00000
0.07478	0.08467	-0.08142	191.00000	4981.00000	204600.00000	204200.00000	2.00000	1.00000	0.00000	0.00000
0.07483	0.08453	-0.08191	192.00000	5263.00000	211800.00000	206400.00000	2.00000	1.00000	0.00000	0.00000
0.07496	0.08447	-0.08289	193.00000	5006.00000	220400.00000	209800.00000	2.00000	1.00000	0.00000	0.00000
0.07502	0.08444	-0.08362	194.00000	5079.00000	223000.00000	214400.00000	2.00000	1.00000	0.00000	0.00000
0.07511	0.08456	-0.08386	195.00000	5219.00000	226400.00000	222600.00000	2.00000	1.00000	0.00000	0.00000
0.07511	0.08470	-0.08313	196.00000	4998.00000	212200.00000	219800.00000	2.00000	1.00000	0.00000	0.00000
0.07506	0.08484	-0.08167	197.00000	5200.00000	192600.00000	206000.00000	2.00000	1.00000	0.00000	0.00000
0.07502	0.08479	-0.08228	198.00000	5000.00000	217400.00000	210200.00000	2.00000	1.00000	0.00000	0.00000
0.07511	0.08490	-0.08240	199.00000	5170.00000	222000.00000	220600.00000	2.00000	1.00000	0.00000	0.00000
0.07496	0.08487	-0.08301	200.00000	5056.00000	222800.00000	216000.00000	2.00000	1.00000	0.00000	0.00000
0.07499	0.08501	-0.08228	201.00000	5187.00000	218800.00000	226200.00000	2.00000	1.00000	0.00000	0.00000
0.07506	0.08514	-0.08118	202.00000	5028.00000	207800.00000	219200.00000	2.00000	1.00000	0.00000	0.00000
0.07516	0.08487	-0.08301	203.00000	5178.00000	227000.00000	206200.00000	2.00000	1.00000	0.00000	0.00000
0.07522	0.08466	-0.08350	204.00000	5055.00000	223400.00000	217200.00000	2.00000	1.00000	0.00000	0.00000
0.07535	0.08471	-0.08411	205.00000	5174.00000	209400.00000	202800.00000	2.00000	1.00000	0.00000	0.00000
0.07521	0.08475	-0.08423	206.00000	5028.00000	228800.00000	226800.00000	2.00000	1.00000	0.00000	0.00000
0.07515	0.08471	-0.08362	207.00000	5182.00000	202200.00000	207800.00000	2.00000	1.00000	0.00000	0.00000
0.07515	0.08464	-0.08447	208.00000	5055.00000	200200.00000	191800.00000	2.00000	1.00000	0.00000	0.00000
0.07518	0.08471	-0.08508	209.00000	5159.00000	218200.00000	211400.00000	2.00000	1.00000	0.00000	0.00000
0.07510	0.08483	-0.08374	210.00000	5046.00000	199400.00000	212200.00000	2.00000	1.00000	0.00000	0.00000
0.07506	0.08469	-0.08252	211.00000	5156.00000	200600.00000	212400.00000	2.00000	1.00000	0.00000	0.00000
0.07521	0.08495	-0.08252	212.00000	5152.00000	223200.00000	222200.00000	2.00000	1.00000	0.00000	0.00000
0.07515	0.08499	-0.08057	213.00000	5082.00000	197000.00000	216000.00000	2.00000	1.00000	0.00000	0.00000
0.07510	0.08494	-0.08020	214.00000	5073.00000	212200.00000	215800.00000	2.00000	1.00000	0.00000	0.00000
0.07519	0.08482	-0.08081	215.00000	5152.00000	214400.00000	207400.00000	2.00000	1.00000	0.00000	0.00000
0.07519	0.08490	-0.08057	216.00000	5053.00000	217400.00000	219000.00000	2.00000	1.00000	0.00000	0.00000
0.07509	0.08470	-0.08118	217.00000	5156.00000	218600.00000	211600.00000	2.00000	1.00000	0.00000	0.00000
0.07503	0.08466	-0.08032	218.00000	5057.00000	211200.00000	220000.00000	2.00000	1.00000	0.00000	0.00000
0.07497	0.08470	-0.07996	219.00000	5150.00000	199400.00000	202400.00000	2.00000	1.00000	0.00000	0.00000
0.07491	0.08474	-0.08057	220.00000	5052.00000	223200.00000	215200.00000	2.00000	1.00000	0.00000	0.00000
0.07501	0.08485	-0.08191	221.00000	5160.00000	225200.00000	209600.00000	3.00000	1.00000	0.00000	0.00000
0.07498	0.08470	-0.08179	222.00000	5057.00000	213000.00000	213600.00000	3.00000	1.00000	0.00000	0.00000
0.07513	0.08454	-0.08264	223.00000	5155.00000	221000.00000	211200.00000	3.00000	1.00000	0.00000	0.00000
0.07516	0.08468	-0.08203	224.00000	5065.00000	204800.00000	210200.00000	3.00000	1.00000	0.00000	0.00000
0.07524	0.08448	-0.08301	225.00000	5329.00000	209200.00000	198400.00000	3.00000	1.00000	0.00000	0.00000
0.07519	0.08462	-0.08447	226.00000	4908.00000	214400.00000	198800.00000	3.00000	1.00000	0.00000	0.00000
0.07505	0.08467	-0.08459	227.00000	5469.00000	207200.00000	205600.00000	3.00000	1.00000	0.00000	0.00000
0.07501	0.08474	-0.08386	228.00000	4719.00000	204000.00000	210600.00000	3.00000	1.00000	0.00000	0.00000
0.07506	0.08495	-0.08276	229.00000	5429.00000	196600.00000	207000.00000	3.00000	1.00000	0.00000	0.00000
0.07490	0.08479	-0.08337	230.00000	4806.00000	210400.00000	203800.00000	3.00000	1.00000	0.00000	0.00000
0.07509	0.08467	-0.08301	231.00000	5550.00000	209400.00000	212600.00000	3.00000	1.00000	0.00000	0.00000
0.07515	0.08480	-0.08325	232.00000	4658.00000	207000.00000	203400.00000	3.00000	1.00000	0.00000	0.00000
0.07520	0.08467	-0.08313	233.00000	5476.00000	217800.00000	218200.00000	3.00000	1.00000	0.00000	0.00000
0.07532	0.08485	-0.08252	234.00000	4747.00000	212200.00000	218000.00000	3.00000	1.00000	0.00000	0.00000
0.07534	0.08471	-0.08264	235.00000	5228.00000	215400.00000	213200.00000	3.00000	1.00000	0.00000	0.00000
0.07531	0.08477	-0.08215	236.00000	4994.00000	210200.00000	215200.00000	3.00000	1.00000	0.00000	0.00000
0.07538	0.08478	-0.08069	237.00000	5196.00000	188000.00000	202200.00000	3.00000	1.00000	0.00000	0.00000
0.07502	0.08485	-0.08154	238.00000	5012.00000	212200.00000	202600.00000	3.00000	1.00000	0.00000	0.00000
0.07507	0.08479	-0.08240	239.00000	5157.00000	217000.00000	207200.00000	3.00000	1.00000	0.00000	0.00000
0.07514	0.08480	-0.08167	240.00000	5143.00000	208800.00000	215800.00000	3.00000	1.00000	0.00000	0.00000
0.07500	0.08475	-0.08167	241.00000	5020.00000	209400.00000	208400.00000	3.00000	1.00000	0.00000	0.00000
0.07486	0.08471	-0.08130	242.00000	5205.00000	207000.00000	210000.00000	3.00000	1.00000	0.00000	0.00000
0.07483	0.08478	-0.08167	243.00000	5026.00000	204600.00000	199800.00000	3.00000	1.00000	0.00000	0.00000
0.07496	0.08451	-0.08350	244.00000	5154.00000	235400.00000	214200.00000	3.00000	1.00000	0.00000	0.00000
0.07502	0.08455	-0.08398	245.00000	5034.00000	211400.00000	206000.00000	3.00000	1.00000	0.00000	0.00000
0.07503	0.08469	-0.08325	246.00000	5186.00000	210200.00000	217000.00000	3.00000	1.00000	0.00000	0.00000
0.07501	0.08462	-0.08215	247.00000	5049.00000	201600.00000	212800.00000	3.00000	1.00000	0.00000	0.00000
0.07502	0.08477	-0.08337	248.00000	5177.00000	221800.00000	207400.00000	3.00000	1.00000	0.00000	0.00000
0.07503	0.08484	-0.08203	249.00000	5056.00000	196000.00000	209000.00000	3.00000	1.00000	0.00000	0.00000
0.07504	0.08491	-0.08154	250.00000	5171.00000	212200.00000	217200.00000	3.00000	1.00000	0.00000	0.00000
0.07502	0.08477	-0.08167	251.00000	5035.00000	215000.00000	213400.00000	3.00000	1.00000	0.00000	0.00000
0.07497	0.08463	-0.08130	252.00000	5163.00000	209400.00000	212200.00000	3.00000	1.00000	0.00000	0.00000
0.07500	0.08477	-0.08203	253.00000	5051.00000	219800.00000	211800.00000	3.00000	1.00000	0.00000	0.00000
0.07496	0.08463	-0.08130	254.00000	5206.00000	217200.00000	224800.00000	3.00000	1.00000	0.00000	0.00000
0.07503	0.08463	-0.08093	255.00000	5004.00000	211800.00000	215600.00000	3.00000	1.00000	0.00000	0.00000
0.07523	0.08474	-0.08057	256.00000	5171.00000	211400.00000	215200.00000	3.00000	1.00000	0.00000	0.00000
0.07515	0.08472	-0.08105	257.00000	5101.00000	216400.00000	211000.00000	3.00000	1.00000	0.00000	0.00000
0.07513	0.08465	-0.08105	258.00000	5136.00000	217200.00000	216600.00000	3.00000	1.00000	0.00000	0.00000
0.07505	0.08478	-0.08118	259.00000	5097.00000	206200.00000	204600.00000	3.00000	1.00000	0.00000	0.00000
0.07500	0.08492	-0.08069	260.00000	5100.00000	216000.00000	220200.00000	3.00000	1.00000	0.00000	0.00000
0.07486	0.08494	-0.08191	261.00000	5077.00000	216000.00000	202200.00000	3.00000	1.00000	0.00000	0.00000
0.07506	0.08503	-0.08215	262.00000	5147.00000	214800.00000	211200.00000	3.00000	1.00000	0.00000	0.00000
0.07518	0.08493	-0.08154	263.00000	5145.00000	197800.00000	202800.00000	3.00000	1.00000	0.00000	0.00000
0.07516	0.08486	-0.08179	264.00000	5083.00000	209400.00000	206000.00000	3.00000	1.00000	0.00000	0.00000
0.07507	0.08498	-0.08191	265.00000	5045.00000	215200.00000	213600.00000	3.00000	1.00000	0.00000	0.00000
0.07521	0.08492	-0.08081	266.00000	5154.00000	203600.00000	214600.00000	3.00000	1.00000	0.00000	0.00000
0.07520	0.08478	-0.08105	267.00000	5056.00000	209400.00000	206600.00000	3.00000	1.00000	0.00000	0.00000
0.07535	0.08475	-0.08240	268.00000	5180.00000	214600.00000	200600.00000	3.00000	1.00000	0.00000	0.00000
0.07533	0.08482	-0.08350	269.00000	5043.00000	230800.00000	217200.00000	3.00000	1.00000	0.00000	0.00000
0.07521	0.08473	-0.08228	270.00000	5174.00000	202400.00000	215000.00000	3.00000	1.00000	0.00000	0.00000
0.07510	0.08464	-0.08191	271.00000	5157.00000	200000.00000	202800.00000	3.00000	1.00000	0.00000	0.00000
0.07514	0.08470	-0.08130	272.00000	5225.00000	200800.00000	206200.00000	3.00000	1.00000	0.00000	0.00000
0.07514	0.08477	-0.08020	273.00000	4873.00000	206600.00000	217200.00000	3.00000	1.00000	0.00000	0.00000
0.07500	0.08473	-0.08008	274.00000	5479.00000	213600.00000	214800.00000	3.00000	1.00000	0.00000	0.00000
0.07497	0.08459	-0.07947	275.00000	4749.00000	196200.00000	201800.00000	3.00000	1.00000	0.00000	0.00000
0.07517	0.08451	-0.08020	276.00000	5621.00000	227200.00000	219000.00000	3.00000	1.00000	0.00000	0.00000
0.07524	0.08450	-0.07971	277.00000	4597.00000	213200.00000	218400.00000	3.00000	1.00000	0.00000	0.00000
0.07510	0.08450	-0.07874	278.00000	5526.00000	212600.00000	223000.00000	3.00000	1.00000	0.00000	0.00000
0.07512	0.08464	-0.07825	279.00000	4663.00000	217000.00000	222200.00000	3.00000	1.00000	0.00000	0.00000
0.07491	0.08471	-0.07849	280.00000	5278.00000	210000.00000	206400.00000	3.00000	1.00000	0.00000	0.00000
0.07492	0.08463	-0.07898	281.00000	4963.00000	209200.00000	203800.00000	3.00000	1.00000	0.00000	0.00000
0.07506	0.08469	-0.08093	282.00000	5322.00000	232800.00000	210200.00000	3.00000	1.00000	0.00000	0.00000
0.07524	0.08456	-0.08142	283.00000	4875.00000	220600.00000	214200.00000	3.00000	1.00000	0.00000	0.00000
0.07530	0.08453	-0.08044	284.00000	5225.00000	211000.00000	220600.00000	3.00000	1.00000	0.00000	0.00000
0.07514	0.08467	-0.08032	285.00000	5049.00000	207200.00000	207400.00000	3.00000	1.00000	0.00000	0.00000
0.07500	0.08450	-0.08044	286.00000	5053.00000	218600.00000	216400.00000	3.00000	1.00000	0.00000	0.00000
0.07497	0.08465	-0.08118	287.00000	5235.00000	217200.00000	208400.00000	3.00000	1.00000	0.00000	0.00000
0.07504	0.08464	-0.08203	288.00000	5002.00000	224000.00000	213400.00000	3.00000	1.00000	0.00000	0.00000
0.07502	0.08471	-0.08142	289.00000	5191.00000	208800.00000	214000.00000	3.00000	1.00000	0.00000	0.00000
0.07495	0.08471	-0.08020	290.00000	5025.00000	203600.00000	216200.00000	3.00000	1.00000	0.00000	0.00000
0.07494	0.08456	-0.08008	291.00000	5171.00000	208600.00000	208800.00000	3.00000	1.00000	0.00000	0.00000
0.07500	0.08459	-0.08105	292.00000	5031.00000	213400.00000	203000.00000	3.00000	1.00000	0.00000	0.00000
0.07496	0.08465	-0.08081	293.00000	5171.00000	216200.00000	217800.00000	3.00000	1.00000	0.00000	0.00000
0.07499	0.08458	-0.08154	294.00000	5059.00000	217600.00000	209000.00000	3.00000	1.00000	0.00000	0.00000
0.07509	0.08469	-0.08240	295.00000	5152.00000	219000.00000	208600.00000	3.00000	1.00000	0.00000	0.00000
0.07496	0.08443	-0.08289	296.00000	5075.00000	215200.00000	209200.00000	3.00000	1.00000	0.00000	0.00000
0.07515	0.08453	-0.08423	297.00000	5173.00000	223400.00000	208200.00000	3.00000	1.00000	0.00000	0.00000
0.07508	0.08466	-0.08472	298.00000	5030.00000	224200.00000	217600.00000	3.00000	1.00000	0.00000	0.00000
0.07503	0.08461	-0.08435	299.00000	5178.00000	199800.00000	202800.00000	3.00000	1.00000	0.00000	0.00000
0.07486	0.08474	-0.08337	300.00000	5039.00000	204600.00000	214400.00000	3.00000	1.00000	0.00000	0.00000
0.07491	0.08488	-0.08154	301.00000	5148.00000	198600.00000	217000.00000	3.00000	1.00000	0.00000	0.00000
0.07487	0.08494	-0.08179	302.00000	5055.00000	213400.00000	210400.00000	3.00000	1.00000	0.00000	0.00000
0.07487	0.08502	-0.08179	303.00000	5177.00000	216800.00000	216600.00000	3.00000	1.00000	0.00000	0.00000
0.07487	0.08494	-0.08167	304.00000	5096.00000	209600.00000	210400.00000	3.00000	1.00000	0.00000	0.00000
0.07493	0.08481	-0.08276	305.00000	5127.00000	221200.00000	208800.00000	3.00000	1.00000	0.00000	0.00000
0.07504	0.08491	-0.08191	306.00000	5097.00000	202800.00000	211000.00000	3.00000	1.00000	0.00000	0.00000
0.07509	0.08496	-0.08142	307.00000	5124.00000	206600.00000	211400.00000	3.00000	1.00000	0.00000	0.00000
0.07501	0.08494	-0.08276	308.00000	5045.00000	224600.00000	209800.00000	3.00000	1.00000	0.00000	0.00000
0.07509	0.08493	-0.08130	309.00000	5184.00000	209800.00000	224800.00000	3.00000	1.00000	0.00000	0.00000
0.07501	0.08492	-0.08118	310.00000	5083.00000	202800.00000	203400.00000	3.00000	1.00000	0.00000	0.00000
0.07496	0.08470	-0.08118	311.00000	5108.00000	216400.00000	215800.00000	3.00000	1.00000	0.00000	0.00000
0.07490	0.08467	-0.08142	312.00000	5064.00000	215800.00000	212600.00000	3.00000	1.00000	0.00000	0.00000
0.07504	0.08468	-0.08191	313.00000	5160.00000	206000.00000	200200.00000	3.00000	1.00000	0.00000	0.00000
0.07511	0.08467	-0.08081	314.00000	5050.00000	196800.00000	207200.00000	3.00000	1.00000	0.00000	0.00000
0.07524	0.08449	-0.08252	315.00000	5161.00000	214600.00000	197000.00000	3.00000	1.00000	0.00000	0.00000
0.07525	0.08456	-0.08276	316.00000	5044.00000	221800.00000	218400.00000	3.00000	1.00000	0.00000	0.00000
0.07515	0.08467	-0.08276	317.00000	5331.00000	208000.00000	208000.00000	3.00000	1.00000	0.00000	0.00000
0.07494	0.08472	-0.08228	318.00000	4889.00000	206000.00000	210200.00000	3.00000	1.00000	0.00000	0.00000
0.07494	0.08487	-0.08069	319.00000	5558.00000	205000.00000	221000.00000	4.00000	1.00000	0.00000	0.00000
0.07501	0.08487	-0.07971	320.00000	4680.00000	211800.00000	221400.00000	4.00000	1.00000	0.00000	0.00000
0.07494	0.08484	-0.07971	321.00000	5400.00000	210600.00000	210000.00000	4.00000	1.00000	0.00000	0.00000
0.07507	0.08476	-0.07874	322.00000	4796.00000	199600.00000	209000.00000	4.00000	1.00000	0.00000	0.00000
0.07499	0.08474	-0.07849	323.00000	5416.00000	212200.00000	214000.00000	4.00000	1.00000	0.00000	0.00000
0.07508	0.08463	-0.07922	324.00000	4815.00000	216400.00000	207800.00000	4.00000	1.00000	0.00000	0.00000
0.07521	0.08471	-0.07983	325.00000	5472.00000	208600.00000	201600.00000	4.00000	1.00000	0.00000	0.00000
0.07507	0.08476	-0.07959	326.00000	4734.00000	209400.00000	211400.00000	4.00000	1.00000	0.00000	0.00000
0.07512	0.08462	-0.08044	327.00000	5198.00000	221000.00000	211400.00000	4.00000	1.00000	0.00000	0.00000
0.07510	0.08477	-0.08105	328.00000	5030.00000	210000.00000	203400.00000	4.00000	1.00000	0.00000	0.00000
0.07498	0.08468	-0.08179	329.00000	5250.00000	207200.00000	198800.00000	4.00000	1.00000	0.00000	0.00000
0.07511	0.08474	-0.08118	330.00000	4955.00000	208000.00000	213200.00000	4.00000	1.00000	0.00000	0.00000
0.07511	0.08489	-0.07971	331.00000	5189.00000	195200.00000	209800.00000	4.00000	1.00000	0.00000	0.00000
0.07497	0.08484	-0.07922	332.00000	5122.00000	212600.00000	217800.00000	4.00000	1.00000	0.00000	0.00000
0.07511	0.08480	-0.07935	333.00000	5015.00000	219200.00000	216800.00000	4.00000	1.00000	0.00000	0.00000
0.07507	0.08474	-0.07971	334.00000	5188.00000	204600.00000	200600.00000	4.00000	1.00000	0.00000	0.00000
0.07513	0.08478	-0.07996	335.00000	5037.00000	206000.00000	202400.00000	4.00000	1.00000	0.00000	0.00000
0.07499	0.08481	-0.08093	336.00000	5196.00000	206200.00000	196200.00000	4.00000	1.00000	0.00000	0.00000
0.07492	0.08460	-0.08215	337.00000	5029.00000	215600.00000	202000.00000	4.00000	1.00000	0.00000	0.00000
0.07501	0.08472	-0.08264	338.00000	5167.00000	221200.00000	215800.00000	4.00000	1.00000	0.00000	0.00000
0.07511	0.08462	-0.08313	339.00000	5035.00000	201200.00000	196000.00000	4.00000	1.00000	0.00000	0.00000
0.07504	0.08461	-0.08301	340.00000	5171.00000	213600.00000	214200.00000	4.00000	1.00000	0.00000	0.00000
0.07507	0.08475	-0.08264	341.00000	5069.00000	207400.00000	210200.00000	4.00000	1.00000	0.00000	0.00000
0.07507	0.08453	-0.08252	342.00000	5151.00000	206000.00000	206200.00000	4.00000	1.00000	0.00000	0.00000
0.07499	0.08466	-0.08142	343.00000	5063.00000	214800.00000	226200.00000	4.00000	1.00000	0.00000	0.00000
0.07503	0.08460	-0.08069	344.00000	5162.00000	189200.00000	195800.00000	4.00000	1.00000	0.00000	0.00000
0.07518	0.08460	-0.07971	345.00000	5039.00000	209600.00000	219600.00000	4.00000	1.00000	0.00000	0.00000
0.07515	0.08466	-0.07861	346.00000	5157.00000	207600.00000	218800.00000	4.00000	1.00000	0.00000	0.00000
0.07506	0.08455	-0.07764	347.00000	5062.00000	205000.00000	214200.00000	4.00000	1.00000	0.00000	0.00000
0.07506	0.08469	-0.07739	348.00000	5143.00000	214600.00000	217200.00000	4.00000	1.00000	0.00000	0.00000
0.07491	0.08453	-0.07983	349.00000	5124.00000	212000.00000	186800.00000	4.00000	1.00000	0.00000	0.00000
0.07500	0.08441	-0.07922	350.00000	5103.00000	205000.00000	211000.00000	4.00000	1.00000	0.00000	0.00000
0.07514	0.08440	-0.07922	351.00000	5131.00000	227000.00000	225800.00000	4.00000	1.00000	0.00000	0.00000
0.07513	0.08433	-0.08118	352.00000	5117.00000	231800.00000	209400.00000	4.00000	1.00000	0.00000	0.00000
0.07529	0.08417	-0.08142	353.00000	5028.00000	220200.00000	216600.00000	4.00000	1.00000	0.00000	0.00000
0.07558	0.08418	-0.08118	354.00000	5168.00000	208200.00000	209600.00000	4.00000	1.00000	0.00000	0.00000
0.07570	0.08409	-0.08154	355.00000	5112.00000	219200.00000	214400.00000	4.00000	1.00000	0.00000	0.00000
0.07572	0.08423	-0.08093	356.00000	5093.00000	218600.00000	224400.00000	4.00000	1.00000	0.00000	0.00000
0.07579	0.08420	-0.08118	357.00000	5060.00000	203000.00000	200000.00000	4.00000	1.00000	0.00000	0.00000
0.07557	0.08420	-0.08191	358.00000	5164.00000	217600.00000	209600.00000	4.00000	1.00000	0.00000	0.00000
0.07543	0.08436	-0.08203	359.00000	5064.00000	216600.00000	214200.00000	4.00000	1.00000	0.00000	0.00000
0.07528	0.08438	-0.08203	360.00000	5168.00000	212200.00000	211400.00000	4.00000	1.00000	0.00000	0.00000
0.07534	0.08451	-0.08093	361.00000	5040.00000	213000.00000	225000.00000	4.00000	1.00000	0.00000	0.00000
0.07521	0.08458	-0.08032	362.00000	5188.00000	203800.00000	209400.00000	4.00000	1.00000	0.00000	0.00000
0.07511	0.08447	-0.08142	363.00000	5118.00000	217800.00000	205200.00000	4.00000	1.00000	0.00000	0.00000
0.07505	0.08442	-0.08215	364.00000	5303.00000	203000.00000	195600.00000	4.00000	1.00000	0.00000	0.00000
0.07511	0.08456	-0.08093	365.00000	4844.00000	196200.00000	207400.00000	4.00000	1.00000	0.00000	0.00000
0.07528	0.08469	-0.07959	366.00000	5577.00000	198800.00000	212600.00000	4.00000	1.00000	0.00000	0.00000
0.07533	0.08475	-0.08057	367.00000	4600.00000	222000.00000	211000.00000	4.00000	1.00000	0.00000	0.00000
0.07526	0.08473	-0.07983	368.00000	5400.00000	214400.00000	221600.00000	4.00000	1.00000	0.00000	0.00000
0.07514	0.08482	-0.08008	369.00000	4842.00000	211000.00000	207400.00000	4.00000	1.00000	0.00000	0.00000
0.07506	0.08470	-0.08130	370.00000	5389.00000	228200.00000	213400.00000	4.00000	1.00000	0.00000	0.00000
0.07493	0.08478	-0.08154	371.00000	4828.00000	198000.00000	195400.00000	4.00000	1.00000	0.00000	0.00000
0.07500	0.08480	-0.07996	372.00000	5458.00000	197800.00000	213200.00000	4.00000	1.00000	0.00000	0.00000
0.07504	0.08466	-0.08032	373.00000	4750.00000	217000.00000	211800.00000	4.00000	1.00000	0.00000	0.00000
0.07507	0.08459	-0.08044	374.00000	5232.00000	206200.00000	204000.00000	4.00000	1.00000	0.00000	0.00000
0.07493	0.08462	-0.08105	375.00000	4988.00000	214600.00000	207800.00000	4.00000	1.00000	0.00000	0.00000
0.07508	0.08461	-0.08167	376.00000	5259.00000	210600.00000	204200.00000	4.00000	1.00000	0.00000	0.00000
0.07522	0.08464	-0.08264	377.00000	5008.00000	212800.00000	202400.00000	4.00000	1.00000	0.00000	0.00000
0.07526	0.08470	-0.08289	378.00000	5076.00000	216400.00000	213200.00000	4.00000	1.00000	0.00000	0.00000
0.07513	0.08476	-0.08276	379.00000	5199.00000	214200.00000	215400.00000	4.00000	1.00000	0.00000	0.00000
0.07508	0.08462	-0.08289	380.00000	5012.00000	211800.00000	209800.00000	4.00000	1.00000	0.00000	0.00000
0.07515	0.08460	-0.08313	381.00000	5197.00000	214000.00000	210800.00000	4.00000	1.00000	0.00000	0.00000
0.07500	0.08459	-0.08350	382.00000	5017.00000	210600.00000	205600.00000	4.00000	1.00000	0.00000	0.00000
0.07497	0.08452	-0.08337	383.00000	5189.00000	223000.00000	223800.00000	4.00000	1.00000	0.00000	0.00000
0.07501	0.08459	-0.08301	384.00000	5038.00000	205800.00000	208600.00000	4.00000	1.00000	0.00000	0.00000
0.07501	0.08451	-0.08179	385.00000	5152.00000	196600.00000	208800.00000	4.00000	1.00000	0.00000	0.00000
0.07501	0.08444	-0.08142	386.00000	5073.00000	218400.00000	222200.00000	4.00000	1.00000	0.00000	0.00000
0.07480	0.08448	-0.08118	387.00000	5143.00000	201600.00000	203400.00000	4.00000	1.00000	0.00000	0.00000
0.07476	0.08454	-0.07996	388.00000	5067.00000	207400.00000	220000.00000	4.00000	1.00000	0.00000	0.00000
0.07490	0.08456	-0.07812	389.00000	5153.00000	192400.00000	210600.00000	4.00000	1.00000	0.00000	0.00000
0.07482	0.08444	-0.07886	390.00000	5066.00000	219400.00000	210800.00000	4.00000	1.00000	0.00000	0.00000
0.07471	0.08453	-0.07776	391.00000	5155.00000	207000.00000	217600.00000	4.00000	1.00000	0.00000	0.00000
0.07466	0.08459	-0.07886	392.00000	5041.00000	222200.00000	209800.00000	4.00000	1.00000	0.00000	0.00000
0.07487	0.08451	-0.07996	393.00000	5174.00000	215200.00000	203000.00000	4.00000	1.00000	0.00000	0.00000
0.07492	0.08456	-0.07861	394.00000	5043.00000	206200.00000	220000.00000	4.00000	1.00000	0.00000	0.00000
0.07497	0.08470	-0.07922	395.00000	5177.00000	214200.00000	207600.00000	4.00000	1.00000	0.00000	0.00000
0.07500	0.08463	-0.07983	396.00000	5127.00000	226200.00000	219200.00000	4.00000	1.00000	0.00000	0.00000
0.07516	0.08479	-0.07910	397.00000	5092.00000	208600.00000	215800.00000	4.00000	1.00000	0.00000	0.00000
0.07514	0.08464	-0.07935	398.00000	5118.00000	211800.00000	209000.00000	4.00000	1.00000	0.00000	0.00000
0.07501	0.08472	-0.08105	399.00000	5155.00000	225000.00000	205600.00000	4.00000	1.00000	0.00000	0.00000
0.07496	0.08477	-0.07983	400.00000	5000.00000	197200.00000	209000.00000	4.00000	1.00000	0.00000	0.00000
0.07482	0.08473	-0.08130	401.00000	5150.00000	218400.00000	201800.00000	4.00000	1.00000	0.00000	0.00000
0.07482	0.08487	-0.08167	402.00000	5102.00000	212400.00000	207800.00000	4.00000	1.00000	0.00000	0.00000
0.07487	0.08473	-0.08252	403.00000	5114.00000	219000.00000	209600.00000	4.00000	1.00000	0.00000	0.00000
0.07496	0.08485	-0.08130	404.00000	5054.00000	201800.00000	213800.00000	4.00000	1.00000	0.00000	0.00000
0.07493	0.08471	-0.08228	405.00000	5153.00000	221400.00000	210800.00000	4.00000	1.00000	0.00000	0.00000
0.07503	0.08481	-0.08179	406.00000	5057.00000	215000.00000	219000.00000	4.00000	1.00000	0.00000	0.00000
0.07489	0.08479	-0.08105	407.00000	5165.00000	209400.00000	216600.00000	4.00000	1.00000	0.00000	0.00000
0.07484	0.08465	-0.08130	408.00000	5069.00000	211200.00000	208600.00000	4.00000	1.00000	0.00000	0.00000
0.07498	0.08468	-0.08167	409.00000	5258.00000	207800.00000	203200.00000	4.00000	1.00000	0.00000	0.00000
0.07496	0.08475	-0.08105	410.00000	4941.00000	217600.00000	223200.00000	4.00000	1.00000	0.00000	0.00000
0.07510	0.08470	-0.07996	411.00000	5447.00000	199600.00000	210600.00000	4.00000	1.00000	0.00000	0.00000
0.07498	0.08477	-0.07947	412.00000	4773.00000	206600.00000	211000.00000	4.00000	1.00000	0.00000	0.00000
0.07483	0.08479	-0.07886	413.00000	5415.00000	204200.00000	209600.00000	4.00000	1.00000	0.00000	0.00000
0.07480	0.08472	-0.07959	414.00000	4820.00000	220200.00000	211600.00000	4.00000	1.00000	0.00000	0.00000
0.07490	0.08482	-0.07849	415.00000	5328.00000	206600.00000	217800.00000	4.00000	1.00000	0.00000	0.00000
0.07503	0.08490	-0.07886	416.00000	4877.00000	213800.00000	209000.00000	4.00000	1.00000	0.00000	0.00000
0.07510	0.08486	-0.07849	417.00000	5514.00000	208800.00000	212000.00000	5.00000	1.00000	0.00000	0.00000
0.07499	0.08476	-0.08008	418.00000	4702.00000	220400.00000	203200.00000	5.00000	1.00000	0.00000	0.00000
0.07500	0.08491	-0.07959	419.00000	5312.00000	203600.00000	208000.00000	5.00000	1.00000	0.00000	0.00000
0.07506	0.08487	-0.08081	420.00000	4904.00000	204600.00000	192000.00000	5.00000	1.00000	0.00000	0.00000
0.07507	0.08472	-0.08179	421.00000	5246.00000	218800.00000	207800.00000	5.00000	1.00000	0.00000	0.00000
0.07503	0.08478	-0.08386	422.00000	4970.00000	218200.00000	196600.00000	5.00000	1.00000	0.00000	0.00000
0.07498	0.08465	-0.08386	423.00000	5216.00000	214600.00000	213400.00000	5.00000	1.00000	0.00000	0.00000
0.07515	0.08479	-0.08325	424.00000	5117.00000	203200.00000	208800.00000	5.00000	1.00000	0.00000	0.00000
0.07522	0.08477	-0.08374	425.00000	4994.00000	211600.00000	205800.00000	5.00000	1.00000	0.00000	0.00000
0.07516	0.08480	-0.08337	426.00000	5180.00000	202400.00000	206000.00000	5.00000	1.00000	0.00000	0.00000
0.07521	0.08486	-0.08264	427.00000	5031.00000	209400.00000	216200.00000	5.00000	1.00000	0.00000	0.00000
0.07520	0.08500	-0.08203	428.00000	5195.00000	199400.00000	205200.00000	5.00000	1.00000	0.00000	0.00000
0.07498	0.08497	-0.08008	429.00000	5025.00000	197200.00000	217000.00000	5.00000	1.00000	0.00000	0.00000
0.07499	0.08482	-0.08069	430.00000	5210.00000	200400.00000	193800.00000	5.00000	1.00000	0.00000	0.00000
0.07502	0.08496	-0.07935	431.00000	5005.00000	207200.00000	220800.00000	5.00000	1.00000	0.00000	0.00000
0.07497	0.08491	-0.07886	432.00000	5169.00000	209000.00000	213800.00000	5.00000	1.00000	0.00000	0.00000
0.07512	0.08488	-0.07812	433.00000	5058.00000	211600.00000	218200.00000	5.00000	1.00000	0.00000	0.00000
0.07509	0.08482	-0.07874	434.00000	5165.00000	207200.00000	200600.00000	5.00000	1.00000	0.00000	0.00000
0.07511	0.08475	-0.07825	435.00000	5043.00000	208400.00000	212800.00000	5.00000	1.00000	0.00000	0.00000
0.07502	0.08464	-0.07996	436.00000	5170.00000	208600.00000	191400.00000	5.00000	1.00000	0.00000	0.00000
0.07498	0.08470	-0.07947	437.00000	5047.00000	198400.00000	202600.00000	5.00000	1.00000	0.00000	0.00000
0.07484	0.08471	-0.07935	438.00000	5177.00000	205200.00000	205400.00000	5.00000	1.00000	0.00000	0.00000
0.07489	0.08477	-0.07861	439.00000	5039.00000	217600.00000	224600.00000	5.00000	1.00000	0.00000	0.00000
0.07491	0.08462	-0.08044	440.00000	5172.00000	216600.00000	197600.00000	5.00000	1.00000	0.00000	0.00000
0.07500	0.08473	-0.08032	441.00000	5094.00000	209600.00000	210600.00000	5.00000	1.00000	0.00000	0.00000
0.07507	0.08476	-0.08130	442.00000	5136.00000	201400.00000	191000.00000	5.00000	1.00000	0.00000	0.00000
0.07503	0.08462	-0.08081	443.00000	5084.00000	201400.00000	206200.00000	5.00000	1.00000	0.00000	0.00000
0.07514	0.08452	-0.08069	444.00000	5128.00000	223000.00000	223400.00000	5.00000	1.00000	0.00000	0.00000
0.07499	0.08448	-0.07935	445.00000	5052.00000	196800.00000	209400.00000	5.00000	1.00000	0.00000	0.00000
0.07506	0.08461	-0.07959	446.00000	5162.00000	211600.00000	208000.00000	5.00000	1.00000	0.00000	0.00000
0.07500	0.08456	-0.07861	447.00000	5054.00000	196400.00000	205200.00000	5.00000	1.00000	0.00000	0.00000
0.07478	0.08459	-0.07898	448.00000	5180.00000	220200.00000	215600.00000	5.00000	1.00000	0.00000	0.00000
0.07486	0.08458	-0.07983	449.00000	5060.00000	215000.00000	205200.00000	5.00000	1.00000	0.00000	0.00000
0.07487	0.08451	-0.08020	450.00000	5146.00000	215600.00000	210800.00000	5.00000	1.00000	0.00000	0.00000
0.07497	0.08462	-0.08008	451.00000	5053.00000	205600.00000	206600.00000	5.00000	1.00000	0.00000	0.00000
0.07493	0.08476	-0.08081	452.00000	5163.00000	213800.00000	205000.00000	5.00000	1.00000	0.00000	0.00000
0.07486	0.08477	-0.08191	453.00000	5052.00000	227800.00000	215600.00000	5.00000	1.00000	0.00000	0.00000
0.07493	0.08478	-0.08167	454.00000	5172.00000	209200.00000	211000.00000	5.00000	1.00000	0.00000	0.00000
0.07497	0.08484	-0.08118	455.00000	5018.00000	206600.00000	210600.00000	5.00000	1.00000	0.00000	0.00000
0.07504	0.08482	-0.08142	456.00000	5359.00000	208600.00000	205000.00000	5.00000	1.00000	0.00000	0.00000
0.07506	0.08467	-0.08252	457.00000	4882.00000	221800.00000	209000.00000	5.00000	1.00000	0.00000	0.00000
0.07521	0.08469	-0.08154	458.00000	5496.00000	198800.00000	208000.00000	5.00000	1.00000	0.00000	0.00000
0.07499	0.08467	-0.08240	459.00000	4715.00000	216400.00000	206200.00000	5.00000	1.00000	0.00000	0.00000
0.07505	0.08470	-0.08264	460.00000	5426.00000	218800.00000	215600.00000	5.00000	1.00000	0.00000	0.00000
0.07509	0.08456	-0.08313	461.00000	4784.00000	204200.00000	199000.00000	5.00000	1.00000	0.00000	0.00000
0.07511	0.08449	-0.08240	462.00000	5462.00000	211600.00000	218600.00000	5.00000	1.00000	0.00000	0.00000
0.07532	0.08469	-0.08313	463.00000	4782.00000	212400.00000	203600.00000	5.00000	1.00000	0.00000	0.00000
0.07526	0.08456	-0.08301	464.00000	5455.00000	215800.00000	216000.00000	5.00000	1.00000	0.00000	0.00000
0.07526	0.08471	-0.08374	465.00000	4744.00000	215800.00000	207000.00000	5.00000	1.00000	0.00000	0.00000
0.07513	0.08477	-0.08191	466.00000	5234.00000	193800.00000	212200.00000	5.00000	1.00000	0.00000	0.00000
0.07516	0.08471	-0.08032	467.00000	4972.00000	197200.00000	212600.00000	5.00000	1.00000	0.00000	0.00000
0.07502	0.08476	-0.08057	468.00000	5239.00000	204400.00000	201000.00000	5.00000	1.00000	0.00000	0.00000
0.07499	0.08482	-0.08057	469.00000	4982.00000	204000.00000	204000.00000	5.00000	1.00000	0.00000	0.00000
0.07507	0.08481	-0.07947	470.00000	5117.00000	204400.00000	215400.00000	5.00000	1.00000	0.00000	0.00000
0.07504	0.08467	-0.07910	471.00000	5209.00000	206600.00000	209200.00000	5.00000	1.00000	0.00000	0.00000
0.07495	0.08487	-0.07874	472.00000	5012.00000	209600.00000	213000.00000	5.00000	1.00000	0.00000	0.00000
0.07507	0.08478	-0.07886	473.00000	5191.00000	215800.00000	213200.00000	5.00000	1.00000	0.00000	0.00000
0.07513	0.08475	-0.07849	474.00000	5015.00000	211800.00000	214800.00000	5.00000	1.00000	0.00000	0.00000
0.07510	0.08460	-0.07898	475.00000	5151.00000	219600.00000	214000.00000	5.00000	1.00000	0.00000	0.00000
0.07509	0.08475	-0.07837	476.00000	5065.00000	207000.00000	213000.00000	5.00000	1.00000	0.00000	0.00000
0.07503	0.08472	-0.07812	477.00000	5165.00000	210600.00000	212600.00000	5.00000	1.00000	0.00000	0.00000
0.07491	0.08464	-0.07654	478.00000	5075.00000	199000.00000	215200.00000	5.00000	1.00000	0.00000	0.00000
0.07496	0.08469	-0.07642	479.00000	5162.00000	213600.00000	214000.00000	5.00000	1.00000	0.00000	0.00000
0.07489	0.08466	-0.07642	480.00000	5036.00000	211000.00000	209800.00000	5.00000	1.00000	0.00000	0.00000
0.07487	0.08481	-0.07642	481.00000	5166.00000	212400.00000	211800.00000	5.00000	1.00000	0.00000	0.00000
0.07495	0.08482	-0.07544	482.00000	5066.00000	215000.00000	224400.00000	5.00000	1.00000	0.00000	0.00000
0.07511	0.08468	-0.07812	483.00000	5165.00000	230400.00000	200800.00000	5.00000	1.00000	0.00000	0.00000
0.07513	0.08461	-0.08008	484.00000	5035.00000	223400.00000	202000.00000	5.00000	1.00000	0.00000	0.00000
0.07499	0.08465	-0.07983	485.00000	5178.00000	208800.00000	210800.00000	5.00000	1.00000	0.00000	0.00000
0.07500	0.08472	-0.08093	486.00000	5045.00000	221800.00000	209800.00000	5.00000	1.00000	0.00000	0.00000
0.07478	0.08474	-0.08044	487.00000	5169.00000	205400.00000	210200.00000	5.00000	1.00000	0.00000	0.00000
0.07468	0.08463	-0.08044	488.00000	5098.00000	208800.00000	208200.00000	5.00000	1.00000	0.00000	0.00000
0.07469	0.08478	-0.08130	489.00000	5127.00000	212000.00000	202600.00000	5.00000	1.00000	0.00000	0.00000
0.07483	0.08460	-0.08203	490.00000	5115.00000	213000.00000	204600.00000	5.00000	1.00000	0.00000	0.00000
0.07482	0.08453	-0.08301	491.00000	5081.00000	217000.00000	205600.00000	5.00000	1.00000	0.00000	0.00000
0.07483	0.08468	-0.08289	492.00000	5078.00000	211600.00000	212000.00000	5.00000	1.00000	0.00000	0.00000
0.07490	0.08455	-0.08435	493.00000	5146.00000	209200.00000	194200.00000	5.00000	1.00000	0.00000	0.00000
0.07505	0.08452	-0.08289	494.00000	5069.00000	204600.00000	219000.00000	5.00000	1.00000	0.00000	0.00000
0.07513	0.08464	-0.08301	495.00000	5141.00000	212200.00000	210000.00000	5.00000	1.00000	0.00000	0.00000
0.07517	0.08478	-0.08313	496.00000	5070.00000	200400.00000	198200.00000	5.00000	1.00000	0.00000	0.00000
0.07531	0.08475	-0.08264	497.00000	5156.00000	211600.00000	216200.00000	5.00000	1.00000	0.00000	0.00000
0.07524	0.08488	-0.08069	498.00000	5065.00000	195000.00000	214200.00000	5.00000	1.00000	0.00000	0.00000
0.07521	0.08502	-0.08008	499.00000	5158.00000	205400.00000	211000.00000	5.00000	1.00000	0.00000	0.00000
0.07506	0.08486	-0.07886	500.00000	5042.00000	207600.00000	220600.00000	5.00000	1.00000	0.00000	0.00000
0.07495	0.08496	-0.07959	501.00000	5202.00000	211800.00000	204000.00000	5.00000	1.00000	0.00000	0.00000
0.07481	0.08490	-0.07935	502.00000	5029.00000	200800.00000	202400.00000	5.00000	1.00000	0.00000	0.00000
0.07477	0.08468	-0.07812	503.00000	5321.00000	204800.00000	217600.00000	5.00000	1.00000	0.00000	0.00000
0.07484	0.08504	-0.07935	504.00000	4876.00000	214200.00000	201200.00000	5.00000	1.00000	0.00000	0.00000
0.07491	0.08484	-0.07861	505.00000	5453.00000	201800.00000	208400.00000	5.00000	1.00000	0.00000	0.00000
0.07496	0.08489	-0.07861	506.00000	4794.00000	220400.00000	219800.00000	5.00000	1.00000	0.00000	0.00000
0.07507	0.08498	-0.07837	507.00000	5318.00000	199600.00000	201600.00000	5.00000	1.00000	0.00000	0.00000
0.07494	0.08491	-0.07825	508.00000	4902.00000	202800.00000	203200.00000	5.00000	1.00000	0.00000	0.00000
0.07498	0.08484	-0.08008	509.00000	5507.00000	236400.00000	214800.00000	5.00000	1.00000	0.00000	0.00000
0.07483	0.08487	-0.08167	510.00000	4685.00000	219400.00000	202600.00000	5.00000	1.00000	0.00000	0.00000
0.07462	0.08466	-0.08203	511.00000	5209.00000	215200.00000	210800.00000	5.00000	1.00000	0.00000	0.00000
0.07466	0.08480	-0.08167	512.00000	5001.00000	209400.00000	212600.00000	5.00000	1.00000	0.00000	0.00000
0.07464	0.08495	-0.08105	513.00000	5199.00000	197600.00000	203600.00000	5.00000	1.00000	0.00000	0.00000
0.07471	0.08493	-0.07947	514.00000	5033.00000	207000.00000	224000.00000	5.00000	1.00000	0.00000	0.00000
0.07464	0.08496	-0.07922	515.00000	5280.00000	199600.00000	201800.00000	6.00000	1.00000	0.00000	0.00000
0.07469	0.08482	-0.07971	516.00000	5023.00000	215200.00000	209400.00000	6.00000	1.00000	0.00000	0.00000
0.07488	0.08503	-0.07947	517.00000	5019.00000	203000.00000	205000.00000	6.00000	1.00000	0.00000	0.00000
0.07486	0.08481	-0.07971	518.00000	5228.00000	211200.00000	208200.00000	6.00000	1.00000	0.00000	0.00000
0.07474	0.08489	-0.07935	519.00000	4994.00000	207400.00000	211000.00000	6.00000	1.00000	0.00000	0.00000
0.07462	0.08498	-0.07959	520.00000	5191.00000	197800.00000	194800.00000	6.00000	1.00000	0.00000	0.00000
0.07461	0.08483	-0.07959	521.00000	5022.00000	213400.00000	212600.00000	6.00000	1.00000	0.00000	0.00000
0.07475	0.08490	-0.07971	522.00000	5191.00000	203400.00000	201600.00000	6.00000	1.00000	0.00000	0.00000
0.07482	0.08488	-0.07996	523.00000	5018.00000	208800.00000	205800.00000	6.00000	1.00000	0.00000	0.00000
0.07516	0.08474	-0.08008	524.00000	5162.00000	221000.00000	218400.00000	6.00000	1.00000	0.00000	0.00000
0.07516	0.08467	-0.08093	525.00000	5071.00000	213600.00000	204000.00000	6.00000	1.00000	0.00000	0.00000
0.07511	0.08446	-0.08032	526.00000	5172.00000	209400.00000	214800.00000	6.00000	1.00000	0.00000	0.00000
0.07528	0.08460	-0.07996	527.00000	5046.00000	208400.00000	211200.00000	6.00000	1.00000	0.00000	0.00000
0.07528	0.08467	-0.08008	528.00000	5238.00000	206600.00000	204200.00000	6.00000	1.00000	0.00000	0.00000
0.07524	0.08446	-0.07959	529.00000	4985.00000	204400.00000	209200.00000	6.00000	1.00000	0.00000	0.00000
0.07526	0.08460	-0.07898	530.00000	5143.00000	203800.00000	209800.00000	6.00000	1.00000	0.00000	0.00000
0.07508	0.08472	-0.07788	531.00000	5056.00000	200000.00000	210600.00000	6.00000	1.00000	0.00000	0.00000
0.07495	0.08466	-0.07800	532.00000	5158.00000	203000.00000	201600.00000	6.00000	1.00000	0.00000	0.00000
0.07503	0.08486	-0.07837	533.00000	5039.00000	203400.00000	199600.00000	6.00000	1.00000	0.00000	0.00000
0.07494	0.08475	-0.08020	534.00000	5197.00000	229200.00000	208000.00000	6.00000	1.00000	0.00000	0.00000
0.07500	0.08454	-0.08191	535.00000	5141.00000	215600.00000	197400.00000	6.00000	1.00000	0.00000	0.00000
0.07493	0.08453	-0.08142	536.00000	5073.00000	207200.00000	211200.00000	6.00000	1.00000	0.00000	0.00000
0.07505	0.08461	-0.08142	537.00000	5072.00000	209800.00000	208600.00000	6.00000	1.00000	0.00000	0.00000
0.07492	0.08454	-0.08154	538.00000	5140.00000	211000.00000	208800.00000	6.00000	1.00000	0.00000	0.00000
0.07500	0.08467	-0.08105	539.00000	5054.00000	216400.00000	220800.00000	6.00000	1.00000	0.00000	0.00000
0.07513	0.08473	-0.08093	540.00000	5167.00000	208600.00000	209000.00000	6.00000	1.00000	0.00000	0.00000
0.07494	0.08483	-0.08130	541.00000	5027.00000	211200.00000	206800.00000	6.00000	1.00000	0.00000	0.00000
0.07487	0.08484	-0.08191	542.00000	5212.00000	203200.00000	196200.00000	6.00000	1.00000	0.00000	0.00000
0.07483	0.08470	-0.08167	543.00000	5074.00000	213200.00000	215600.00000	6.00000	1.00000	0.00000	0.00000
0.07489	0.08465	-0.08167	544.00000	5116.00000	206600.00000	206000.00000	6.00000	1.00000	0.00000	0.00000
0.07497	0.08452	-0.08228	545.00000	5080.00000	210200.00000	203600.00000	6.00000	1.00000	0.00000	0.00000
0.07509	0.08460	-0.08093	546.00000	5136.00000	196200.00000	209800.00000	6.00000	1.00000	0.00000	0.00000
0.07514	0.08473	-0.07996	547.00000	5048.00000	204000.00000	214200.00000	6.00000	1.00000	0.00000	0.00000
0.07502	0.08466	-0.08105	548.00000	5224.00000	217000.00000	205200.00000	6.00000	1.00000	0.00000	0.00000
0.07496	0.08461	-0.08215	549.00000	5007.00000	210600.00000	198600.00000	6.00000	1.00000	0.00000	0.00000
0.07515	0.08473	-0.08142	550.00000	5464.00000	207200.00000	214800.00000	6.00000	1.00000	0.00000	0.00000
0.07501	0.08478	-0.08118	551.00000	4735.00000	211200.00000	212600.00000	6.00000	1.00000	0.00000	0.00000
0.07509	0.08490	-0.08167	552.00000	5436.00000	211200.00000	205800.00000	6.00000	1.00000	0.00000	0.00000
0.07505	0.08476	-0.08057	553.00000	4789.00000	206600.00000	217200.00000	6.00000	1.00000	0.00000	0.00000
0.07527	0.08478	-0.08130	554.00000	5469.00000	211800.00000	203600.00000	6.00000	1.00000	0.00000	0.00000
0.07527	0.08471	-0.08179	555.00000	4750.00000	213400.00000	207800.00000	6.00000	1.00000	0.00000	0.00000
0.07518	0.08483	-0.08142	556.00000	5549.00000	209800.00000	212600.00000	6.00000	1.00000	0.00000	0.00000
0.07518	0.08475	-0.08228	557.00000	4658.00000	206200.00000	197000.00000	6.00000	1.00000	0.00000	0.00000
0.07512	0.08462	-0.08228	558.00000	5206.00000	216000.00000	215800.00000	6.00000	1.00000	0.00000	0.00000
0.07506	0.08475	-0.08142	559.00000	5017.00000	191800.00000	200000.00000	6.00000	1.00000	0.00000	0.00000
0.07498	0.08487	-0.08118	560.00000	5256.00000	200600.00000	202000.00000	6.00000	1.00000	0.00000	0.00000
0.07503	0.08482	-0.08154	561.00000	4967.00000	209600.00000	204800.00000	6.00000	1.00000	0.00000	0.00000
0.07510	0.08479	-0.08179	562.00000	5109.00000	206200.00000	203000.00000	6.00000	1.00000	0.00000	0.00000
0.07503	0.08477	-0.08191	563.00000	5165.00000	212400.00000	210200.00000	6.00000	1.00000	0.00000	0.00000
0.07508	0.08463	-0.07983	564.00000	5042.00000	185400.00000	205000.00000	6.00000	1.00000	0.00000	0.00000
0.07505	0.08457	-0.07837	565.00000	5202.00000	205600.00000	220400.00000	6.00000	1.00000	0.00000	0.00000
0.07490	0.08457	-0.07910	566.00000	5021.00000	214200.00000	205400.00000	6.00000	1.00000	0.00000	0.00000
0.07510	0.08466	-0.07751	567.00000	5156.00000	199400.00000	215800.00000	6.00000	1.00000	0.00000	0.00000
0.07517	0.08469	-0.07715	568.00000	5061.00000	208200.00000	211800.00000	6.00000	1.00000	0.00000	0.00000
0.07504	0.08462	-0.07812	569.00000	5160.00000	219400.00000	208600.00000	6.00000	1.00000	0.00000	0.00000
0.07489	0.08447	-0.07678	570.00000	5057.00000	192000.00000	204400.00000	6.00000	1.00000	0.00000	0.00000
0.07487	0.08461	-0.07788	571.00000	5149.00000	215200.00000	202800.00000	6.00000	1.00000	0.00000	0.00000
0.07473	0.08465	-0.07776	572.00000	5074.00000	208400.00000	209400.00000	6.00000	1.00000	0.00000	0.00000
0.07467	0.08469	-0.08081	573.00000	5159.00000	228400.00000	195600.00000	6.00000	1.00000	0.00000	0.00000
0.07488	0.08472	-0.08313	574.00000	5055.00000	218600.00000	194400.00000	6.00000	1.00000	0.00000	0.00000
0.07494	0.08477	-0.08276	575.00000	5139.00000	199800.00000	202400.00000	6.00000	1.00000	0.00000	0.00000
0.07503	0.08465	-0.08179	576.00000	5084.00000	210000.00000	219800.00000	6.00000	1.00000	0.00000	0.00000
0.07500	0.08458	-0.08252	577.00000	5167.00000	212000.00000	203800.00000	6.00000	1.00000	0.00000	0.00000
0.07495	0.08463	-0.08179	578.00000	5041.00000	217600.00000	224800.00000	6.00000	1.00000	0.00000	0.00000
0.07481	0.08469	-0.08215	579.00000	5165.00000	199400.00000	194600.00000	6.00000	1.00000	0.00000	0.00000
0.07494	0.08462	-0.08167	580.00000	5105.00000	200000.00000	204600.00000	6.00000	1.00000	0.00000	0.00000
0.07501	0.08461	-0.08203	581.00000	5114.00000	209600.00000	204600.00000	6.00000	1.00000	0.00000	0.00000
0.07493	0.08473	-0.08020	582.00000	5091.00000	201400.00000	219600.00000	6.00000	1.00000	0.00000	0.00000
0.07497	0.08479	-0.08057	583.00000	5133.00000	210000.00000	205800.00000	6.00000	1.00000	0.00000	0.00000
0.07512	0.08477	-0.08069	584.00000	5062.00000	207000.00000	205400.00000	6.00000	1.00000	0.00000	0.00000
0.07519	0.08479	-0.08240	585.00000	5146.00000	218800.00000	200200.00000	6.00000	1.00000	0.00000	0.00000
0.07501	0.08456	-0.08301	586.00000	5129.00000	206200.00000	199800.00000	6.00000	1.00000	0.00000	0.00000
0.07506	0.08461	-0.08215	587.00000	5082.00000	216200.00000	224600.00000	6.00000	1.00000	0.00000	0.00000
0.07492	0.08464	-0.08142	588.00000	5060.00000	202600.00000	209600.00000	6.00000	1.00000	0.00000	0.00000
0.07495	0.08478	-0.07947	589.00000	5173.00000	193800.00000	213400.00000	6.00000	1.00000	0.00000	0.00000
0.07502	0.08491	-0.07898	590.00000	5247.00000	214200.00000	218600.00000	6.00000	1.00000	0.00000	0.00000
0.07505	0.08498	-0.07886	591.00000	4975.00000	204600.00000	205400.00000	6.00000	1.00000	0.00000	0.00000
0.07500	0.08484	-0.07910	592.00000	5038.00000	205600.00000	202600.00000	6.00000	1.00000	0.00000	0.00000
0.07507	0.08484	-0.07825	593.00000	5166.00000	208800.00000	217600.00000	6.00000	1.00000	0.00000	0.00000
0.07502	0.08479	-0.07715	594.00000	5060.00000	195200.00000	205800.00000	6.00000	1.00000	0.00000	0.00000
0.07490	0.08470	-0.07654	595.00000	5358.00000	207600.00000	213000.00000	6.00000	1.00000	0.00000	0.00000
0.07484	0.08466	-0.07764	596.00000	4829.00000	211600.00000	199600.00000	6.00000	1.00000	0.00000	0.00000
0.07499	0.08483	-0.07800	597.00000	5548.00000	211400.00000	206600.00000	6.00000	1.00000	0.00000	0.00000
0.07479	0.08473	-0.07825	598.00000	4689.00000	208200.00000	205200.00000	6.00000	1.00000	0.00000	0.00000
0.07475	0.08467	-0.07849	599.00000	5351.00000	217200.00000	214200.00000	6.00000	1.00000	0.00000	0.00000
0.07490	0.08482	-0.07812	600.00000	4867.00000	209600.00000	212600.00000	6.00000	1.00000	0.00000	0.00000
0.07487	0.08476	-0.07959	601.00000	5642.00000	205600.00000	191000.00000	6.00000	1.00000	0.00000	0.00000
0.07469	0.08464	-0.07849	602.00000	4580.00000	210000.00000	221000.00000	6.00000	1.00000	0.00000	0.00000
0.07465	0.08485	-0.08142	603.00000	5462.00000	228000.00000	196600.00000	6.00000	1.00000	0.00000	0.00000
0.07478	0.08481	-0.08154	604.00000	4743.00000	197200.00000	196000.00000	6.00000	1.00000	0.00000	0.00000
0.07476	0.08466	-0.08069	605.00000	5190.00000	222200.00000	230800.00000	6.00000	1.00000	0.00000	0.00000
0.07487	0.08476	-0.08105	606.00000	5030.00000	203400.00000	199600.00000	6.00000	1.00000	0.00000	0.00000
0.07495	0.08464	-0.08167	607.00000	5299.00000	208200.00000	201200.00000	6.00000	1.00000	0.00000	0.00000
0.07482	0.08471	-0.08228	608.00000	4927.00000	218600.00000	211000.00000	6.00000	1.00000	0.00000	0.00000
0.07470	0.08464	-0.08203	609.00000	5109.00000	199200.00000	201400.00000	6.00000	1.00000	0.00000	0.00000
0.07484	0.08468	-0.08130	610.00000	5235.00000	208600.00000	216200.00000	6.00000	1.00000	0.00000	0.00000
0.07497	0.08474	-0.08240	611.00000	4974.00000	206400.00000	195200.00000	6.00000	1.00000	0.00000	0.00000
0.07518	0.08481	-0.08240	612.00000	5191.00000	209600.00000	209000.00000	6.00000	1.00000	0.00000	0.00000
0.07520	0.08466	-0.08118	613.00000	5032.00000	194400.00000	206200.00000	7.00000	1.00000	0.00000	0.00000
0.07506	0.08464	-0.08154	614.00000	5183.00000	210400.00000	206200.00000	7.00000	1.00000	0.00000	0.00000
0.07520	0.08462	-0.08093	615.00000	5021.00000	215600.00000	222000.00000	7.00000	1.00000	0.00000	0.00000
0.07529	0.08473	-0.08008	616.00000	5176.00000	193800.00000	201800.00000	7.00000	1.00000	0.00000	0.00000
0.07509	0.08464	-0.07935	617.00000	5068.00000	199800.00000	207200.00000	7.00000	1.00000	0.00000	0.00000
0.07518	0.08452	-0.07935	618.00000	5171.00000	203800.00000	203600.00000	7.00000	1.00000	0.00000	0.00000
0.07499	0.08463	-0.07922	619.00000	5026.00000	201000.00000	201800.00000	7.00000	1.00000	0.00000	0.00000
0.07487	0.08455	-0.07935	620.00000	5171.00000	218600.00000	217000.00000	7.00000	1.00000	0.00000	0.00000
0.07481	0.08469	-0.08044	621.00000	5058.00000	213600.00000	201400.00000	7.00000	1.00000	0.00000	0.00000
0.07489	0.08468	-0.08069	622.00000	5160.00000	204000.00000	200800.00000	7.00000	1.00000	0.00000	0.00000
0.07492	0.08489	-0.07910	623.00000	5046.00000	206400.00000	222400.00000	7.00000	1.00000	0.00000	0.00000
0.07504	0.08471	-0.07983	624.00000	5157.00000	210400.00000	202000.00000	7.00000	1.00000	0.00000	0.00000
0.07502	0.08478	-0.08008	625.00000	5054.00000	205200.00000	202400.00000	7.00000	1.00000	0.00000	0.00000
0.07505	0.08485	-0.08118	626.00000	5169.00000	219000.00000	206400.00000	7.00000	1.00000	0.00000	0.00000
0.07491	0.08479	-0.08069	627.00000	5109.00000	197000.00000	201800.00000	7.00000	1.00000	0.00000	0.00000
0.07491	0.08465	-0.08215	628.00000	5102.00000	217200.00000	200800.00000	7.00000	1.00000	0.00000	0.00000
0.07484	0.08486	-0.08228	629.00000	5056.00000	207800.00000	205800.00000	7.00000	1.00000	0.00000	0.00000
0.07465	0.08475	-0.08130	630.00000	5176.00000	195800.00000	205000.00000	7.00000	1.00000	0.00000	0.00000
0.07460	0.08480	-0.08130	631.00000	5069.00000	205400.00000	205200.00000	7.00000	1.00000	0.00000	0.00000
0.07474	0.08482	-0.07910	632.00000	5166.00000	187600.00000	208800.00000	7.00000	1.00000	0.00000	0.00000
0.07496	0.08478	-0.07959	633.00000	5100.00000	209200.00000	203200.00000	7.00000	1.00000	0.00000	0.00000
0.07505	0.08467	-0.08167	634.00000	5104.00000	220000.00000	198000.00000	7.00000	1.00000	0.00000	0.00000
0.07500	0.08462	-0.08008	635.00000	5044.00000	200400.00000	216800.00000	7.00000	1.00000	0.00000	0.00000
0.07514	0.08467	-0.08081	636.00000	5170.00000	213000.00000	204400.00000	7.00000	1.00000	0.00000	0.00000
0.07510	0.08461	-0.08118	637.00000	5026.00000	213000.00000	208600.00000	7.00000	1.00000	0.00000	0.00000
0.07515	0.08456	-0.08093	638.00000	5173.00000	214400.00000	216400.00000	7.00000	1.00000	0.00000	0.00000
0.07500	0.08457	-0.08057	639.00000	5079.00000	202200.00000	205200.00000	7.00000	1.00000	0.00000	0.00000
0.07508	0.08469	-0.08093	640.00000	5195.00000	210400.00000	206000.00000	7.00000	1.00000	0.00000	0.00000
0.07522	0.08462	-0.08093	641.00000	5012.00000	207600.00000	207600.00000	7.00000	1.00000	0.00000	0.00000
0.07520	0.08477	-0.08191	642.00000	5494.00000	211400.00000	201000.00000	7.00000	1.00000	0.00000	0.00000
0.07529	0.08466	-0.08179	643.00000	4703.00000	198000.00000	199000.00000	7.00000	1.00000	0.00000	0.00000
0.07548	0.08443	-0.08154	644.00000	5483.00000	211400.00000	213000.00000	7.00000	1.00000	0.00000	0.00000
0.07541	0.08442	-0.08020	645.00000	4751.00000	198800.00000	211600.00000	7.00000	1.00000	0.00000	0.00000
0.07534	0.08441	-0.07996	646.00000	5515.00000	205400.00000	207400.00000	7.00000	1.00000	0.00000	0.00000
0.07536	0.08448	-0.07935	647.00000	4701.00000	203000.00000	209200.00000	7.00000	1.00000	0.00000	0.00000
0.07547	0.08438	-0.07971	648.00000	5502.00000	197400.00000	193200.00000	7.00000	1.00000	0.00000	0.00000
0.07535	0.08429	-0.07959	649.00000	4700.00000	204000.00000	204800.00000	7.00000	1.00000	0.00000	0.00000
0.07528	0.08430	-0.07898	650.00000	5266.00000	208000.00000	213200.00000	7.00000	1.00000	0.00000	0.00000
0.07506	0.08427	-0.07935	651.00000	4966.00000	206600.00000	201800.00000	7.00000	1.00000	0.00000	0.00000
0.07496	0.08438	-0.08032	652.00000	5189.00000	216400.00000	206000.00000	7.00000	1.00000	0.00000	0.00000
0.07501	0.08451	-0.08032	653.00000	5034.00000	219400.00000	218200.00000	7.00000	1.00000	0.00000	0.00000
0.07490	0.08442	-0.08130	654.00000	5158.00000	216200.00000	205800.00000	7.00000	1.00000	0.00000	0.00000
0.07511	0.08450	-0.08093	655.00000	5135.00000	204000.00000	207600.00000	7.00000	1.00000	0.00000	0.00000
0.07481	0.08446	-0.08154	656.00000	5019.00000	214800.00000	207800.00000	7.00000	1.00000	0.00000	0.00000
0.07480	0.08453	-0.08081	657.00000	5189.00000	201000.00000	207800.00000	7.00000	1.00000	0.00000	0.00000
0.07468	0.08446	-0.08093	658.00000	5039.00000	198400.00000	196200.00000	7.00000	1.00000	0.00000	0.00000
0.07489	0.08448	-0.08215	659.00000	5125.00000	214800.00000	201200.00000	7.00000	1.00000	0.00000	0.00000
0.07505	0.08464	-0.08179	660.00000	5084.00000	207400.00000	210600.00000	7.00000	1.00000	0.00000	0.00000
0.07493	0.08473	-0.08301	661.00000	5163.00000	212000.00000	199000.00000	7.00000	1.00000	0.00000	0.00000
0.07488	0.08479	-0.08435	662.00000	5060.00000	224400.00000	209600.00000	7.00000	1.00000	0.00000	0.00000
0.07502	0.08484	-0.08325	663.00000	5178.00000	206000.00000	216800.00000	7.00000	1.00000	0.00000	0.00000
0.07509	0.08485	-0.08264	664.00000	5038.00000	192000.00000	197800.00000	7.00000	1.00000	0.00000	0.00000
0.07522	0.08478	-0.08301	665.00000	5162.00000	214400.00000	209800.00000	7.00000	1.00000	0.00000	0.00000
0.07511	0.08487	-0.08264	666.00000	5071.00000	203000.00000	206000.00000	7.00000	1.00000	0.00000	0.00000
0.07500	0.08468	-0.08301	667.00000	5158.00000	208800.00000	204200.00000	7.00000	1.00000	0.00000	0.00000
0.07512	0.08476	-0.08179	668.00000	5052.00000	206600.00000	219200.00000	7.00000	1.00000	0.00000	0.00000
0.07496	0.08492	-0.08191	669.00000	5164.00000	207000.00000	205000.00000	7.00000	1.00000	0.00000	0.00000
0.07502	0.08470	-0.08264	670.00000	5048.00000	216200.00000	207600.00000	7.00000	1.00000	0.00000	0.00000
0.07523	0.08478	-0.08325	671.00000	5177.00000	198400.00000	191600.00000	7.00000	1.00000	0.00000	0.00000
0.07524	0.08456	-0.08118	672.00000	5154.00000	194000.00000	214800.00000	7.00000	1.00000	0.00000	0.00000
0.07518	0.08484	-0.08105	673.00000	5042.00000	215000.00000	215600.00000	7.00000	1.00000	0.00000	0.00000
0.07487	0.08464	-0.08057	674.00000	5138.00000	179200.00000	183400.00000	7.00000	1.00000	0.00000	0.00000
0.07495	0.08477	-0.08081	675.00000	5094.00000	216400.00000	213600.00000	7.00000	1.00000	0.00000	0.00000
0.07509	0.08493	-0.08057	676.00000	5050.00000	190200.00000	191800.00000	7.00000	1.00000	0.00000	0.00000
0.07522	0.08501	-0.08032	677.00000	5162.00000	204600.00000	206200.00000	7.00000	1.00000	0.00000	0.00000
0.07508	0.08495	-0.08118	678.00000	5112.00000	238400.00000	228000.00000	7.00000	1.00000	0.00000	0.00000
0.07487	0.08491	-0.08081	679.00000	5076.00000	196800.00000	199800.00000	7.00000	1.00000	0.00000	0.00000
0.07496	0.08471	-0.07886	680.00000	5076.00000	209600.00000	230400.00000	7.00000	1.00000	0.00000	0.00000
0.07502	0.08492	-0.07898	681.00000	5181.00000	206000.00000	204400.00000	7.00000	1.00000	0.00000	0.00000
0.07489	0.08474	-0.08020	682.00000	5026.00000	211000.00000	197600.00000	7.00000	1.00000	0.00000	0.00000
0.07495	0.08461	-0.08020	683.00000	5171.00000	212000.00000	210800.00000	7.00000	1.00000	0.00000	0.00000
0.07506	0.08470	-0.08044	684.00000	5058.00000	203000.00000	199600.00000	7.00000	1.00000	0.00000	0.00000
0.07486	0.08462	-0.08020	685.00000	5158.00000	215400.00000	216800.00000	7.00000	1.00000	0.00000	0.00000
0.07493	0.08448	-0.08057	686.00000	5058.00000	213600.00000	209200.00000	7.00000	1.00000	0.00000	0.00000
0.07498	0.08462	-0.08240	687.00000	5233.00000	207200.00000	188200.00000	7.00000	1.00000	0.00000	0.00000
0.07520	0.08467	-0.08228	688.00000	4987.00000	213000.00000	213800.00000	7.00000	1.00000	0.00000	0.00000
0.07515	0.08496	-0.08252	689.00000	5367.00000	205600.00000	203000.00000	7.00000	1.00000	0.00000	0.00000
0.07497	0.08473	-0.08240	690.00000	4858.00000	195200.00000	195800.00000	7.00000	1.00000	0.00000	0.00000
0.07509	0.08482	-0.08142	691.00000	5435.00000	195000.00000	204400.00000	7.00000	1.00000	0.00000	0.00000
0.07506	0.08503	-0.08105	692.00000	4761.00000	205200.00000	207800.00000	7.00000	1.00000	0.00000	0.00000
0.07494	0.08485	-0.08069	693.00000	5374.00000	195400.00000	198800.00000	7.00000	1.00000	0.00000	0.00000
0.07500	0.08489	-0.08154	694.00000	4860.00000	215800.00000	205600.00000	7.00000	1.00000	0.00000	0.00000
0.07504	0.08475	-0.08228	695.00000	5449.00000	206600.00000	198600.00000	7.00000	1.00000	0.00000	0.00000
0.07510	0.08479	-0.08264	696.00000	4747.00000	214800.00000	209800.00000	7.00000	1.00000	0.00000	0.00000
0.07481	0.08484	-0.08301	697.00000	5250.00000	195600.00000	191000.00000	7.00000	1.00000	0.00000	0.00000
0.07483	0.08492	-0.08215	698.00000	4977.00000	193400.00000	201600.00000	7.00000	1.00000	0.00000	0.00000
0.07493	0.08502	-0.08264	699.00000	5273.00000	208200.00000	202000.00000	7.00000	1.00000	0.00000	0.00000
0.07485	0.08522	-0.08325	700.00000	4948.00000	199600.00000	193000.00000	7.00000	1.00000	0.00000	0.00000
0.07471	0.08523	-0.08215	701.00000	5118.00000	199800.00000	210400.00000	7.00000	1.00000	0.00000	0.00000
0.07475	0.08517	-0.07910	702.00000	5171.00000	184000.00000	214000.00000	7.00000	1.00000	0.00000	0.00000
0.07476	0.08510	-0.07959	703.00000	5036.00000	190000.00000	185400.00000	7.00000	1.00000	0.00000	0.00000
0.07504	0.08499	-0.07947	704.00000	5212.00000	202000.00000	203200.00000	7.00000	1.00000	0.00000	0.00000
0.07505	0.08492	-0.07935	705.00000	5012.00000	198600.00000	199200.00000	7.00000	1.00000	0.00000	0.00000
0.07508	0.08478	-0.08008	706.00000	5244.00000	221200.00000	212600.00000	7.00000	1.00000	0.00000	0.00000
0.07501	0.08479	-0.08130	707.00000	4963.00000	207800.00000	195200.00000	7.00000	1.00000	0.00000	0.00000
0.07480	0.08476	-0.07959	708.00000	5181.00000	213000.00000	232000.00000	7.00000	1.00000	0.00000	0.00000
0.07487	0.08474	-0.07886	709.00000	5037.00000	205200.00000	212600.00000	7.00000	1.00000	0.00000	0.00000
0.07500	0.08480	-0.08044	710.00000	5154.00000	215400.00000	198400.00000	7.00000	1.00000	0.00000	0.00000
0.07486	0.08484	-0.08167	711.00000	5085.00000	220200.00000	206800.00000	8.00000	1.00000	0.00000	0.00000
0.07466	0.08475	-0.08289	712.00000	5170.00000	211400.00000	198200.00000	8.00000	1.00000	0.00000	0.00000
0.07472	0.08488	-0.08325	713.00000	5030.00000	200600.00000	196400.00000	8.00000	1.00000	0.00000	0.00000
0.07501	0.08490	-0.08154	714.00000	5164.00000	198800.00000	215400.00000	8.00000	1.00000	0.00000	0.00000
0.07495	0.08493	-0.08057	715.00000	5075.00000	206000.00000	215800.00000	8.00000	1.00000	0.00000	0.00000
0.07491	0.08486	-0.08142	716.00000	5144.00000	214200.00000	205000.00000	8.00000	1.00000	0.00000	0.00000
0.07504	0.08478	-0.07983	717.00000	5026.00000	190800.00000	206000.00000	8.00000	1.00000	0.00000	0.00000
0.07482	0.08473	-0.07959	718.00000	5184.00000	207600.00000	209400.00000	8.00000	1.00000	0.00000	0.00000
0.07476	0.08476	-0.07922	719.00000	5110.00000	200000.00000	202600.00000	8.00000	1.00000	0.00000	0.00000
0.07502	0.08463	-0.07764	720.00000	5099.00000	189200.00000	204400.00000	8.00000	1.00000	0.00000	0.00000
0.07505	0.08478	-0.07617	721.00000	5083.00000	200800.00000	215000.00000	8.00000	1.00000	0.00000	0.00000
0.07512	0.08478	-0.07642	722.00000	5145.00000	220200.00000	217200.00000	8.00000	1.00000	0.00000	0.00000
0.07499	0.08485	-0.07678	723.00000	5053.00000	205400.00000	201600.00000	8.00000	1.00000	0.00000	0.00000
0.07507	0.08486	-0.07605	724.00000	5158.00000	210400.00000	217800.00000	8.00000	1.00000	0.00000	0.00000
0.07509	0.08472	-0.07837	725.00000	5045.00000	228000.00000	203000.00000	8.00000	1.00000	0.00000	0.00000
0.07502	0.08474	-0.07788	726.00000	5195.00000	206600.00000	211200.00000	8.00000	1.00000	0.00000	0.00000
0.07500	0.08467	-0.07837	727.00000	5049.00000	211600.00000	206400.00000	8.00000	1.00000	0.00000	0.00000
0.07493	0.08469	-0.07959	728.00000	5156.00000	217000.00000	204000.00000	8.00000	1.00000	0.00000	0.00000
0.07489	0.08475	-0.07996	729.00000	5040.00000	197200.00000	192600.00000	8.00000	1.00000	0.00000	0.00000
0.07482	0.08474	-0.07959	730.00000	5183.00000	204400.00000	207600.00000	8.00000	1.00000	0.00000	0.00000
0.07493	0.08492	-0.07935	731.00000	5066.00000	208600.00000	210800.00000	8.00000	1.00000	0.00000	0.00000
0.07488	0.08488	-0.08057	732.00000	5145.00000	211400.00000	198600.00000	8.00000	1.00000	0.00000	0.00000
0.07478	0.08499	-0.07983	733.00000	5049.00000	217200.00000	224800.00000	8.00000	1.00000	0.00000	0.00000
0.07476	0.08484	-0.08105	734.00000	5463.00000	210800.00000	197200.00000	8.00000	1.00000	0.00000	0.00000
0.07489	0.08491	-0.08069	735.00000	4742.00000	214200.00000	217000.00000	8.00000	1.00000	0.00000	0.00000
0.07509	0.08499	-0.08252	736.00000	5518.00000	228800.00000	208600.00000	8.00000	1.00000	0.00000	0.00000
0.07494	0.08498	-0.08289	737.00000	4720.00000	191400.00000	187600.00000	8.00000	1.00000	0.00000	0.00000
0.07505	0.08487	-0.08154	738.00000	5436.00000	203600.00000	217200.00000	8.00000	1.00000	0.00000	0.00000
0.07519	0.08483	-0.08142	739.00000	4766.00000	212600.00000	213000.00000	8.00000	1.00000	0.00000	0.00000
0.07503	0.08498	-0.08252	740.00000	5494.00000	192600.00000	182000.00000	8.00000	1.00000	0.00000	0.00000
0.07506	0.08484	-0.08130	741.00000	4729.00000	199400.00000	211600.00000	8.00000	1.00000	0.00000	0.00000
0.07527	0.08479	-0.08093	742.00000	5299.00000	204000.00000	206800.00000	8.00000	1.00000	0.00000	0.00000
0.07526	0.08494	-0.07971	743.00000	4885.00000	202600.00000	214400.00000	8.00000	1.00000	0.00000	0.00000
0.07526	0.08479	-0.07983	744.00000	5223.00000	204600.00000	202600.00000	8.00000	1.00000	0.00000	0.00000
0.07541	0.08482	-0.07898	745.00000	5008.00000	202000.00000	209600.00000	8.00000	1.00000	0.00000	0.00000
0.07538	0.08475	-0.07898	746.00000	5218.00000	211000.00000	210000.00000	8.00000	1.00000	0.00000	0.00000
0.07525	0.08480	-0.07825	747.00000	5120.00000	204800.00000	212000.00000	8.00000	1.00000	0.00000	0.00000
0.07503	0.08480	-0.07764	748.00000	5010.00000	210400.00000	216000.00000	8.00000	1.00000	0.00000	0.00000
0.07494	0.08468	-0.07825	749.00000	5188.00000	210200.00000	203400.00000	8.00000	1.00000	0.00000	0.00000
0.07506	0.08460	-0.07922	750.00000	5022.00000	213000.00000	202600.00000	8.00000	1.00000	0.00000	0.00000
0.07528	0.08455	-0.07922	751.00000	5143.00000	215200.00000	215200.00000	8.00000	1.00000	0.00000	0.00000
0.07534	0.08451	-0.07861	752.00000	5057.00000	219600.00000	225400.00000	8.00000	1.00000	0.00000	0.00000
0.07556	0.08449	-0.07739	753.00000	5172.00000	197600.00000	209800.00000	8.00000	1.00000	0.00000	0.00000
0.07543	0.08442	-0.07727	754.00000	5051.00000	215200.00000	216400.00000	8.00000	1.00000	0.00000	0.00000
0.07546	0.08449	-0.07727	755.00000	5171.00000	200200.00000	199200.00000	8.00000	1.00000	0.00000	0.00000
0.07526	0.08427	-0.07947	756.00000	5038.00000	224200.00000	200800.00000	8.00000	1.00000	0.00000	0.00000
0.07524	0.08442	-0.08020	757.00000	5192.00000	213800.00000	206000.00000	8.00000	1.00000	0.00000	0.00000
0.07512	0.08450	-0.07971	758.00000	5036.00000	193200.00000	197400.00000	8.00000	1.00000	0.00000	0.00000
0.07487	0.08478	-0.07947	759.00000	5176.00000	202400.00000	204600.00000	8.00000	1.00000	0.00000	0.00000
0.07475	0.08486	-0.08057	760.00000	5045.00000	208800.00000	197600.00000	8.00000	1.00000	0.00000	0.00000
0.07490	0.08488	-0.08069	761.00000	5174.00000	212200.00000	210000.00000	8.00000	1.00000	0.00000	0.00000
0.07512	0.08491	-0.08008	762.00000	5046.00000	209800.00000	215800.00000	8.00000	1.00000	0.00000	0.00000
0.07502	0.08480	-0.08069	763.00000	5167.00000	211400.00000	204800.00000	8.00000	1.00000	0.00000	0.00000
0.07522	0.08458	-0.08289	764.00000	5109.00000	218800.00000	196000.00000	8.00000	1.00000	0.00000	0.00000
0.07514	0.08471	-0.08264	765.00000	5107.00000	191400.00000	193600.00000	8.00000	1.00000	0.00000	0.00000
0.07521	0.08492	-0.08069	766.00000	5143.00000	190600.00000	209000.00000	8.00000	1.00000	0.00000	0.00000
0.07529	0.08480	-0.08069	767.00000	5067.00000	203800.00000	203600.00000	8.00000	1.00000	0.00000	0.00000
0.07523	0.08485	-0.08105	768.00000	5080.00000	204600.00000	200200.00000	8.00000	1.00000	0.00000	0.00000
0.07512	0.08494	-0.08105	769.00000	5132.00000	199000.00000	197800.00000	8.00000	1.00000	0.00000	0.00000
0.07513	0.08486	-0.08154	770.00000	5137.00000	206000.00000	200800.00000	8.00000	1.00000	0.00000	0.00000
0.07499	0.08504	-0.08179	771.00000	5083.00000	195600.00000	192200.00000	8.00000	1.00000	0.00000	0.00000
0.07493	0.08507	-0.08130	772.00000	5078.00000	198200.00000	203000.00000	8.00000	1.00000	0.00000	0.00000
0.07500	0.08505	-0.08081	773.00000	5166.00000	190400.00000	195000.00000	8.00000	1.00000	0.00000	0.00000
0.07521	0.08500	-0.07837	774.00000	5037.00000	185000.00000	208800.00000	8.00000	1.00000	0.00000	0.00000
0.07508	0.08495	-0.07837	775.00000	5157.00000	198400.00000	197400.00000	8.00000	1.00000	0.00000	0.00000
0.07497	0.08505	-0.07935	776.00000	5056.00000	203800.00000	193400.00000	8.00000	1.00000	0.00000	0.00000
0.07498	0.08490	-0.07825	777.00000	5170.00000	183800.00000	194000.00000	8.00000	1.00000	0.00000	0.00000
0.07511	0.08483	-0.07800	778.00000	5052.00000	209600.00000	211400.00000	8.00000	1.00000	0.00000	0.00000
0.07512	0.08497	-0.07642	779.00000	5227.00000	192000.00000	206800.00000	8.00000	1.00000	0.00000	0.00000
0.07499	0.08490	-0.07849	780.00000	4979.00000	199200.00000	179200.00000	8.00000	1.00000	0.00000	0.00000
0.07508	0.08502	-0.08008	781.00000	5484.00000	216400.00000	199800.00000	8.00000	1.00000	0.00000	0.00000
0.07490	0.08489	-0.08105	782.00000	4745.00000	212000.00000	201400.00000	8.00000	1.00000	0.00000	0.00000
0.07492	0.08503	-0.08252	783.00000	5395.00000	223400.00000	206800.00000	8.00000	1.00000	0.00000	0.00000
0.07501	0.08492	-0.08240	784.00000	4821.00000	205600.00000	205800.00000	8.00000	1.00000	0.00000	0.00000
0.07512	0.08483	-0.08252	785.00000	5550.00000	199800.00000	198000.00000	8.00000	1.00000	0.00000	0.00000
0.07528	0.08499	-0.08289	786.00000	4662.00000	197000.00000	193200.00000	8.00000	1.00000	0.00000	0.00000
0.07513	0.08499	-0.08435	787.00000	5523.00000	200200.00000	185400.00000	8.00000	1.00000	0.00000	0.00000
0.07499	0.08503	-0.08606	788.00000	4697.00000	196600.00000	180000.00000	8.00000	1.00000	0.00000	0.00000
0.07507	0.08491	-0.08594	789.00000	5294.00000	194200.00000	195000.00000	8.00000	1.00000	0.00000	0.00000
0.07510	0.08498	-0.08521	790.00000	4921.00000	187000.00000	193200.00000	8.00000	1.00000	0.00000	0.00000
0.07499	0.08508	-0.08240	791.00000	5262.00000	173200.00000	199200.00000	8.00000	1.00000	0.00000	0.00000
0.07506	0.08505	-0.07959	792.00000	4970.00000	168400.00000	193600.00000	8.00000	1.00000	0.00000	0.00000
0.07499	0.08505	-0.07922	793.00000	5118.00000	180000.00000	183200.00000	8.00000	1.00000	0.00000	0.00000
0.07504	0.08491	-0.07825	794.00000	5190.00000	197200.00000	206400.00000	8.00000	1.00000	0.00000	0.00000
0.07518	0.08486	-0.07776	795.00000	5034.00000	178800.00000	182800.00000	8.00000	1.00000	0.00000	0.00000
0.07514	0.08480	-0.07617	796.00000	5177.00000	192800.00000	208200.00000	8.00000	1.00000	0.00000	0.00000
0.07512	0.08495	-0.07568	797.00000	5013.00000	194000.00000	197600.00000	8.00000	1.00000	0.00000	0.00000
0.07510	0.08488	-0.07581	798.00000	5120.00000	195600.00000	194400.00000	8.00000	1.00000	0.00000	0.00000
0.07497	0.08506	-0.07629	799.00000	5092.00000	201800.00000	195800.00000	8.00000	1.00000	0.00000	0.00000
0.07497	0.08498	-0.07690	800.00000	5165.00000	198800.00000	191800.00000	8.00000	1.00000	0.00000	0.00000
0.07492	0.08485	-0.07654	801.00000	5040.00000	195000.00000	197600.00000	8.00000	1.00000	0.00000	0.00000
0.07485	0.08484	-0.07654	802.00000	5177.00000	198400.00000	198200.00000	8.00000	1.00000	0.00000	0.00000
0.07474	0.08475	-0.07751	803.00000	5068.00000	194800.00000	184600.00000	8.00000	1.00000	0.00000	0.00000
0.07495	0.08480	-0.07788	804.00000	5168.00000	188600.00000	184200.00000	8.00000	1.00000	0.00000	0.00000
0.07488	0.08477	-0.07788	805.00000	5036.00000	196000.00000	195600.00000	8.00000	1.00000	0.00000	0.00000
0.07486	0.08492	-0.07898	806.00000	5155.00000	194800.00000	183800.00000	8.00000	1.00000	0.00000	0.00000
0.07473	0.08487	-0.07971	807.00000	5085.00000	188800.00000	181200.00000	8.00000	1.00000	0.00000	0.00000
0.07485	0.08495	-0.08044	808.00000	5140.00000	186600.00000	179600.00000	8.00000	1.00000	0.00000	0.00000
0.07489	0.08489	-0.08044	809.00000	5038.00000	194400.00000	193600.00000	9.00000	1.00000	0.00000	0.00000
0.07489	0.08504	-0.07971	810.00000	5184.00000	175800.00000	181600.00000	9.00000	1.00000	0.00000	0.00000
0.07495	0.08508	-0.08008	811.00000	5096.00000	191400.00000	187800.00000	9.00000	1.00000	0.00000	0.00000
0.07508	0.08502	-0.08093	812.00000	5114.00000	186200.00000	177400.00000	9.00000	1.00000	0.00000	0.00000
0.07523	0.08500	-0.08105	813.00000	5072.00000	179800.00000	178600.00000	9.00000	1.00000	0.00000	0.00000
0.07527	0.08479	-0.08179	814.00000	5149.00000	184200.00000	177000.00000	9.00000	1.00000	0.00000	0.00000
0.07521	0.08483	-0.08069	815.00000	5056.00000	172600.00000	182000.00000	9.00000	1.00000	0.00000	0.00000
0.07509	0.08491	-0.08167	816.00000	5143.00000	189000.00000	179000.00000	9.00000	1.00000	0.00000	0.00000
0.07502	0.08493	-0.08252	817.00000	5066.00000	188400.00000	180400.00000	9.00000	1.00000	0.00000	0.00000
0.07515	0.08500	-0.08264	818.00000	5153.00000	182200.00000	180200.00000	9.00000	1.00000	0.00000	0.00000
0.07502	0.08508	-0.08167	819.00000	5063.00000	174800.00000	183000.00000	9.00000	1.00000	0.00000	0.00000
0.07508	0.08504	-0.08142	820.00000	5185.00000	168800.00000	170000.00000	9.00000	1.00000	0.00000	0.00000
0.07505	0.08510	-0.08020	821.00000	5048.00000	169600.00000	179400.00000	9.00000	1.00000	0.00000	0.00000
0.07509	0.08504	-0.08057	822.00000	5159.00000	185400.00000	182000.00000	9.00000	1.00000	0.00000	0.00000
0.07502	0.08505	-0.08118	823.00000	5114.00000	183400.00000	177000.00000	9.00000	1.00000	0.00000	0.00000
0.07512	0.08516	-0.08008	824.00000	5102.00000	169400.00000	178000.00000	9.00000	1.00000	0.00000	0.00000
0.07525	0.08509	-0.08069	825.00000	5056.00000	184800.00000	178200.00000	9.00000	1.00000	0.00000	0.00000
0.07520	0.08495	-0.07935	826.00000	5339.00000	170800.00000	182200.00000	9.00000	1.00000	0.00000	0.00000
0.07508	0.08476	-0.07947	827.00000	4867.00000	183600.00000	182000.00000	9.00000	1.00000	0.00000	0.00000
0.07511	0.08498	-0.08032	828.00000	5555.00000	182600.00000	174000.00000	9.00000	1.00000	0.00000	0.00000
0.07496	0.08500	-0.08032	829.00000	4659.00000	181200.00000	181000.00000	9.00000	1.00000	0.00000	0.00000
0.07488	0.08488	-0.08069	830.00000	5345.00000	181200.00000	177400.00000	9.00000	1.00000	0.00000	0.00000
0.07488	0.08481	-0.08069	831.00000	4883.00000	181200.00000	181000.00000	9.00000	1.00000	0.00000	0.00000
0.07487	0.08466	-0.07971	832.00000	5504.00000	177800.00000	185800.00000	9.00000	1.00000	0.00000	0.00000
0.07494	0.08487	-0.08020	833.00000	4720.00000	181600.00000	177000.00000	9.00000	1.00000	0.00000	0.00000
0.07498	0.08501	-0.07935	834.00000	5479.00000	166600.00000	173400.00000	9.00000	1.00000	0.00000	0.00000
0.07491	0.08500	-0.07910	835.00000	4724.00000	180400.00000	182400.00000	9.00000	1.00000	0.00000	0.00000
0.07486	0.08506	-0.08008	836.00000	5195.00000	186200.00000	177000.00000	9.00000	1.00000	0.00000	0.00000
0.07480	0.08502	-0.07971	837.00000	5027.00000	176200.00000	179400.00000	9.00000	1.00000	0.00000	0.00000
0.07481	0.08495	-0.08105	838.00000	5282.00000	183800.00000	171800.00000	9.00000	1.00000	0.00000	0.00000
0.07492	0.08505	-0.08093	839.00000	5018.00000	174800.00000	175800.00000	9.00000	1.00000	0.00000	0.00000
0.07501	0.08485	-0.08289	840.00000	5026.00000	188800.00000	171200.00000	9.00000	1.00000	0.00000	0.00000
0.07489	0.08493	-0.08325	841.00000	5180.00000	164800.00000	161800.00000	9.00000	1.00000	0.00000	0.00000
0.07495	0.08498	-0.08398	842.00000	5044.00000	174000.00000	167400.00000	9.00000	1.00000	0.00000	0.00000
0.07508	0.08491	-0.08374	843.00000	5186.00000	177200.00000	179000.00000	9.00000	1.00000	0.00000	0.00000
0.07498	0.08502	-0.08337	844.00000	5028.00000	168600.00000	171400.00000	9.00000	1.00000	0.00000	0.00000
0.07503	0.08488	-0.08313	845.00000	5156.00000	172600.00000	173800.00000	9.00000	1.00000	0.00000	0.00000
0.07515	0.08507	-0.08215	846.00000	5052.00000	172800.00000	181000.00000	9.00000	1.00000	0.00000	0.00000
0.07525	0.08479	-0.08252	847.00000	5182.00000	171600.00000	168400.00000	9.00000	1.00000	0.00000	0.00000
0.07523	0.08486	-0.08313	848.00000	5028.00000	170800.00000	165200.00000	9.00000	1.00000	0.00000	0.00000
0.07529	0.08491	-0.08203	849.00000	5173.00000	164000.00000	173000.00000	9.00000	1.00000	0.00000	0.00000
0.07517	0.08500	-0.08044	850.00000	5065.00000	177800.00000	192000.00000	9.00000	1.00000	0.00000	0.00000
0.07512	0.08495	-0.08044	851.00000	5154.00000	170600.00000	170200.00000	9.00000	1.00000	0.00000	0.00000
0.07515	0.08488	-0.07983	852.00000	5046.00000	175600.00000	180000.00000	9.00000	1.00000	0.00000	0.00000
0.07500	0.08487	-0.07898	853.00000	5193.00000	178800.00000	186400.00000	9.00000	1.00000	0.00000	0.00000
0.07498	0.08480	-0.07959	854.00000	5033.00000	176200.00000	170400.00000	9.00000	1.00000	0.00000	0.00000
0.07493	0.08494	-0.07910	855.00000	5152.00000	173200.00000	177000.00000	9.00000	1.00000	0.00000	0.00000
0.07486	0.08491	-0.07996	856.00000	5148.00000	175200.00000	167400.00000	9.00000	1.00000	0.00000	0.00000
0.07494	0.08504	-0.07935	857.00000	5083.00000	169000.00000	173800.00000	9.00000	1.00000	0.00000	0.00000
0.07519	0.08477	-0.08093	858.00000	5090.00000	185200.00000	170800.00000	9.00000	1.00000	0.00000	0.00000
0.07505	0.08481	-0.08154	859.00000	5135.00000	167800.00000	162200.00000	9.00000	1.00000	0.00000	0.00000
0.07506	0.08488	-0.08264	860.00000	5072.00000	166800.00000	157000.00000	9.00000	1.00000	0.00000	0.00000
0.07495	0.08469	-0.08289	861.00000	5146.00000	180000.00000	177000.00000	9.00000	1.00000	0.00000	0.00000
0.07513	0.08482	-0.08191	862.00000	5108.00000	179000.00000	187200.00000	9.00000	1.00000	0.00000	0.00000
0.07532	0.08460	-0.08313	863.00000	5088.00000	174400.00000	163600.00000	9.00000	1.00000	0.00000	0.00000
0.07518	0.08454	-0.08459	864.00000	5040.00000	188400.00000	174200.00000	9.00000	1.00000	0.00000	0.00000
0.07519	0.08468	-0.08459	865.00000	5174.00000	166600.00000	165600.00000	9.00000	1.00000	0.00000	0.00000
0.07514	0.08463	-0.08130	866.00000	5086.00000	154600.00000	181400.00000	9.00000	1.00000	0.00000	0.00000
0.07520	0.08467	-0.08118	867.00000	5148.00000	169200.00000	169800.00000	9.00000	1.00000	0.00000	0.00000
0.07506	0.08485	-0.07947	868.00000	5063.00000	158200.00000	172000.00000	9.00000	1.00000	0.00000	0.00000
0.07493	0.08479	-0.07959	869.00000	5168.00000	179400.00000	177400.00000	9.00000	1.00000	0.00000	0.00000
0.07471	0.08477	-0.07812	870.00000	5051.00000	166200.00000	178200.00000	9.00000	1.00000	0.00000	0.00000
0.07478	0.08474	-0.07861	871.00000	5328.00000	167800.00000	163600.00000	9.00000	1.00000	0.00000	0.00000
0.07501	0.08456	-0.07922	872.00000	4871.00000	181000.00000	175200.00000	9.00000	1.00000	0.00000	0.00000
0.07515	0.08460	-0.07800	873.00000	5440.00000	159000.00000	168000.00000	9.00000	1.00000	0.00000	0.00000
0.07502	0.08466	-0.07788	874.00000	4786.00000	179600.00000	179800.00000	9.00000	1.00000	0.00000	0.00000
0.07497	0.08472	-0.07898	875.00000	5488.00000	174400.00000	165000.00000	9.00000	1.00000	0.00000	0.00000
0.07483	0.08467	-0.07922	876.00000	4714.00000	182400.00000	179400.00000	9.00000	1.00000	0.00000	0.00000
0.07483	0.08481	-0.07996	877.00000	5412.00000	177000.00000	170000.00000	9.00000	1.00000	0.00000	0.00000
0.07495	0.08472	-0.08032	878.00000	4830.00000	166600.00000	163000.00000	9.00000	1.00000	0.00000	0.00000
0.07507	0.08465	-0.08118	879.00000	5474.00000	181000.00000	173000.00000	9.00000	1.00000	0.00000	0.00000
0.07494	0.08482	-0.07959	880.00000	4737.00000	169200.00000	182800.00000	9.00000	1.00000	0.00000	0.00000
0.07500	0.08477	-0.07947	881.00000	5304.00000	170000.00000	171000.00000	9.00000	1.00000	0.00000	0.00000
0.07487	0.08484	-0.07935	882.00000	4881.00000	169600.00000	170600.00000	9.00000	1.00000	0.00000	0.00000
0.07496	0.08495	-0.07935	883.00000	5319.00000	182600.00000	181800.00000	9.00000	1.00000	0.00000	0.00000
0.07507	0.08505	-0.07812	884.00000	4943.00000	165400.00000	175200.00000	9.00000	1.00000	0.00000	0.00000
0.07501	0.08492	-0.07764	885.00000	5097.00000	172800.00000	177000.00000	9.00000	1.00000	0.00000	0.00000
0.07497	0.08486	-0.07861	886.00000	5218.00000	179400.00000	170800.00000	9.00000	1.00000	0.00000	0.00000
0.07512	0.08487	-0.07874	887.00000	4990.00000	169600.00000	168000.00000	9.00000	1.00000	0.00000	0.00000
0.07512	0.08480	-0.07971	888.00000	5189.00000	173600.00000	164800.00000	9.00000	1.00000	0.00000	0.00000
0.07508	0.08494	-0.07996	889.00000	5037.00000	177600.00000	175400.00000	9.00000	1.00000	0.00000	0.00000
0.07492	0.08480	-0.07983	890.00000	5135.00000	170000.00000	170600.00000	9.00000	1.00000	0.00000	0.00000
0.07478	0.08484	-0.07874	891.00000	5064.00000	170800.00000	179800.00000	9.00000	1.00000	0.00000	0.00000
0.07473	0.08489	-0.07825	892.00000	5162.00000	168600.00000	172200.00000	9.00000	1.00000	0.00000	0.00000
0.07487	0.08488	-0.07715	893.00000	5058.00000	174400.00000	183800.00000	9.00000	1.00000	0.00000	0.00000
0.07508	0.08495	-0.07568	894.00000	5160.00000	166800.00000	179400.00000	9.00000	1.00000	0.00000	0.00000
0.07497	0.08476	-0.07764	895.00000	5074.00000	185000.00000	167600.00000	9.00000	1.00000	0.00000	0.00000
0.07484	0.08482	-0.07971	896.00000	5161.00000	193000.00000	173000.00000	9.00000	1.00000	0.00000	0.00000
0.07487	0.08488	-0.08093	897.00000	5036.00000	174200.00000	163600.00000	9.00000	1.00000	0.00000	0.00000
0.07493	0.08493	-0.08289	898.00000	5177.00000	182800.00000	165600.00000	9.00000	1.00000	0.00000	0.00000
0.07479	0.08497	-0.08386	899.00000	5038.00000	171000.00000	162800.00000	9.00000	1.00000	0.00000	0.00000
0.07472	0.08494	-0.08472	900.00000	5158.00000	174400.00000	166600.00000	9.00000	1.00000	0.00000	0.00000
0.07477	0.08500	-0.08582	901.00000	5063.00000	174400.00000	164400.00000	9.00000	1.00000	0.00000	0.00000
0.07470	0.08513	-0.08521	902.00000	5169.00000	165200.00000	169400.00000	9.00000	1.00000	0.00000	0.00000
0.07471	0.08498	-0.08533	903.00000	5129.00000	163800.00000	162800.00000	9.00000	1.00000	0.00000	0.00000
0.07485	0.08501	-0.08386	904.00000	5091.00000	160800.00000	172600.00000	9.00000	1.00000	0.00000	0.00000
0.07485	0.08493	-0.08362	905.00000	5081.00000	166600.00000	168400.00000	9.00000	1.00000	0.00000	0.00000
0.07507	0.08495	-0.08411	906.00000	5143.00000	184600.00000	179200.00000	10.00000	1.00000	0.00000	0.00000
0.07512	0.08508	-0.08337	907.00000	5035.00000	164600.00000	170200.00000	10.00000	1.00000	0.00000	0.00000
0.07522	0.08489	-0.08228	908.00000	5177.00000	163600.00000	172000.00000	10.00000	1.00000	0.00000	0.00000
0.07507	0.08505	-0.08252	909.00000	5065.00000	170600.00000	168200.00000	10.00000	1.00000	0.00000	0.00000
0.07517	0.08485	-0.08093	910.00000	5142.00000	164000.00000	177200.00000	10.00000	1.00000	0.00000	0.00000
0.07530	0.08479	-0.08057	911.00000	5058.00000	186200.00000	189400.00000	10.00000	1.00000	0.00000	0.00000
0.07531	0.08493	-0.07910	912.00000	5153.00000	161800.00000	173400.00000	10.00000	1.00000	0.00000	0.00000
0.07522	0.08482	-0.07861	913.00000	5124.00000	167000.00000	170400.00000	10.00000	1.00000	0.00000	0.00000
0.07519	0.08488	-0.07837	914.00000	5105.00000	167400.00000	168600.00000	10.00000	1.00000	0.00000	0.00000
0.07525	0.08485	-0.07629	915.00000	5066.00000	162400.00000	179600.00000	10.00000	1.00000	0.00000	0.00000
0.07521	0.08491	-0.07568	916.00000	5146.00000	168200.00000	172800.00000	10.00000	1.00000	0.00000	0.00000
0.07501	0.08482	-0.07507	917.00000	5068.00000	179000.00000	183800.00000	10.00000	1.00000	0.00000	0.00000
0.07494	0.08495	-0.07629	918.00000	5201.00000	181400.00000	170000.00000	10.00000	1.00000	0.00000	0.00000
0.07501	0.08496	-0.07617	919.00000	5012.00000	187600.00000	188000.00000	10.00000	1.00000	0.00000	0.00000
0.07501	0.08504	-0.07715	920.00000	5436.00000	173600.00000	164400.00000	10.00000	1.00000	0.00000	0.00000
0.07507	0.08499	-0.07825	921.00000	4784.00000	176200.00000	166000.00000	10.00000	1.00000	0.00000	0.00000
0.07500	0.08486	-0.07971	922.00000	5449.00000	182600.00000	169000.00000	10.00000	1.00000	0.00000	0.00000
0.07494	0.08490	-0.07971	923.00000	4753.00000	172000.00000	171400.00000	10.00000	1.00000	0.00000	0.00000
0.07508	0.08486	-0.07935	924.00000	5466.00000	177200.00000	180200.00000	10.00000	1.00000	0.00000	0.00000
0.07524	0.08470	-0.07910	925.00000	4759.00000	175200.00000	176600.00000	10.00000	1.00000	0.00000	0.00000
0.07519	0.08465	-0.08081	926.00000	5513.00000	176000.00000	160800.00000	10.00000	1.00000	0.00000	0.00000
0.07490	0.08470	-0.08215	927.00000	4702.00000	177400.00000	165600.00000	10.00000	1.00000	0.00000	0.00000
0.07482	0.08483	-0.08167	928.00000	5244.00000	171600.00000	175200.00000	10.00000	1.00000	0.00000	0.00000
0.07467	0.08480	-0.08240	929.00000	4956.00000	176400.00000	170000.00000	10.00000	1.00000	0.00000	0.00000
0.07480	0.08488	-0.08289	930.00000	5295.00000	180000.00000	175600.00000	10.00000	1.00000	0.00000	0.00000
0.07478	0.08481	-0.08276	931.00000	5035.00000	159200.00000	159800.00000	10.00000	1.00000	0.00000	0.00000
0.07469	0.08469	-0.08264	932.00000	5011.00000	169600.00000	169800.00000	10.00000	1.00000	0.00000	0.00000
0.07486	0.08483	-0.08203	933.00000	5203.00000	164600.00000	169000.00000	10.00000	1.00000	0.00000	0.00000
0.07477	0.08471	-0.08130	934.00000	5003.00000	157200.00000	162600.00000	10.00000	1.00000	0.00000	0.00000
0.07483	0.08476	-0.08167	935.00000	5206.00000	166600.00000	163200.00000	10.00000	1.00000	0.00000	0.00000
0.07498	0.08476	-0.08179	936.00000	5013.00000	164200.00000	162800.00000	10.00000	1.00000	0.00000	0.00000
0.07512	0.08478	-0.08118	937.00000	5174.00000	179000.00000	184400.00000	10.00000	1.00000	0.00000	0.00000
0.07505	0.08490	-0.08081	938.00000	5058.00000	170000.00000	172400.00000	10.00000	1.00000	0.00000	0.00000
0.07493	0.08483	-0.08118	939.00000	5177.00000	168200.00000	164200.00000	10.00000	1.00000	0.00000	0.00000
0.07492	0.08497	-0.08081	940.00000	5044.00000	172000.00000	174200.00000	10.00000	1.00000	0.00000	0.00000
0.07493	0.08490	-0.08118	941.00000	5154.00000	173800.00000	170400.00000	10.00000	1.00000	0.00000	0.00000
0.07489	0.08476	-0.08142	942.00000	5068.00000	181400.00000	179000.00000	10.00000	1.00000	0.00000	0.00000
0.07487	0.08469	-0.08118	943.00000	5162.00000	175200.00000	176400.00000	10.00000	1.00000	0.00000	0.00000
0.07497	0.08480	-0.08240	944.00000	5020.00000	186800.00000	175000.00000	10.00000	1.00000	0.00000	0.00000
0.07505	0.08459	-0.08081	945.00000	5194.00000	179000.00000	192800.00000	10.00000	1.00000	0.00000	0.00000
0.07483	0.08464	-0.08093	946.00000	5043.00000	179800.00000	178200.00000	10.00000	1.00000	0.00000	0.00000
0.07492	0.08476	-0.08008	947.00000	5167.00000	176400.00000	183800.00000	10.00000	1.00000	0.00000	0.00000
0.07497	0.08482	-0.07947	948.00000	5118.00000	183200.00000	188200.00000	10.00000	1.00000	0.00000	0.00000
0.07486	0.08463	-0.08044	949.00000	5104.00000	180200.00000	171600.00000	10.00000	1.00000	0.00000	0.00000
0.07492	0.08484	-0.08069	950.00000	5120.00000	181200.00000	179000.00000	10.00000	1.00000	0.00000	0.00000
0.07494	0.08469	-0.08057	951.00000	5093.00000	181600.00000	182400.00000	10.00000	1.00000	0.00000	0.00000
0.07500	0.08464	-0.07910	952.00000	5051.00000	179200.00000	192400.00000	10.00000	1.00000	0.00000	0.00000
0.07519	0.08473	-0.08093	953.00000	5170.00000	194600.00000	176600.00000	10.00000	1.00000	0.00000	0.00000
0.07522	0.08467	-0.08118	954.00000	5073.00000	180400.00000	177400.00000	10.00000	1.00000	0.00000	0.00000
0.07517	0.08453	-0.08081	955.00000	5142.00000	184400.00000	187200.00000	10.00000	1.00000	0.00000	0.00000
0.07493	0.08470	-0.08069	956.00000	5055.00000	183600.00000	184000.00000	10.00000	1.00000	0.00000	0.00000
0.07493	0.08478	-0.08093	957.00000	5166.00000	181000.00000	178200.00000	10.00000	1.00000	0.00000	0.00000
0.07507	0.08495	-0.08264	958.00000	5041.00000	194800.00000	177800.00000	10.00000	1.00000	0.00000	0.00000
0.07512	0.08481	-0.08252	959.00000	5185.00000	184000.00000	185000.00000	10.00000	1.00000	0.00000	0.00000
0.07517	0.08467	-0.08301	960.00000	5036.00000	184600.00000	179400.00000	10.00000	1.00000	0.00000	0.00000
0.07502	0.08469	-0.08215	961.00000	5153.00000	177800.00000	184800.00000	10.00000	1.00000	0.00000	0.00000
0.07512	0.08489	-0.08118	962.00000	5051.00000	173400.00000	181000.00000	10.00000	1.00000	0.00000	0.00000
0.07513	0.08482	-0.08020	963.00000	5344.00000	180400.00000	189200.00000	10.00000	1.00000	0.00000	0.00000
0.07500	0.08477	-0.07874	964.00000	4919.00000	178200.00000	191400.00000	10.00000	1.00000	0.00000	0.00000
0.07513	0.08471	-0.07812	965.00000	5475.00000	178200.00000	183000.00000	10.00000	1.00000	0.00000	0.00000
0.07507	0.08467	-0.07776	966.00000	4697.00000	173800.00000	176800.00000	10.00000	1.00000	0.00000	0.00000
0.07514	0.08470	-0.07837	967.00000	5427.00000	182800.00000	176800.00000	10.00000	1.00000	0.00000	0.00000
0.07499	0.08470	-0.07983	968.00000	4812.00000	195200.00000	181400.00000	10.00000	1.00000	0.00000	0.00000
0.07495	0.08463	-0.07959	969.00000	5416.00000	181400.00000	183000.00000	10.00000	1.00000	0.00000	0.00000
0.07489	0.08466	-0.08044	970.00000	4791.00000	192800.00000	184000.00000	10.00000	1.00000	0.00000	0.00000
0.07499	0.08485	-0.08069	971.00000	5680.00000	179000.00000	176800.00000	10.00000	1.00000	0.00000	0.00000
0.07486	0.08468	-0.08057	972.00000	4524.00000	186600.00000	187400.00000	10.00000	1.00000	0.00000	0.00000
0.07507	0.08461	-0.08252	973.00000	5385.00000	199200.00000	180200.00000	10.00000	1.00000	0.00000	0.00000
0.07486	0.08470	-0.08228	974.00000	4843.00000	182400.00000	183600.00000	10.00000	1.00000	0.00000	0.00000
0.07472	0.08473	-0.08325	975.00000	5263.00000	186600.00000	177400.00000	10.00000	1.00000	0.00000	0.00000
0.07476	0.08452	-0.08350	976.00000	4990.00000	182200.00000	179800.00000	10.00000	1.00000	0.00000	0.00000
0.07501	0.08467	-0.08386	977.00000	5104.00000	178000.00000	174600.00000	10.00000	1.00000	0.00000	0.00000
0.07518	0.08481	-0.08411	978.00000	5208.00000	175800.00000	173000.00000	10.00000	1.00000	0.00000	0.00000
0.07514	0.08475	-0.08374	979.00000	4985.00000	190000.00000	192400.00000	10.00000	1.00000	0.00000	0.00000
0.07503	0.08465	-0.08411	980.00000	5215.00000	174800.00000	171600.00000	10.00000	1.00000	0.00000	0.00000
0.07488	0.08481	-0.08435	981.00000	5006.00000	172800.00000	170000.00000	10.00000	1.00000	0.00000	0.00000
0.07486	0.08495	-0.08423	982.00000	5170.00000	172600.00000	173200.00000	10.00000	1.00000	0.00000	0.00000
0.07498	0.08504	-0.08313	983.00000	5045.00000	177200.00000	187200.00000	10.00000	1.00000	0.00000	0.00000
0.07519	0.08502	-0.07996	984.00000	5186.00000	172600.00000	201800.00000	10.00000	1.00000	0.00000	0.00000
0.07523	0.08488	-0.07935	985.00000	5058.00000	174200.00000	179200.00000	10.00000	1.00000	0.00000	0.00000
0.07523	0.08480	-0.07922	986.00000	5122.00000	176200.00000	177200.00000	10.00000	1.00000	0.00000	0.00000
0.07524	0.08487	-0.07751	987.00000	5080.00000	170000.00000	184800.00000	10.00000	1.00000	0.00000	0.00000
0.07520	0.08493	-0.07678	988.00000	5144.00000	177400.00000	183400.00000	10.00000	1.00000	0.00000	0.00000
0.07500	0.08484	-0.07642	989.00000	5064.00000	174800.00000	177800.00000	10.00000	1.00000	0.00000	0.00000
0.07514	0.08478	-0.07617	990.00000	5200.00000	181000.00000	182200.00000	10.00000	1.00000	0.00000	0.00000
0.07501	0.08471	-0.07593	991.00000	5023.00000	189400.00000	191400.00000	10.00000	1.00000	0.00000	0.00000
0.07497	0.08478	-0.07544	992.00000	5142.00000	189000.00000	192600.00000	10.00000	1.00000	0.00000	0.00000
0.07483	0.08481	-0.07434	993.00000	5055.00000	181600.00000	190800.00000	10.00000	1.00000	0.00000	0.00000
0.07485	0.08474	-0.07471	994.00000	5173.00000	186400.00000	182000.00000	10.00000	1.00000	0.00000	0.00000
0.07469	0.08489	-0.07434	995.00000	5136.00000	186000.00000	188600.00000	10.00000	1.00000	0.00000	0.00000
0.07475	0.08484	-0.07495	996.00000	5105.00000	187400.00000	181400.00000	10.00000	1.00000	0.00000	0.00000
0.07473	0.08470	-0.07617	997.00000	5059.00000	194400.00000	182200.00000	10.00000	1.00000	0.00000	0.00000
0.07466	0.08466	-0.07776	998.00000	5149.00000	183400.00000	169000.00000	10.00000	1.00000	0.00000	0.00000
0.07473	0.08469	-0.07776	999.00000	5045.00000	182400.00000	182200.00000	10.00000	1.00000	0.00000	0.00000
0.07479	0.08482	-0.07800	1000.00000	5169.00000	185800.00000	182600.00000	10.00000	1.00000	0.00000	0.00000
0.07481	0.08489	-0.07886	1001.00000	5078.00000	190200.00000	182200.00000	10.00000	1.00000	0.00000	0.00000
0.07478	0.08482	-0.08069	1002.00000	5140.00000	182600.00000	166400.00000	10.00000	1.00000	0.00000	0.00000
0.07480	0.08475	-0.08264	1003.00000	5054.00000	193000.00000	174600.00000	10.00000	1.00000	0.00000	0.00000
0.07491	0.08465	-0.08215	1004.00000	5144.00000	181800.00000	185600.00000	11.00000	1.00000	0.00000	0.00000
0.07491	0.08472	-0.08252	1005.00000	5054.00000	182800.00000	179200.00000	11.00000	1.00000	0.00000	0.00000
0.07487	0.08486	-0.08044	1006.00000	5180.00000	173200.00000	191200.00000	11.00000	1.00000	0.00000	0.00000
0.07494	0.08489	-0.07935	1007.00000	5063.00000	181600.00000	191000.00000	11.00000	1.00000	0.00000	0.00000
0.07487	0.08485	-0.07910	1008.00000	5137.00000	186800.00000	188800.00000	11.00000	1.00000	0.00000	0.00000
0.07502	0.08488	-0.08044	1009.00000	5075.00000	199200.00000	186000.00000	11.00000	1.00000	0.00000	0.00000
0.07497	0.08482	-0.07947	1010.00000	5210.00000	180600.00000	189600.00000	11.00000	1.00000	0.00000	0.00000
0.07476	0.08488	-0.07971	1011.00000	5001.00000	183600.00000	180600.00000	11.00000	1.00000	0.00000	0.00000
0.07463	0.08481	-0.08154	1012.00000	5479.00000	181600.00000	165200.00000	11.00000	1.00000	0.00000	0.00000
0.07469	0.08477	-0.08105	1013.00000	4734.00000	181400.00000	185200.00000	11.00000	1.00000	0.00000	0.00000
0.07487	0.08464	-0.08240	1014.00000	5492.00000	185600.00000	172800.00000	11.00000	1.00000	0.00000	0.00000
0.07488	0.08472	-0.08313	1015.00000	4724.00000	192000.00000	184200.00000	11.00000	1.00000	0.00000	0.00000
0.07487	0.08486	-0.08411	1016.00000	5568.00000	186800.00000	177600.00000	11.00000	1.00000	0.00000	0.00000
0.07473	0.08485	-0.08496	1017.00000	4680.00000	190800.00000	182800.00000	11.00000	1.00000	0.00000	0.00000
0.07475	0.08492	-0.08545	1018.00000	5465.00000	180400.00000	175000.00000	11.00000	1.00000	0.00000	0.00000
0.07489	0.08496	-0.08484	1019.00000	4729.00000	169800.00000	174000.00000	11.00000	1.00000	0.00000	0.00000
0.07511	0.08496	-0.08386	1020.00000	5208.00000	172400.00000	180800.00000	11.00000	1.00000	0.00000	0.00000
0.07503	0.08496	-0.08313	1021.00000	5001.00000	184200.00000	190400.00000	11.00000	1.00000	0.00000	0.00000
0.07489	0.08497	-0.08398	1022.00000	5231.00000	178200.00000	170000.00000	11.00000	1.00000	0.00000	0.00000
0.07507	0.08474	-0.08411	1023.00000	5073.00000	178200.00000	176400.00000	11.00000	1.00000	0.00000	0.00000
0.07521	0.08473	-0.08313	1024.00000	5067.00000	168000.00000	176400.00000	11.00000	1.00000	0.00000	0.00000
0.07507	0.08473	-0.08240	1025.00000	5145.00000	181400.00000	187600.00000	11.00000	1.00000	0.00000	0.00000
0.07511	0.08467	-0.08118	1026.00000	5030.00000	173800.00000	184400.00000	11.00000	1.00000	0.00000	0.00000
0.07519	0.08479	-0.08032	1027.00000	5186.00000	173600.00000	180800.00000	11.00000	1.00000	0.00000	0.00000
0.07504	0.08476	-0.07947	1028.00000	5016.00000	178000.00000	185400.00000	11.00000	1.00000	0.00000	0.00000
0.07498	0.08472	-0.07886	1029.00000	5244.00000	175000.00000	180000.00000	11.00000	1.00000	0.00000	0.00000
0.07502	0.08466	-0.07739	1030.00000	4996.00000	188000.00000	201600.00000	11.00000	1.00000	0.00000	0.00000
0.07502	0.08488	-0.07678	1031.00000	5145.00000	176000.00000	180600.00000	11.00000	1.00000	0.00000	0.00000
0.07506	0.08474	-0.07739	1032.00000	5067.00000	182400.00000	176200.00000	11.00000	1.00000	0.00000	0.00000
0.07493	0.08481	-0.07849	1033.00000	5171.00000	187800.00000	177600.00000	11.00000	1.00000	0.00000	0.00000
0.07493	0.08489	-0.07837	1034.00000	5034.00000	176400.00000	176800.00000	11.00000	1.00000	0.00000	0.00000
0.07503	0.08478	-0.07898	1035.00000	5182.00000	202200.00000	195000.00000	11.00000	1.00000	0.00000	0.00000
0.07494	0.08457	-0.07947	1036.00000	5043.00000	184200.00000	178800.00000	11.00000	1.00000	0.00000	0.00000
0.07485	0.08469	-0.07935	1037.00000	5175.00000	180800.00000	181600.00000	11.00000	1.00000	0.00000	0.00000
0.07496	0.08488	-0.07910	1038.00000	5034.00000	188200.00000	190000.00000	11.00000	1.00000	0.00000	0.00000
0.07491	0.08474	-0.08044	1039.00000	5158.00000	182400.00000	170200.00000	11.00000	1.00000	0.00000	0.00000
0.07476	0.08473	-0.08130	1040.00000	5136.00000	195200.00000	186400.00000	11.00000	1.00000	0.00000	0.00000
0.07489	0.08480	-0.08032	1041.00000	5085.00000	180200.00000	189200.00000	11.00000	1.00000	0.00000	0.00000
0.07488	0.08473	-0.07959	1042.00000	5123.00000	172600.00000	178600.00000	11.00000	1.00000	0.00000	0.00000
0.07501	0.08480	-0.07910	1043.00000	5101.00000	182200.00000	186400.00000	11.00000	1.00000	0.00000	0.00000
0.07490	0.08499	-0.08008	1044.00000	5085.00000	183000.00000	174000.00000	11.00000	1.00000	0.00000	0.00000
0.07484	0.08478	-0.08167	1045.00000	5156.00000	189600.00000	175000.00000	11.00000	1.00000	0.00000	0.00000
0.07498	0.08477	-0.08118	1046.00000	5073.00000	176000.00000	179800.00000	11.00000	1.00000	0.00000	0.00000
0.07508	0.08488	-0.08081	1047.00000	5126.00000	187200.00000	190600.00000	11.00000	1.00000	0.00000	0.00000
0.07493	0.08491	-0.08020	1048.00000	5041.00000	190600.00000	196400.00000	11.00000	1.00000	0.00000	0.00000
0.07492	0.08505	-0.07910	1049.00000	5162.00000	181600.00000	191200.00000	11.00000	1.00000	0.00000	0.00000
0.07490	0.08491	-0.07861	1050.00000	5061.00000	178000.00000	182000.00000	11.00000	1.00000	0.00000	0.00000
0.07498	0.08479	-0.07800	1051.00000	5171.00000	186600.00000	192200.00000	11.00000	1.00000	0.00000	0.00000
0.07493	0.08484	-0.07825	1052.00000	5069.00000	189400.00000	186200.00000	11.00000	1.00000	0.00000	0.00000
0.07521	0.08475	-0.07751	1053.00000	5153.00000	188400.00000	194400.00000	11.00000	1.00000	0.00000	0.00000
0.07526	0.08469	-0.07886	1054.00000	5049.00000	190800.00000	178000.00000	11.00000	1.00000	0.00000	0.00000
0.07532	0.08448	-0.08008	1055.00000	5182.00000	191200.00000	179800.00000	11.00000	1.00000	0.00000	0.00000
0.07539	0.08446	-0.07996	1056.00000	5049.00000	191800.00000	192200.00000	11.00000	1.00000	0.00000	0.00000
0.07518	0.08440	-0.07898	1057.00000	5421.00000	178200.00000	186400.00000	11.00000	1.00000	0.00000	0.00000
0.07493	0.08456	-0.07910	1058.00000	4776.00000	193200.00000	191800.00000	11.00000	1.00000	0.00000	0.00000
0.07500	0.08457	-0.07788	1059.00000	5511.00000	178800.00000	189000.00000	11.00000	1.00000	0.00000	0.00000
0.07501	0.08464	-0.07739	1060.00000	4714.00000	181800.00000	185200.00000	11.00000	1.00000	0.00000	0.00000
0.07488	0.08470	-0.07715	1061.00000	5134.00000	175600.00000	176800.00000	11.00000	1.00000	0.00000	0.00000
0.07484	0.08484	-0.07593	1062.00000	5063.00000	182600.00000	193200.00000	11.00000	1.00000	0.00000	0.00000
0.07498	0.08489	-0.07581	1063.00000	5172.00000	187600.00000	188400.00000	11.00000	1.00000	0.00000	0.00000
0.07502	0.08468	-0.07483	1064.00000	5066.00000	178200.00000	186800.00000	11.00000	1.00000	0.00000	0.00000
0.07508	0.08472	-0.07629	1065.00000	5153.00000	192600.00000	178000.00000	11.00000	1.00000	0.00000	0.00000
0.07495	0.08478	-0.07678	1066.00000	5070.00000	189800.00000	184400.00000	11.00000	1.00000	0.00000	0.00000
0.07502	0.08491	-0.07715	1067.00000	5154.00000	185200.00000	181800.00000	11.00000	1.00000	0.00000	0.00000
0.07507	0.08486	-0.07715	1068.00000	5397.00000	177800.00000	177600.00000	11.00000	1.00000	0.00000	0.00000
0.07496	0.08495	-0.07861	1069.00000	4751.00000	192200.00000	178000.00000	11.00000	1.00000	0.00000	0.00000
0.07488	0.08483	-0.07886	1070.00000	5602.00000	182200.00000	179000.00000	11.00000	1.00000	0.00000	0.00000
0.07489	0.08468	-0.07886	1071.00000	4615.00000	191000.00000	191000.00000	11.00000	1.00000	0.00000	0.00000
0.07488	0.08483	-0.07886	1072.00000	5209.00000	186800.00000	186600.00000	11.00000	1.00000	0.00000	0.00000
0.07508	0.08473	-0.07971	1073.00000	5227.00000	187600.00000	178800.00000	11.00000	1.00000	0.00000	0.00000
0.07519	0.08482	-0.07861	1074.00000	4989.00000	176800.00000	186600.00000	11.00000	1.00000	0.00000	0.00000
0.07534	0.08480	-0.07568	1075.00000	5383.00000	170000.00000	196000.00000	11.00000	1.00000	0.00000	0.00000
0.07532	0.08487	-0.07458	1076.00000	4785.00000	182800.00000	192600.00000	11.00000	1.00000	0.00000	0.00000
0.07545	0.08469	-0.07446	1077.00000	5130.00000	182200.00000	182600.00000	11.00000	1.00000	0.00000	0.00000
0.07542	0.08455	-0.07483	1078.00000	5119.00000	187000.00000	182800.00000	11.00000	1.00000	0.00000	0.00000
0.07527	0.08455	-0.07654	1079.00000	5153.00000	192200.00000	176400.00000	11.00000	1.00000	0.00000	0.00000
0.07516	0.08464	-0.07764	1080.00000	5054.00000	189400.00000	179200.00000	11.00000	1.00000	0.00000	0.00000
0.07508	0.08463	-0.08093	1081.00000	5056.00000	198400.00000	167800.00000	11.00000	1.00000	0.00000	0.00000
0.07502	0.08467	-0.08081	1082.00000	5170.00000	193600.00000	194200.00000	11.00000	1.00000	0.00000	0.00000
0.07488	0.08484	-0.07886	1083.00000	5027.00000	177800.00000	195600.00000	11.00000	1.00000	0.00000	0.00000
0.07486	0.08469	-0.07849	1084.00000	5159.00000	185600.00000	188800.00000	11.00000	1.00000	0.00000	0.00000
0.07500	0.08470	-0.07776	1085.00000	5076.00000	178800.00000	185200.00000	11.00000	1.00000	0.00000	0.00000
0.07507	0.08469	-0.07837	1086.00000	5150.00000	183000.00000	177000.00000	11.00000	1.00000	0.00000	0.00000
0.07493	0.08465	-0.07959	1087.00000	5073.00000	186400.00000	175200.00000	11.00000	1.00000	0.00000	0.00000
0.07500	0.08478	-0.08044	1088.00000	5160.00000	191400.00000	182800.00000	11.00000	1.00000	0.00000	0.00000
0.07501	0.08485	-0.08008	1089.00000	5173.00000	189600.00000	192400.00000	11.00000	1.00000	0.00000	0.00000
0.07501	0.08471	-0.08118	1090.00000	5037.00000	193200.00000	181800.00000	11.00000	1.00000	0.00000	0.00000
0.07480	0.08491	-0.08044	1091.00000	5059.00000	174800.00000	180400.00000	11.00000	1.00000	0.00000	0.00000
0.07480	0.08513	-0.08130	1092.00000	5155.00000	181000.00000	172400.00000	11.00000	1.00000	0.00000	0.00000
0.07487	0.08515	-0.07971	1093.00000	5109.00000	186000.00000	200200.00000	11.00000	1.00000	0.00000	0.00000
0.07503	0.08500	-0.08118	1094.00000	5116.00000	189200.00000	175800.00000	11.00000	1.00000	0.00000	0.00000
0.07518	0.08498	-0.08167	1095.00000	5031.00000	183000.00000	177600.00000	11.00000	1.00000	0.00000	0.00000
0.07511	0.08511	-0.08020	1096.00000	5176.00000	179600.00000	192400.00000	11.00000	1.00000	0.00000	0.00000
0.07511	0.08518	-0.08032	1097.00000	5058.00000	178600.00000	177000.00000	11.00000	1.00000	0.00000	0.00000
0.07504	0.08517	-0.08044	1098.00000	5159.00000	187800.00000	186400.00000	11.00000	1.00000	0.00000	0.00000
0.07497	0.08517	-0.08008	1099.00000	5038.00000	176400.00000	179200.00000	11.00000	1.00000	0.00000	0.00000
0.07484	0.08499	-0.08154	1100.00000	5177.00000	191600.00000	177600.00000	11.00000	1.00000	0.00000	0.00000
0.07479	0.08493	-0.08167	1101.00000	5055.00000	185800.00000	183600.00000	11.00000	1.00000	0.00000	0.00000
0.07489	0.08513	-0.08142	1102.00000	5239.00000	178200.00000	180000.00000	12.00000	1.00000	0.00000	0.00000
0.07493	0.08499	-0.08105	1103.00000	4974.00000	188200.00000	191600.00000	12.00000	1.00000	0.00000	0.00000
0.07507	0.08495	-0.07996	1104.00000	5186.00000	171000.00000	180200.00000	12.00000	1.00000	0.00000	0.00000
0.07498	0.08484	-0.07996	1105.00000	5033.00000	178000.00000	177800.00000	12.00000	1.00000	0.00000	0.00000
0.07506	0.08471	-0.08044	1106.00000	5176.00000	177800.00000	173200.00000	12.00000	1.00000	0.00000	0.00000
0.07505	0.08479	-0.07983	1107.00000	5067.00000	183200.00000	188600.00000	12.00000	1.00000	0.00000	0.00000
0.07510	0.08465	-0.07812	1108.00000	5146.00000	176200.00000	190800.00000	12.00000	1.00000	0.00000	0.00000
0.07497	0.08457	-0.07788	1109.00000	5038.00000	183000.00000	185000.00000	12.00000	1.00000	0.00000	0.00000
0.07505	0.08445	-0.07715	1110.00000	5184.00000	180200.00000	185800.00000	12.00000	1.00000	0.00000	0.00000
0.07502	0.08460	-0.07739	1111.00000	5065.00000	195600.00000	192400.00000	12.00000	1.00000	0.00000	0.00000
0.07481	0.08452	-0.07886	1112.00000	5305.00000	198600.00000	183800.00000	12.00000	1.00000	0.00000	0.00000
0.07485	0.08466	-0.07959	1113.00000	4912.00000	188400.00000	180600.00000	12.00000	1.00000	0.00000	0.00000
0.07498	0.08472	-0.07947	1114.00000	5331.00000	178800.00000	179200.00000	12.00000	1.00000	0.00000	0.00000
0.07508	0.08483	-0.07959	1115.00000	4966.00000	192400.00000	190400.00000	12.00000	1.00000	0.00000	0.00000
0.07510	0.08477	-0.08069	1116.00000	5359.00000	189800.00000	179400.00000	12.00000	1.00000	0.00000	0.00000
0.07503	0.08489	-0.08081	1117.00000	4828.00000	184200.00000	182200.00000	12.00000	1.00000	0.00000	0.00000
0.07499	0.08475	-0.08167	1118.00000	5258.00000	190000.00000	181200.00000	12.00000	1.00000	0.00000	0.00000
0.07502	0.08482	-0.08154	1119.00000	4977.00000	189000.00000	190000.00000	12.00000	1.00000	0.00000	0.00000
0.07500	0.08460	-0.08276	1120.00000	5405.00000	179600.00000	168800.00000	12.00000	1.00000	0.00000	0.00000
0.07506	0.08464	-0.08240	1121.00000	4797.00000	196000.00000	198800.00000	12.00000	1.00000	0.00000	0.00000
0.07498	0.08485	-0.08130	1122.00000	5077.00000	168600.00000	177800.00000	12.00000	1.00000	0.00000	0.00000
0.07494	0.08471	-0.08044	1123.00000	5131.00000	188000.00000	195200.00000	12.00000	1.00000	0.00000	0.00000
0.07508	0.08465	-0.08191	1124.00000	5107.00000	184800.00000	171200.00000	12.00000	1.00000	0.00000	0.00000
0.07503	0.08471	-0.08228	1125.00000	5114.00000	184600.00000	180800.00000	12.00000	1.00000	0.00000	0.00000
0.07510	0.08492	-0.08350	1126.00000	5047.00000	196800.00000	184400.00000	12.00000	1.00000	0.00000	0.00000
0.07507	0.08485	-0.08362	1127.00000	5164.00000	185000.00000	183000.00000	12.00000	1.00000	0.00000	0.00000
0.07508	0.08478	-0.08167	1128.00000	5057.00000	176800.00000	194200.00000	12.00000	1.00000	0.00000	0.00000
0.07519	0.08487	-0.07935	1129.00000	5157.00000	171200.00000	191800.00000	12.00000	1.00000	0.00000	0.00000
0.07499	0.08509	-0.07812	1130.00000	5058.00000	179600.00000	190000.00000	12.00000	1.00000	0.00000	0.00000
0.07506	0.08511	-0.07666	1131.00000	5143.00000	181600.00000	195200.00000	12.00000	1.00000	0.00000	0.00000
0.07505	0.08496	-0.07629	1132.00000	5124.00000	190400.00000	193600.00000	12.00000	1.00000	0.00000	0.00000
0.07505	0.08489	-0.07703	1133.00000	5104.00000	180400.00000	173400.00000	12.00000	1.00000	0.00000	0.00000
0.07520	0.08491	-0.07727	1134.00000	5075.00000	196600.00000	194000.00000	12.00000	1.00000	0.00000	0.00000
0.07513	0.08478	-0.07849	1135.00000	5155.00000	193600.00000	181800.00000	12.00000	1.00000	0.00000	0.00000
0.07491	0.08475	-0.07947	1136.00000	5056.00000	183400.00000	174200.00000	12.00000	1.00000	0.00000	0.00000
0.07499	0.08462	-0.08069	1137.00000	5140.00000	183800.00000	172800.00000	12.00000	1.00000	0.00000	0.00000
0.07492	0.08475	-0.08118	1138.00000	5101.00000	177000.00000	172200.00000	12.00000	1.00000	0.00000	0.00000
0.07477	0.08477	-0.08008	1139.00000	5135.00000	173000.00000	182400.00000	12.00000	1.00000	0.00000	0.00000
0.07477	0.08484	-0.07983	1140.00000	5037.00000	175000.00000	176800.00000	12.00000	1.00000	0.00000	0.00000
0.07497	0.08474	-0.07971	1141.00000	5185.00000	188600.00000	189600.00000	12.00000	1.00000	0.00000	0.00000
0.07504	0.08473	-0.08081	1142.00000	5042.00000	186800.00000	176200.00000	12.00000	1.00000	0.00000	0.00000
0.07508	0.08466	-0.08130	1143.00000	5163.00000	192800.00000	187800.00000	12.00000	1.00000	0.00000	0.00000
0.07527	0.08488	-0.08105	1144.00000	5062.00000	183800.00000	185400.00000	12.00000	1.00000	0.00000	0.00000
0.07514	0.08471	-0.08142	1145.00000	5151.00000	188400.00000	184000.00000	12.00000	1.00000	0.00000	0.00000
0.07499	0.08469	-0.08142	1146.00000	5031.00000	187400.00000	186600.00000	12.00000	1.00000	0.00000	0.00000
0.07500	0.08477	-0.08142	1147.00000	5192.00000	171400.00000	171200.00000	12.00000	1.00000	0.00000	0.00000
0.07515	0.08475	-0.08167	1148.00000	5041.00000	181400.00000	178800.00000	12.00000	1.00000	0.00000	0.00000
0.07532	0.08451	-0.08118	1149.00000	5160.00000	189600.00000	194000.00000	12.00000	1.00000	0.00000	0.00000
0.07546	0.08434	-0.08252	1150.00000	5053.00000	178000.00000	166200.00000	12.00000	1.00000	0.00000	0.00000
0.07554	0.08422	-0.08264	1151.00000	5187.00000	192600.00000	190600.00000	12.00000	1.00000	0.00000	0.00000
0.07565	0.08411	-0.08447	1152.00000	5019.00000	190800.00000	173200.00000	12.00000	1.00000	0.00000	0.00000
0.07557	0.08424	-0.08386	1153.00000	5189.00000	170000.00000	175200.00000	12.00000	1.00000	0.00000	0.00000
0.07575	0.08412	-0.08179	1154.00000	5040.00000	175400.00000	193800.00000	12.00000	1.00000	0.00000	0.00000
0.07587	0.08421	-0.08203	1155.00000	5169.00000	181400.00000	178200.00000	12.00000	1.00000	0.00000	0.00000
0.07573	0.08426	-0.07959	1156.00000	5057.00000	172600.00000	194200.00000	12.00000	1.00000	0.00000	0.00000
0.07554	0.08437	-0.08008	1157.00000	5222.00000	186000.00000	181400.00000	12.00000	1.00000	0.00000	0.00000
0.07545	0.08457	-0.07776	1158.00000	4998.00000	167600.00000	187200.00000	12.00000	1.00000	0.00000	0.00000
0.07531	0.08459	-0.07703	1159.00000	5247.00000	184200.00000	190600.00000	12.00000	1.00000	0.00000	0.00000
0.07538	0.08461	-0.07593	1160.00000	5007.00000	187600.00000	197800.00000	12.00000	1.00000	0.00000	0.00000
0.07529	0.08472	-0.07678	1161.00000	5341.00000	196200.00000	187600.00000	12.00000	1.00000	0.00000	0.00000
0.07528	0.08465	-0.07690	1162.00000	4923.00000	180000.00000	178400.00000	12.00000	1.00000	0.00000	0.00000
0.07529	0.08472	-0.07800	1163.00000	5196.00000	196400.00000	185000.00000	12.00000	1.00000	0.00000	0.00000
0.07526	0.08466	-0.07886	1164.00000	5041.00000	197600.00000	188200.00000	12.00000	1.00000	0.00000	0.00000
0.07527	0.08473	-0.07983	1165.00000	5145.00000	187400.00000	177600.00000	12.00000	1.00000	0.00000	0.00000
0.07520	0.08472	-0.08057	1166.00000	5017.00000	185400.00000	178400.00000	12.00000	1.00000	0.00000	0.00000
0.07522	0.08479	-0.08154	1167.00000	5295.00000	190800.00000	181000.00000	12.00000	1.00000	0.00000	0.00000
0.07529	0.08467	-0.08069	1168.00000	4923.00000	181800.00000	189000.00000	12.00000	1.00000	0.00000	0.00000
0.07515	0.08464	-0.08069	1169.00000	5126.00000	179000.00000	178200.00000	12.00000	1.00000	0.00000	0.00000
0.07510	0.08469	-0.08032	1170.00000	5125.00000	185600.00000	188000.00000	12.00000	1.00000	0.00000	0.00000
0.07511	0.08454	-0.08069	1171.00000	5067.00000	187200.00000	182800.00000	12.00000	1.00000	0.00000	0.00000
0.07506	0.08468	-0.08057	1172.00000	5116.00000	184000.00000	185000.00000	12.00000	1.00000	0.00000	0.00000
0.07492	0.08464	-0.08130	1173.00000	5071.00000	179400.00000	172000.00000	12.00000	1.00000	0.00000	0.00000
0.07499	0.08465	-0.08337	1174.00000	5167.00000	196000.00000	176400.00000	12.00000	1.00000	0.00000	0.00000
0.07498	0.08451	-0.08508	1175.00000	5035.00000	189400.00000	173400.00000	12.00000	1.00000	0.00000	0.00000
0.07503	0.08456	-0.08459	1176.00000	5162.00000	188600.00000	193200.00000	12.00000	1.00000	0.00000	0.00000
0.07511	0.08469	-0.08423	1177.00000	5067.00000	178400.00000	181600.00000	12.00000	1.00000	0.00000	0.00000
0.07522	0.08460	-0.08545	1178.00000	5162.00000	190200.00000	178400.00000	12.00000	1.00000	0.00000	0.00000
0.07521	0.08453	-0.08435	1179.00000	5109.00000	185400.00000	195200.00000	12.00000	1.00000	0.00000	0.00000
0.07515	0.08457	-0.08508	1180.00000	5118.00000	188400.00000	181000.00000	12.00000	1.00000	0.00000	0.00000
0.07509	0.08470	-0.08582	1181.00000	5076.00000	184000.00000	176800.00000	12.00000	1.00000	0.00000	0.00000
0.07521	0.08478	-0.08411	1182.00000	5109.00000	162200.00000	176600.00000	12.00000	1.00000	0.00000	0.00000
0.07514	0.08480	-0.08313	1183.00000	5100.00000	177000.00000	184800.00000	12.00000	1.00000	0.00000	0.00000
0.07504	0.08469	-0.07935	1184.00000	5110.00000	156400.00000	188200.00000	12.00000	1.00000	0.00000	0.00000
0.07497	0.08468	-0.07861	1185.00000	5086.00000	177000.00000	183400.00000	12.00000	1.00000	0.00000	0.00000
0.07505	0.08488	-0.07703	1186.00000	5150.00000	168000.00000	181600.00000	12.00000	1.00000	0.00000	0.00000
0.07499	0.08484	-0.07812	1187.00000	5044.00000	187600.00000	177400.00000	12.00000	1.00000	0.00000	0.00000
0.07501	0.08477	-0.07666	1188.00000	5182.00000	178400.00000	191600.00000	12.00000	1.00000	0.00000	0.00000
0.07487	0.08474	-0.07605	1189.00000	5054.00000	183200.00000	188000.00000	12.00000	1.00000	0.00000	0.00000
0.07495	0.08486	-0.07739	1190.00000	5176.00000	186400.00000	173600.00000	12.00000	1.00000	0.00000	0.00000
0.07490	0.08481	-0.07959	1191.00000	5036.00000	202000.00000	180600.00000	12.00000	1.00000	0.00000	0.00000
0.07489	0.08496	-0.08093	1192.00000	5164.00000	186800.00000	173800.00000	12.00000	1.00000	0.00000	0.00000
0.07489	0.08481	-0.08167	1193.00000	5138.00000	184600.00000	177000.00000	12.00000	1.00000	0.00000	0.00000
0.07503	0.08475	-0.08301	1194.00000	5094.00000	195400.00000	181800.00000	12.00000	1.00000	0.00000	0.00000
0.07489	0.08481	-0.08276	1195.00000	5036.00000	177400.00000	179400.00000	12.00000	1.00000	0.00000	0.00000
0.07502	0.08490	-0.08386	1196.00000	5186.00000	180400.00000	170200.00000	12.00000	1.00000	0.00000	0.00000
0.07513	0.08508	-0.08423	1197.00000	5024.00000	176200.00000	172200.00000	12.00000	1.00000	0.00000	0.00000
0.07518	0.08514	-0.08118	1198.00000	5188.00000	165600.00000	192000.00000	12.00000	1.00000	0.00000	0.00000
0.07525	0.08514	-0.08118	1199.00000	5062.00000	181200.00000	181200.00000	12.00000	1.00000	0.00000	0.00000
0.07518	0.08513	-0.08032	1200.00000	5136.00000	174600.00000	181200.00000	13.00000	1.00000	0.00000	0.00000
0.07497	0.08505	-0.08081	1201.00000	5041.00000	181600.00000	176600.00000	13.00000	1.00000	0.00000	0.00000
0.07512	0.08503	-0.08264	1202.00000	5161.00000	189400.00000	172200.00000	13.00000	1.00000	0.00000	0.00000
0.07515	0.08489	-0.08240	1203.00000	5111.00000	178400.00000	179600.00000	13.00000	1.00000	0.00000	0.00000
0.07537	0.08485	-0.08228	1204.00000	5185.00000	178800.00000	179800.00000	13.00000	1.00000	0.00000	0.00000
0.07532	0.08491	-0.08276	1205.00000	4990.00000	197000.00000	191800.00000	13.00000	1.00000	0.00000	0.00000
0.07528	0.08504	-0.08118	1206.00000	5456.00000	167800.00000	180600.00000	13.00000	1.00000	0.00000	0.00000
0.07523	0.08490	-0.07959	1207.00000	4844.00000	175000.00000	189200.00000	13.00000	1.00000	0.00000	0.00000
0.07545	0.08487	-0.07788	1208.00000	5388.00000	171800.00000	186600.00000	13.00000	1.00000	0.00000	0.00000
0.07550	0.08482	-0.07715	1209.00000	4833.00000	174600.00000	181000.00000	13.00000	1.00000	0.00000	0.00000
0.07548	0.08468	-0.07678	1210.00000	5236.00000	180400.00000	183000.00000	13.00000	1.00000	0.00000	0.00000
0.07528	0.08458	-0.07788	1211.00000	4994.00000	185400.00000	175200.00000	13.00000	1.00000	0.00000	0.00000
0.07506	0.08457	-0.07764	1212.00000	5391.00000	184800.00000	186400.00000	13.00000	1.00000	0.00000	0.00000
0.07510	0.08471	-0.07800	1213.00000	4810.00000	185200.00000	181200.00000	13.00000	1.00000	0.00000	0.00000
0.07514	0.08450	-0.07812	1214.00000	5055.00000	183600.00000	181600.00000	13.00000	1.00000	0.00000	0.00000
0.07507	0.08449	-0.07874	1215.00000	5135.00000	192400.00000	185600.00000	13.00000	1.00000	0.00000	0.00000
0.07485	0.08451	-0.07910	1216.00000	5118.00000	179200.00000	175200.00000	13.00000	1.00000	0.00000	0.00000
0.07493	0.08463	-0.07751	1217.00000	5121.00000	176000.00000	189600.00000	13.00000	1.00000	0.00000	0.00000
0.07504	0.08472	-0.07593	1218.00000	5034.00000	173800.00000	187200.00000	13.00000	1.00000	0.00000	0.00000
0.07499	0.08478	-0.07776	1219.00000	5158.00000	190200.00000	173000.00000	13.00000	1.00000	0.00000	0.00000
0.07495	0.08471	-0.07886	1220.00000	5175.00000	187000.00000	176400.00000	13.00000	1.00000	0.00000	0.00000
0.07517	0.08476	-0.07825	1221.00000	5035.00000	171000.00000	175400.00000	13.00000	1.00000	0.00000	0.00000
0.07499	0.08488	-0.07874	1222.00000	5046.00000	194000.00000	188200.00000	13.00000	1.00000	0.00000	0.00000
0.07512	0.08496	-0.07861	1223.00000	5186.00000	174200.00000	174600.00000	13.00000	1.00000	0.00000	0.00000
0.07519	0.08497	-0.08032	1224.00000	5054.00000	183000.00000	167000.00000	13.00000	1.00000	0.00000	0.00000
0.07508	0.08487	-0.08118	1225.00000	5178.00000	186000.00000	177200.00000	13.00000	1.00000	0.00000	0.00000
0.07500	0.08486	-0.07922	1226.00000	5103.00000	171200.00000	188200.00000	13.00000	1.00000	0.00000	0.00000
0.07499	0.08479	-0.07812	1227.00000	5097.00000	178600.00000	188200.00000	13.00000	1.00000	0.00000	0.00000
0.07511	0.08487	-0.07837	1228.00000	5069.00000	175400.00000	173000.00000	13.00000	1.00000	0.00000	0.00000
0.07513	0.08494	-0.07874	1229.00000	5146.00000	184000.00000	179600.00000	13.00000	1.00000	0.00000	0.00000
0.07506	0.08495	-0.07776	1230.00000	5087.00000	178600.00000	187000.00000	13.00000	1.00000	0.00000	0.00000
0.07496	0.08484	-0.07776	1231.00000	5139.00000	177200.00000	176200.00000	13.00000	1.00000	0.00000	0.00000
0.07490	0.08471	-0.07666	1232.00000	5043.00000	171800.00000	180600.00000	13.00000	1.00000	0.00000	0.00000
0.07483	0.08469	-0.07678	1233.00000	5171.00000	184200.00000	182600.00000	13.00000	1.00000	0.00000	0.00000
0.07504	0.08473	-0.07751	1234.00000	5044.00000	185000.00000	177800.00000	13.00000	1.00000	0.00000	0.00000
0.07497	0.08473	-0.07935	1235.00000	5182.00000	188000.00000	171000.00000	13.00000	1.00000	0.00000	0.00000
0.07496	0.08480	-0.08044	1236.00000	5062.00000	194400.00000	183000.00000	13.00000	1.00000	0.00000	0.00000
0.07481	0.08482	-0.08142	1237.00000	5125.00000	185600.00000	176400.00000	13.00000	1.00000	0.00000	0.00000
0.07481	0.08475	-0.08093	1238.00000	5071.00000	180600.00000	184200.00000	13.00000	1.00000	0.00000	0.00000
0.07503	0.08494	-0.08179	1239.00000	5152.00000	189600.00000	181000.00000	13.00000	1.00000	0.00000	0.00000
0.07496	0.08507	-0.08240	1240.00000	5061.00000	173800.00000	168000.00000	13.00000	1.00000	0.00000	0.00000
0.07492	0.08493	-0.08240	1241.00000	5153.00000	184200.00000	184000.00000	13.00000	1.00000	0.00000	0.00000
0.07499	0.08491	-0.08228	1242.00000	5060.00000	186800.00000	187600.00000	13.00000	1.00000	0.00000	0.00000
0.07521	0.08496	-0.08203	1243.00000	5168.00000	180200.00000	181800.00000	13.00000	1.00000	0.00000	0.00000
0.07515	0.08482	-0.08203	1244.00000	5043.00000	180800.00000	180200.00000	13.00000	1.00000	0.00000	0.00000
0.07524	0.08494	-0.08179	1245.00000	5180.00000	183000.00000	184200.00000	13.00000	1.00000	0.00000	0.00000
0.07512	0.08485	-0.08167	1246.00000	5044.00000	176400.00000	177000.00000	13.00000	1.00000	0.00000	0.00000
0.07541	0.08491	-0.08020	1247.00000	5178.00000	177800.00000	191000.00000	13.00000	1.00000	0.00000	0.00000
0.07533	0.08489	-0.07776	1248.00000	5040.00000	174400.00000	196800.00000	13.00000	1.00000	0.00000	0.00000
0.07533	0.08474	-0.07788	1249.00000	5172.00000	187400.00000	185600.00000	13.00000	1.00000	0.00000	0.00000
0.07524	0.08485	-0.07800	1250.00000	5054.00000	187000.00000	185800.00000	13.00000	1.00000	0.00000	0.00000
0.07521	0.08500	-0.07654	1251.00000	5402.00000	176200.00000	189400.00000	13.00000	1.00000	0.00000	0.00000
0.07526	0.08521	-0.07690	1252.00000	4825.00000	184600.00000	181200.00000	13.00000	1.00000	0.00000	0.00000
0.07526	0.08514	-0.07605	1253.00000	5463.00000	176000.00000	183400.00000	13.00000	1.00000	0.00000	0.00000
0.07516	0.08525	-0.07642	1254.00000	4897.00000	178600.00000	175200.00000	13.00000	1.00000	0.00000	0.00000
0.07516	0.08510	-0.07593	1255.00000	5223.00000	178000.00000	181600.00000	13.00000	1.00000	0.00000	0.00000
0.07517	0.08503	-0.07788	1256.00000	4950.00000	192600.00000	173800.00000	13.00000	1.00000	0.00000	0.00000
0.07520	0.08481	-0.07910	1257.00000	5197.00000	192600.00000	180200.00000	13.00000	1.00000	0.00000	0.00000
0.07515	0.08487	-0.07996	1258.00000	4959.00000	188800.00000	180000.00000	13.00000	1.00000	0.00000	0.00000
0.07500	0.08471	-0.08093	1259.00000	5306.00000	192600.00000	183200.00000	13.00000	1.00000	0.00000	0.00000
0.07486	0.08488	-0.08081	1260.00000	4891.00000	180000.00000	181000.00000	13.00000	1.00000	0.00000	0.00000
0.07500	0.08489	-0.08142	1261.00000	5096.00000	189200.00000	183000.00000	13.00000	1.00000	0.00000	0.00000
0.07522	0.08487	-0.08044	1262.00000	5180.00000	175800.00000	184200.00000	13.00000	1.00000	0.00000	0.00000
0.07515	0.08474	-0.08191	1263.00000	5005.00000	195400.00000	181400.00000	13.00000	1.00000	0.00000	0.00000
0.07515	0.08489	-0.08093	1264.00000	5172.00000	176000.00000	184400.00000	13.00000	1.00000	0.00000	0.00000
0.07502	0.08495	-0.08069	1265.00000	5078.00000	182600.00000	183800.00000	13.00000	1.00000	0.00000	0.00000
0.07509	0.08474	-0.08130	1266.00000	5141.00000	180800.00000	175000.00000	13.00000	1.00000	0.00000	0.00000
0.07503	0.08470	-0.08118	1267.00000	5057.00000	179200.00000	179800.00000	13.00000	1.00000	0.00000	0.00000
0.07488	0.08470	-0.08069	1268.00000	5190.00000	168800.00000	172800.00000	13.00000	1.00000	0.00000	0.00000
0.07503	0.08469	-0.07983	1269.00000	5026.00000	174400.00000	181200.00000	13.00000	1.00000	0.00000	0.00000
0.07506	0.08484	-0.07959	1270.00000	5166.00000	181200.00000	183000.00000	13.00000	1.00000	0.00000	0.00000
0.07501	0.08497	-0.07898	1271.00000	5069.00000	185800.00000	191000.00000	13.00000	1.00000	0.00000	0.00000
0.07497	0.08483	-0.07788	1272.00000	5138.00000	166400.00000	174800.00000	13.00000	1.00000	0.00000	0.00000
0.07499	0.08498	-0.07788	1273.00000	5184.00000	189200.00000	188200.00000	13.00000	1.00000	0.00000	0.00000
0.07516	0.08484	-0.07776	1274.00000	5035.00000	180400.00000	181400.00000	13.00000	1.00000	0.00000	0.00000
0.07503	0.08466	-0.07800	1275.00000	5061.00000	183000.00000	180600.00000	13.00000	1.00000	0.00000	0.00000
0.07497	0.08480	-0.07788	1276.00000	5176.00000	188800.00000	189600.00000	13.00000	1.00000	0.00000	0.00000
0.07502	0.08466	-0.07874	1277.00000	5135.00000	194000.00000	185200.00000	13.00000	1.00000	0.00000	0.00000
0.07500	0.08459	-0.07812	1278.00000	5050.00000	176800.00000	182000.00000	13.00000	1.00000	0.00000	0.00000
0.07512	0.08467	-0.07922	1279.00000	5082.00000	194200.00000	183400.00000	13.00000	1.00000	0.00000	0.00000
0.07512	0.08459	-0.07935	1280.00000	5140.00000	180000.00000	178000.00000	13.00000	1.00000	0.00000	0.00000
0.07504	0.08480	-0.07983	1281.00000	5060.00000	181600.00000	177200.00000	13.00000	1.00000	0.00000	0.00000
0.07498	0.08475	-0.08032	1282.00000	5170.00000	187800.00000	182200.00000	13.00000	1.00000	0.00000	0.00000
0.07494	0.08489	-0.08105	1283.00000	5048.00000	177400.00000	170600.00000	13.00000	1.00000	0.00000	0.00000
0.07501	0.08468	-0.08118	1284.00000	5176.00000	184800.00000	182600.00000	13.00000	1.00000	0.00000	0.00000
0.07488	0.08475	-0.08350	1285.00000	5065.00000	190600.00000	169200.00000	13.00000	1.00000	0.00000	0.00000
0.07509	0.08468	-0.08276	1286.00000	5149.00000	179000.00000	185400.00000	13.00000	1.00000	0.00000	0.00000
0.07523	0.08470	-0.08264	1287.00000	5063.00000	181400.00000	182400.00000	13.00000	1.00000	0.00000	0.00000
0.07517	0.08466	-0.08325	1288.00000	5162.00000	182600.00000	176800.00000	13.00000	1.00000	0.00000	0.00000
0.07495	0.08470	-0.08179	1289.00000	5048.00000	172600.00000	184800.00000	13.00000	1.00000	0.00000	0.00000
0.07504	0.08482	-0.08203	1290.00000	5166.00000	176200.00000	173800.00000	13.00000	1.00000	0.00000	0.00000
0.07525	0.08487	-0.08191	1291.00000	5030.00000	184200.00000	185200.00000	13.00000	1.00000	0.00000	0.00000
0.07521	0.08481	-0.08044	1292.00000	5181.00000	172400.00000	185000.00000	13.00000	1.00000	0.00000	0.00000
0.07507	0.08486	-0.08093	1293.00000	5093.00000	183200.00000	178600.00000	13.00000	1.00000	0.00000	0.00000
0.07498	0.08475	-0.08130	1294.00000	5131.00000	185600.00000	181400.00000	13.00000	1.00000	0.00000	0.00000
0.07491	0.08478	-0.08008	1295.00000	5051.00000	175600.00000	186000.00000	13.00000	1.00000	0.00000	0.00000
0.07508	0.08501	-0.07935	1296.00000	5201.00000	170800.00000	176600.00000	13.00000	1.00000	0.00000	0.00000
0.07509	0.08487	-0.07910	1297.00000	5014.00000	177600.00000	178800.00000	13.00000	1.00000	0.00000	0.00000
0.07513	0.08473	-0.07886	1298.00000	5447.00000	184200.00000	185400.00000	14.00000	1.00000	0.00000	0.00000
0.07498	0.08489	-0.07971	1299.00000	4939.00000	176000.00000	167800.00000	14.00000	1.00000	0.00000	0.00000
0.07513	0.08473	-0.08044	1300.00000	5267.00000	194800.00000	187600.00000	14.00000	1.00000	0.00000	0.00000
0.07507	0.08476	-0.08130	1301.00000	4873.00000	181000.00000	172800.00000	14.00000	1.00000	0.00000	0.00000
0.07493	0.08459	-0.08252	1302.00000	5401.00000	189400.00000	178000.00000	14.00000	1.00000	0.00000	0.00000
0.07513	0.08450	-0.08252	1303.00000	4806.00000	179600.00000	178800.00000	14.00000	1.00000	0.00000	0.00000
0.07526	0.08455	-0.08386	1304.00000	5294.00000	183800.00000	171800.00000	14.00000	1.00000	0.00000	0.00000
0.07512	0.08453	-0.08337	1305.00000	4936.00000	184000.00000	187800.00000	14.00000	1.00000	0.00000	0.00000
0.07519	0.08453	-0.08301	1306.00000	5039.00000	180200.00000	182800.00000	14.00000	1.00000	0.00000	0.00000
0.07505	0.08470	-0.08240	1307.00000	5139.00000	177800.00000	183200.00000	14.00000	1.00000	0.00000	0.00000
0.07509	0.08477	-0.08069	1308.00000	5067.00000	175600.00000	191000.00000	14.00000	1.00000	0.00000	0.00000
0.07504	0.08471	-0.08020	1309.00000	5157.00000	178200.00000	181800.00000	14.00000	1.00000	0.00000	0.00000
0.07507	0.08478	-0.08008	1310.00000	5058.00000	175000.00000	175800.00000	14.00000	1.00000	0.00000	0.00000
0.07502	0.08499	-0.07898	1311.00000	5158.00000	171200.00000	180200.00000	14.00000	1.00000	0.00000	0.00000
0.07495	0.08501	-0.07947	1312.00000	5041.00000	179000.00000	173800.00000	14.00000	1.00000	0.00000	0.00000
0.07511	0.08485	-0.07959	1313.00000	5172.00000	191600.00000	189400.00000	14.00000	1.00000	0.00000	0.00000
0.07515	0.08491	-0.07910	1314.00000	5052.00000	173200.00000	176800.00000	14.00000	1.00000	0.00000	0.00000
0.07508	0.08492	-0.07898	1315.00000	5154.00000	180600.00000	181400.00000	14.00000	1.00000	0.00000	0.00000
0.07503	0.08506	-0.07910	1316.00000	5057.00000	188400.00000	186400.00000	14.00000	1.00000	0.00000	0.00000
0.07501	0.08484	-0.07812	1317.00000	5168.00000	186800.00000	196000.00000	14.00000	1.00000	0.00000	0.00000
0.07508	0.08485	-0.07874	1318.00000	5089.00000	184000.00000	178200.00000	14.00000	1.00000	0.00000	0.00000
0.07507	0.08463	-0.07910	1319.00000	5115.00000	187800.00000	183600.00000	14.00000	1.00000	0.00000	0.00000
0.07501	0.08484	-0.07898	1320.00000	5043.00000	187400.00000	187600.00000	14.00000	1.00000	0.00000	0.00000
0.07500	0.08477	-0.07837	1321.00000	5181.00000	171800.00000	176600.00000	14.00000	1.00000	0.00000	0.00000
0.07494	0.08482	-0.07898	1322.00000	5082.00000	186400.00000	180600.00000	14.00000	1.00000	0.00000	0.00000
0.07501	0.08481	-0.08105	1323.00000	5124.00000	190000.00000	171000.00000	14.00000	1.00000	0.00000	0.00000
0.07505	0.08467	-0.08081	1324.00000	5074.00000	181200.00000	183000.00000	14.00000	1.00000	0.00000	0.00000
0.07511	0.08463	-0.08215	1325.00000	5154.00000	177000.00000	165400.00000	14.00000	1.00000	0.00000	0.00000
0.07499	0.08472	-0.08203	1326.00000	5054.00000	180200.00000	180800.00000	14.00000	1.00000	0.00000	0.00000
0.07512	0.08480	-0.08118	1327.00000	5151.00000	173800.00000	180800.00000	14.00000	1.00000	0.00000	0.00000
0.07525	0.08462	-0.08032	1328.00000	5076.00000	181600.00000	188400.00000	14.00000	1.00000	0.00000	0.00000
0.07518	0.08475	-0.08130	1329.00000	5162.00000	179200.00000	170200.00000	14.00000	1.00000	0.00000	0.00000
0.07516	0.08468	-0.08118	1330.00000	5065.00000	181000.00000	181600.00000	14.00000	1.00000	0.00000	0.00000
0.07519	0.08482	-0.08057	1331.00000	5156.00000	184200.00000	189800.00000	14.00000	1.00000	0.00000	0.00000
0.07505	0.08480	-0.08020	1332.00000	5029.00000	169600.00000	172400.00000	14.00000	1.00000	0.00000	0.00000
0.07500	0.08474	-0.07837	1333.00000	5173.00000	174800.00000	190600.00000	14.00000	1.00000	0.00000	0.00000
0.07522	0.08479	-0.07800	1334.00000	5062.00000	174400.00000	177000.00000	14.00000	1.00000	0.00000	0.00000
0.07513	0.08459	-0.07751	1335.00000	5170.00000	181400.00000	185200.00000	14.00000	1.00000	0.00000	0.00000
0.07511	0.08473	-0.07739	1336.00000	5048.00000	176400.00000	177200.00000	14.00000	1.00000	0.00000	0.00000
0.07516	0.08479	-0.07605	1337.00000	5161.00000	182000.00000	193600.00000	14.00000	1.00000	0.00000	0.00000
0.07497	0.08490	-0.07520	1338.00000	5063.00000	176800.00000	184200.00000	14.00000	1.00000	0.00000	0.00000
0.07500	0.08483	-0.07410	1339.00000	5156.00000	183600.00000	192800.00000	14.00000	1.00000	0.00000	0.00000
0.07514	0.08487	-0.07373	1340.00000	5063.00000	185000.00000	188000.00000	14.00000	1.00000	0.00000	0.00000
0.07513	0.08479	-0.07373	1341.00000	5144.00000	183600.00000	183200.00000	14.00000	1.00000	0.00000	0.00000
0.07499	0.08477	-0.07288	1342.00000	5050.00000	185200.00000	192200.00000	14.00000	1.00000	0.00000	0.00000
0.07504	0.08471	-0.07349	1343.00000	5344.00000	185000.00000	178600.00000	14.00000	1.00000	0.00000	0.00000
0.07520	0.08457	-0.07593	1344.00000	4881.00000	196200.00000	173600.00000	14.00000	1.00000	0.00000	0.00000
0.07515	0.08462	-0.07788	1345.00000	5456.00000	195000.00000	175800.00000	14.00000	1.00000	0.00000	0.00000
0.07519	0.08468	-0.07861	1346.00000	4873.00000	194800.00000	187400.00000	14.00000	1.00000	0.00000	0.00000
0.07504	0.08485	-0.07800	1347.00000	5210.00000	178400.00000	183000.00000	14.00000	1.00000	0.00000	0.00000
0.07503	0.08463	-0.07898	1348.00000	4992.00000	191200.00000	181000.00000	14.00000	1.00000	0.00000	0.00000
0.07493	0.08473	-0.07959	1349.00000	5302.00000	180800.00000	175200.00000	14.00000	1.00000	0.00000	0.00000
0.07496	0.08467	-0.08081	1350.00000	4884.00000	176400.00000	165400.00000	14.00000	1.00000	0.00000	0.00000
0.07502	0.08463	-0.08301	1351.00000	5377.00000	187400.00000	167000.00000	14.00000	1.00000	0.00000	0.00000
0.07498	0.08476	-0.08301	1352.00000	4836.00000	179600.00000	178800.00000	14.00000	1.00000	0.00000	0.00000
0.07488	0.08487	-0.08142	1353.00000	5075.00000	168200.00000	181800.00000	14.00000	1.00000	0.00000	0.00000
0.07504	0.08463	-0.08191	1354.00000	5127.00000	186000.00000	180800.00000	14.00000	1.00000	0.00000	0.00000
0.07498	0.08458	-0.08105	1355.00000	5177.00000	182200.00000	189200.00000	14.00000	1.00000	0.00000	0.00000
0.07496	0.08473	-0.07935	1356.00000	5057.00000	172800.00000	187400.00000	14.00000	1.00000	0.00000	0.00000
0.07510	0.08466	-0.07947	1357.00000	5051.00000	183600.00000	182200.00000	14.00000	1.00000	0.00000	0.00000
0.07498	0.08475	-0.08105	1358.00000	5164.00000	185600.00000	170400.00000	14.00000	1.00000	0.00000	0.00000
0.07500	0.08490	-0.08081	1359.00000	5044.00000	181800.00000	183000.00000	14.00000	1.00000	0.00000	0.00000
0.07506	0.08493	-0.08044	1360.00000	5177.00000	179200.00000	182000.00000	14.00000	1.00000	0.00000	0.00000
0.07496	0.08483	-0.07910	1361.00000	5052.00000	175000.00000	187000.00000	14.00000	1.00000	0.00000	0.00000
0.07509	0.08489	-0.07825	1362.00000	5167.00000	177400.00000	184800.00000	14.00000	1.00000	0.00000	0.00000
0.07510	0.08475	-0.07666	1363.00000	5114.00000	175000.00000	189000.00000	14.00000	1.00000	0.00000	0.00000
0.07529	0.08464	-0.07703	1364.00000	5090.00000	195000.00000	191000.00000	14.00000	1.00000	0.00000	0.00000
0.07537	0.08452	-0.07703	1365.00000	5066.00000	176200.00000	175600.00000	14.00000	1.00000	0.00000	0.00000
0.07536	0.08438	-0.07739	1366.00000	5176.00000	183400.00000	179800.00000	14.00000	1.00000	0.00000	0.00000
0.07551	0.08412	-0.07788	1367.00000	5060.00000	184400.00000	179600.00000	14.00000	1.00000	0.00000	0.00000
0.07557	0.08417	-0.07812	1368.00000	5124.00000	185200.00000	182600.00000	14.00000	1.00000	0.00000	0.00000
0.07528	0.08419	-0.08105	1369.00000	5076.00000	193600.00000	166600.00000	14.00000	1.00000	0.00000	0.00000
0.07516	0.08427	-0.08167	1370.00000	5156.00000	181200.00000	175600.00000	14.00000	1.00000	0.00000	0.00000
0.07508	0.08440	-0.08215	1371.00000	5041.00000	182000.00000	177600.00000	14.00000	1.00000	0.00000	0.00000
0.07515	0.08443	-0.08362	1372.00000	5177.00000	177800.00000	164400.00000	14.00000	1.00000	0.00000	0.00000
0.07500	0.08442	-0.08240	1373.00000	5252.00000	182600.00000	193600.00000	14.00000	1.00000	0.00000	0.00000
0.07514	0.08425	-0.08252	1374.00000	4955.00000	184000.00000	182600.00000	14.00000	1.00000	0.00000	0.00000
0.07541	0.08436	-0.08325	1375.00000	5063.00000	174000.00000	167200.00000	14.00000	1.00000	0.00000	0.00000
0.07535	0.08449	-0.08276	1376.00000	5164.00000	172200.00000	175800.00000	14.00000	1.00000	0.00000	0.00000
0.07543	0.08470	-0.08264	1377.00000	5029.00000	181800.00000	182400.00000	14.00000	1.00000	0.00000	0.00000
0.07529	0.08464	-0.08191	1378.00000	5206.00000	171600.00000	178000.00000	14.00000	1.00000	0.00000	0.00000
0.07543	0.08482	-0.08044	1379.00000	5034.00000	170200.00000	183000.00000	14.00000	1.00000	0.00000	0.00000
0.07529	0.08486	-0.07996	1380.00000	5162.00000	171400.00000	175400.00000	14.00000	1.00000	0.00000	0.00000
0.07517	0.08477	-0.07971	1381.00000	5071.00000	184000.00000	185200.00000	14.00000	1.00000	0.00000	0.00000
0.07507	0.08465	-0.08093	1382.00000	5136.00000	182400.00000	171000.00000	14.00000	1.00000	0.00000	0.00000
0.07488	0.08475	-0.08142	1383.00000	5122.00000	178000.00000	172800.00000	14.00000	1.00000	0.00000	0.00000
0.07478	0.08465	-0.08142	1384.00000	5105.00000	177000.00000	176400.00000	14.00000	1.00000	0.00000	0.00000
0.07499	0.08461	-0.08044	1385.00000	5066.00000	179000.00000	187600.00000	14.00000	1.00000	0.00000	0.00000
0.07497	0.08475	-0.07886	1386.00000	5166.00000	175000.00000	188800.00000	14.00000	1.00000	0.00000	0.00000
0.07497	0.08483	-0.08008	1387.00000	5050.00000	183000.00000	171400.00000	14.00000	1.00000	0.00000	0.00000
0.07495	0.08468	-0.08057	1388.00000	5152.00000	194400.00000	189200.00000	14.00000	1.00000	0.00000	0.00000
0.07480	0.08467	-0.08105	1389.00000	5030.00000	174400.00000	169400.00000	14.00000	1.00000	0.00000	0.00000
0.07492	0.08476	-0.08081	1390.00000	5375.00000	182600.00000	184200.00000	14.00000	1.00000	0.00000	0.00000
0.07499	0.08479	-0.08057	1391.00000	4960.00000	177800.00000	179400.00000	14.00000	1.00000	0.00000	0.00000
0.07504	0.08483	-0.07947	1392.00000	5354.00000	182200.00000	192400.00000	14.00000	1.00000	0.00000	0.00000
0.07511	0.08479	-0.07788	1393.00000	4857.00000	187600.00000	202000.00000	14.00000	1.00000	0.00000	0.00000
0.07516	0.08475	-0.07690	1394.00000	5237.00000	182000.00000	190600.00000	14.00000	1.00000	0.00000	0.00000
0.07518	0.08482	-0.07703	1395.00000	4969.00000	184400.00000	183200.00000	14.00000	1.00000	0.00000	0.00000
0.07519	0.08467	-0.07751	1396.00000	5270.00000	191400.00000	185800.00000	15.00000	1.00000	0.00000	0.00000
0.07510	0.08456	-0.07727	1397.00000	4901.00000	174200.00000	175400.00000	15.00000	1.00000	0.00000	0.00000
0.07509	0.08449	-0.07837	1398.00000	5354.00000	197000.00000	185400.00000	15.00000	1.00000	0.00000	0.00000
0.07511	0.08463	-0.07837	1399.00000	4885.00000	183800.00000	182800.00000	15.00000	1.00000	0.00000	0.00000
0.07499	0.08472	-0.07935	1400.00000	5088.00000	185800.00000	176600.00000	15.00000	1.00000	0.00000	0.00000
0.07509	0.08483	-0.07825	1401.00000	5129.00000	177000.00000	186400.00000	15.00000	1.00000	0.00000	0.00000
0.07523	0.08486	-0.07947	1402.00000	5133.00000	188400.00000	177000.00000	15.00000	1.00000	0.00000	0.00000
0.07530	0.08489	-0.07971	1403.00000	5100.00000	184000.00000	181000.00000	15.00000	1.00000	0.00000	0.00000
0.07527	0.08475	-0.08020	1404.00000	5051.00000	181800.00000	177400.00000	15.00000	1.00000	0.00000	0.00000
0.07513	0.08472	-0.08130	1405.00000	5150.00000	190400.00000	179400.00000	15.00000	1.00000	0.00000	0.00000
0.07513	0.08479	-0.08142	1406.00000	5053.00000	177200.00000	175200.00000	15.00000	1.00000	0.00000	0.00000
0.07526	0.08453	-0.08203	1407.00000	5152.00000	192400.00000	186000.00000	15.00000	1.00000	0.00000	0.00000
0.07528	0.08468	-0.08276	1408.00000	5080.00000	183000.00000	175600.00000	15.00000	1.00000	0.00000	0.00000
0.07521	0.08466	-0.08130	1409.00000	5151.00000	161600.00000	173600.00000	15.00000	1.00000	0.00000	0.00000
0.07515	0.08461	-0.08325	1410.00000	5110.00000	185000.00000	166800.00000	15.00000	1.00000	0.00000	0.00000
0.07529	0.08466	-0.08240	1411.00000	5107.00000	175600.00000	182200.00000	15.00000	1.00000	0.00000	0.00000
0.07528	0.08459	-0.08337	1412.00000	5056.00000	195400.00000	185600.00000	15.00000	1.00000	0.00000	0.00000
0.07544	0.08443	-0.08398	1413.00000	5171.00000	186800.00000	180400.00000	15.00000	1.00000	0.00000	0.00000
0.07543	0.08450	-0.08167	1414.00000	5055.00000	168800.00000	189000.00000	15.00000	1.00000	0.00000	0.00000
0.07526	0.08464	-0.08105	1415.00000	5174.00000	177800.00000	182800.00000	15.00000	1.00000	0.00000	0.00000
0.07513	0.08457	-0.08057	1416.00000	5031.00000	176800.00000	180200.00000	15.00000	1.00000	0.00000	0.00000
0.07527	0.08462	-0.07935	1417.00000	5154.00000	172800.00000	182600.00000	15.00000	1.00000	0.00000	0.00000
0.07524	0.08477	-0.07910	1418.00000	5060.00000	188800.00000	191000.00000	15.00000	1.00000	0.00000	0.00000
0.07524	0.08491	-0.07800	1419.00000	5165.00000	177200.00000	186800.00000	15.00000	1.00000	0.00000	0.00000
0.07513	0.08483	-0.07776	1420.00000	5050.00000	179200.00000	181000.00000	15.00000	1.00000	0.00000	0.00000
0.07505	0.08462	-0.07837	1421.00000	5163.00000	192000.00000	186000.00000	15.00000	1.00000	0.00000	0.00000
0.07523	0.08450	-0.07788	1422.00000	5058.00000	175400.00000	179600.00000	15.00000	1.00000	0.00000	0.00000
0.07562	0.08430	-0.07849	1423.00000	5160.00000	185600.00000	179800.00000	15.00000	1.00000	0.00000	0.00000
0.07576	0.08434	-0.07727	1424.00000	5064.00000	174800.00000	184800.00000	15.00000	1.00000	0.00000	0.00000
0.07569	0.08447	-0.07678	1425.00000	5156.00000	168400.00000	172000.00000	15.00000	1.00000	0.00000	0.00000
0.07557	0.08428	-0.07739	1426.00000	5052.00000	176000.00000	170000.00000	15.00000	1.00000	0.00000	0.00000
0.07543	0.08445	-0.07739	1427.00000	5171.00000	179200.00000	178200.00000	15.00000	1.00000	0.00000	0.00000
0.07548	0.08440	-0.07800	1428.00000	5055.00000	181000.00000	174800.00000	15.00000	1.00000	0.00000	0.00000
0.07541	0.08453	-0.07849	1429.00000	5163.00000	188800.00000	183400.00000	15.00000	1.00000	0.00000	0.00000
0.07519	0.08456	-0.07849	1430.00000	5034.00000	193400.00000	193000.00000	15.00000	1.00000	0.00000	0.00000
0.07514	0.08443	-0.07788	1431.00000	5186.00000	189600.00000	194400.00000	15.00000	1.00000	0.00000	0.00000
0.07518	0.08457	-0.07812	1432.00000	5044.00000	184400.00000	181400.00000	15.00000	1.00000	0.00000	0.00000
0.07525	0.08455	-0.07935	1433.00000	5175.00000	186600.00000	174600.00000	15.00000	1.00000	0.00000	0.00000
0.07522	0.08461	-0.07983	1434.00000	5046.00000	185400.00000	180200.00000	15.00000	1.00000	0.00000	0.00000
0.07527	0.08456	-0.07935	1435.00000	5250.00000	189600.00000	194200.00000	15.00000	1.00000	0.00000	0.00000
0.07520	0.08469	-0.07959	1436.00000	4962.00000	192800.00000	190200.00000	15.00000	1.00000	0.00000	0.00000
0.07514	0.08465	-0.07776	1437.00000	5381.00000	163600.00000	179200.00000	15.00000	1.00000	0.00000	0.00000
0.07513	0.08451	-0.07886	1438.00000	4932.00000	190000.00000	179000.00000	15.00000	1.00000	0.00000	0.00000
0.07524	0.08469	-0.07910	1439.00000	5316.00000	182600.00000	179800.00000	15.00000	1.00000	0.00000	0.00000
0.07531	0.08473	-0.07874	1440.00000	4903.00000	186400.00000	189200.00000	15.00000	1.00000	0.00000	0.00000
0.07516	0.08470	-0.07837	1441.00000	5216.00000	178800.00000	181800.00000	15.00000	1.00000	0.00000	0.00000
0.07503	0.08465	-0.07849	1442.00000	4945.00000	185400.00000	183400.00000	15.00000	1.00000	0.00000	0.00000
0.07518	0.08481	-0.07629	1443.00000	5350.00000	176800.00000	196200.00000	15.00000	1.00000	0.00000	0.00000
0.07524	0.08477	-0.07629	1444.00000	4877.00000	176600.00000	176000.00000	15.00000	1.00000	0.00000	0.00000
0.07517	0.08479	-0.07715	1445.00000	5126.00000	195200.00000	186800.00000	15.00000	1.00000	0.00000	0.00000
0.07507	0.08459	-0.07849	1446.00000	5099.00000	196400.00000	182600.00000	15.00000	1.00000	0.00000	0.00000
0.07504	0.08444	-0.07959	1447.00000	5088.00000	187600.00000	176800.00000	15.00000	1.00000	0.00000	0.00000
0.07500	0.08458	-0.08093	1448.00000	5141.00000	197200.00000	183800.00000	15.00000	1.00000	0.00000	0.00000
0.07497	0.08480	-0.08105	1449.00000	5047.00000	179200.00000	178000.00000	15.00000	1.00000	0.00000	0.00000
0.07519	0.08482	-0.07996	1450.00000	5152.00000	175000.00000	184000.00000	15.00000	1.00000	0.00000	0.00000
0.07531	0.08473	-0.08044	1451.00000	5061.00000	185800.00000	181200.00000	15.00000	1.00000	0.00000	0.00000
0.07528	0.08466	-0.08044	1452.00000	5181.00000	182400.00000	181600.00000	15.00000	1.00000	0.00000	0.00000
0.07522	0.08462	-0.08118	1453.00000	5040.00000	186200.00000	179000.00000	15.00000	1.00000	0.00000	0.00000
0.07502	0.08470	-0.08179	1454.00000	5166.00000	183800.00000	177800.00000	15.00000	1.00000	0.00000	0.00000
0.07516	0.08466	-0.08289	1455.00000	5173.00000	187600.00000	177200.00000	15.00000	1.00000	0.00000	0.00000
0.07520	0.08473	-0.08203	1456.00000	5072.00000	185600.00000	192800.00000	15.00000	1.00000	0.00000	0.00000
0.07512	0.08473	-0.08289	1457.00000	5059.00000	190000.00000	181000.00000	15.00000	1.00000	0.00000	0.00000
0.07526	0.08477	-0.08240	1458.00000	5147.00000	180400.00000	184200.00000	15.00000	1.00000	0.00000	0.00000
0.07517	0.08489	-0.08228	1459.00000	5047.00000	180800.00000	181200.00000	15.00000	1.00000	0.00000	0.00000
0.07518	0.08481	-0.08093	1460.00000	5148.00000	177200.00000	188600.00000	15.00000	1.00000	0.00000	0.00000
0.07516	0.08488	-0.08191	1461.00000	5134.00000	186400.00000	177000.00000	15.00000	1.00000	0.00000	0.00000
0.07518	0.08510	-0.08142	1462.00000	5088.00000	174200.00000	177800.00000	15.00000	1.00000	0.00000	0.00000
0.07532	0.08507	-0.08215	1463.00000	5041.00000	188200.00000	181200.00000	15.00000	1.00000	0.00000	0.00000
0.07536	0.08485	-0.08215	1464.00000	5156.00000	179400.00000	178800.00000	15.00000	1.00000	0.00000	0.00000
0.07544	0.08473	-0.08240	1465.00000	5075.00000	184400.00000	181800.00000	15.00000	1.00000	0.00000	0.00000
0.07551	0.08476	-0.08020	1466.00000	5157.00000	171200.00000	190600.00000	15.00000	1.00000	0.00000	0.00000
0.07539	0.08468	-0.07959	1467.00000	5054.00000	178600.00000	184000.00000	15.00000	1.00000	0.00000	0.00000
0.07519	0.08459	-0.08020	1468.00000	5146.00000	186200.00000	180200.00000	15.00000	1.00000	0.00000	0.00000
0.07526	0.08487	-0.08142	1469.00000	5071.00000	184800.00000	173200.00000	15.00000	1.00000	0.00000	0.00000
0.07511	0.08486	-0.07935	1470.00000	5154.00000	168600.00000	186200.00000	15.00000	1.00000	0.00000	0.00000
0.07514	0.08479	-0.07764	1471.00000	5056.00000	186000.00000	202400.00000	15.00000	1.00000	0.00000	0.00000
0.07501	0.08485	-0.07837	1472.00000	5167.00000	181600.00000	174800.00000	15.00000	1.00000	0.00000	0.00000
0.07505	0.08479	-0.07812	1473.00000	5124.00000	183800.00000	186000.00000	15.00000	1.00000	0.00000	0.00000
0.07509	0.08472	-0.07910	1474.00000	5099.00000	184800.00000	175800.00000	15.00000	1.00000	0.00000	0.00000
0.07523	0.08471	-0.07922	1475.00000	5066.00000	184800.00000	183400.00000	15.00000	1.00000	0.00000	0.00000
0.07527	0.08477	-0.08044	1476.00000	5140.00000	196600.00000	184000.00000	15.00000	1.00000	0.00000	0.00000
0.07520	0.08481	-0.08008	1477.00000	5121.00000	185800.00000	188200.00000	15.00000	1.00000	0.00000	0.00000
0.07499	0.08477	-0.08093	1478.00000	5101.00000	175800.00000	168200.00000	15.00000	1.00000	0.00000	0.00000
0.07520	0.08470	-0.08020	1479.00000	5060.00000	177800.00000	183400.00000	15.00000	1.00000	0.00000	0.00000
0.07529	0.08481	-0.08105	1480.00000	5144.00000	186800.00000	178600.00000	15.00000	1.00000	0.00000	0.00000
0.07516	0.08474	-0.08118	1481.00000	5057.00000	182000.00000	180600.00000	15.00000	1.00000	0.00000	0.00000
0.07502	0.08478	-0.08228	1482.00000	5363.00000	184000.00000	173600.00000	15.00000	1.00000	0.00000	0.00000
0.07498	0.08484	-0.08276	1483.00000	4980.00000	200000.00000	194200.00000	15.00000	1.00000	0.00000	0.00000
0.07483	0.08483	-0.08264	1484.00000	5352.00000	169800.00000	170000.00000	15.00000	1.00000	0.00000	0.00000
0.07490	0.08462	-0.08118	1485.00000	4826.00000	174600.00000	186800.00000	15.00000	1.00000	0.00000	0.00000
0.07504	0.08465	-0.08093	1486.00000	5275.00000	189600.00000	191600.00000	15.00000	1.00000	0.00000	0.00000
0.07509	0.08479	-0.08008	1487.00000	4969.00000	175400.00000	183000.00000	15.00000	1.00000	0.00000	0.00000
0.07494	0.08477	-0.07898	1488.00000	5468.00000	174200.00000	183800.00000	15.00000	1.00000	0.00000	0.00000
0.07484	0.08488	-0.07825	1489.00000	4673.00000	171600.00000	177800.00000	15.00000	1.00000	0.00000	0.00000
0.07496	0.08496	-0.07849	1490.00000	5281.00000	189600.00000	186400.00000	15.00000	1.00000	0.00000	0.00000
0.07510	0.08498	-0.07825	1491.00000	4972.00000	179000.00000	180400.00000	15.00000	1.00000	0.00000	0.00000
0.07520	0.08487	-0.07605	1492.00000	5102.00000	170400.00000	189200.00000	15.00000	1.00000	0.00000	0.00000
0.07511	0.08499	-0.07642	1493.00000	5096.00000	189200.00000	184800.00000	15.00000	1.00000	0.00000	0.00000
0.07499	0.08491	-0.07727	1494.00000	5080.00000	180800.00000	173200.00000	16.00000	1.00000	0.00000	0.00000
0.07489	0.08481	-0.07690	1495.00000	5148.00000	186000.00000	188600.00000	16.00000	1.00000	0.00000	0.00000
0.07496	0.08482	-0.07703	1496.00000	5060.00000	177600.00000	176000.00000	16.00000	1.00000	0.00000	0.00000
0.07502	0.08486	-0.07690	1497.00000	5145.00000	179000.00000	179800.00000	16.00000	1.00000	0.00000	0.00000
0.07516	0.08482	-0.07825	1498.00000	5064.00000	194600.00000	181000.00000	16.00000	1.00000	0.00000	0.00000
0.07503	0.08474	-0.07996	1499.00000	5152.00000	196800.00000	180600.00000	16.00000	1.00000	0.00000	0.00000
0.07489	0.08470	-0.08154	1500.00000	5066.00000	184400.00000	169400.00000	16.00000	1.00000	0.00000	0.00000
0.07485	0.08464	-0.08264	1501.00000	5176.00000	185400.00000	175400.00000	16.00000	1.00000	0.00000	0.00000
0.07505	0.08472	-0.08350	1502.00000	5107.00000	185600.00000	177800.00000	16.00000	1.00000	0.00000	0.00000
0.07513	0.08473	-0.08325	1503.00000	5106.00000	173800.00000	175200.00000	16.00000	1.00000	0.00000	0.00000
0.07525	0.08466	-0.08350	1504.00000	5057.00000	181600.00000	179000.00000	16.00000	1.00000	0.00000	0.00000
0.07519	0.08463	-0.08276	1505.00000	5147.00000	176200.00000	182400.00000	16.00000	1.00000	0.00000	0.00000
0.07516	0.08477	-0.08118	1506.00000	5064.00000	176000.00000	190200.00000	16.00000	1.00000	0.00000	0.00000
0.07511	0.08482	-0.08020	1507.00000	5160.00000	168800.00000	176800.00000	16.00000	1.00000	0.00000	0.00000
0.07522	0.08463	-0.08032	1508.00000	5029.00000	176800.00000	175000.00000	16.00000	1.00000	0.00000	0.00000
0.07535	0.08470	-0.08105	1509.00000	5200.00000	190000.00000	182600.00000	16.00000	1.00000	0.00000	0.00000
0.07523	0.08479	-0.07983	1510.00000	5034.00000	170800.00000	181000.00000	16.00000	1.00000	0.00000	0.00000
0.07530	0.08481	-0.07996	1511.00000	5169.00000	188600.00000	186800.00000	16.00000	1.00000	0.00000	0.00000
0.07526	0.08495	-0.08081	1512.00000	5045.00000	192800.00000	184200.00000	16.00000	1.00000	0.00000	0.00000
0.07537	0.08485	-0.07812	1513.00000	5221.00000	167200.00000	190600.00000	16.00000	1.00000	0.00000	0.00000
0.07543	0.08472	-0.07910	1514.00000	5012.00000	191000.00000	181600.00000	16.00000	1.00000	0.00000	0.00000
0.07529	0.08466	-0.07996	1515.00000	5160.00000	184000.00000	175600.00000	16.00000	1.00000	0.00000	0.00000
0.07515	0.08469	-0.08020	1516.00000	5044.00000	188000.00000	185000.00000	16.00000	1.00000	0.00000	0.00000
0.07520	0.08482	-0.07800	1517.00000	5162.00000	171400.00000	190800.00000	16.00000	1.00000	0.00000	0.00000
0.07520	0.08490	-0.07751	1518.00000	5039.00000	178400.00000	182200.00000	16.00000	1.00000	0.00000	0.00000
0.07515	0.08484	-0.07764	1519.00000	5185.00000	184600.00000	183400.00000	16.00000	1.00000	0.00000	0.00000
0.07508	0.08482	-0.07690	1520.00000	5039.00000	182400.00000	188600.00000	16.00000	1.00000	0.00000	0.00000
0.07494	0.08484	-0.07715	1521.00000	5194.00000	184800.00000	181600.00000	16.00000	1.00000	0.00000	0.00000
0.07487	0.08486	-0.07666	1522.00000	5043.00000	187000.00000	190600.00000	16.00000	1.00000	0.00000	0.00000
0.07485	0.08479	-0.07703	1523.00000	5147.00000	181800.00000	178000.00000	16.00000	1.00000	0.00000	0.00000
0.07472	0.08461	-0.07776	1524.00000	5047.00000	191200.00000	183400.00000	16.00000	1.00000	0.00000	0.00000
0.07490	0.08474	-0.07703	1525.00000	5188.00000	184200.00000	190600.00000	16.00000	1.00000	0.00000	0.00000
0.07468	0.08494	-0.07800	1526.00000	5041.00000	187200.00000	177600.00000	16.00000	1.00000	0.00000	0.00000
0.07463	0.08489	-0.07861	1527.00000	5194.00000	192000.00000	185600.00000	16.00000	1.00000	0.00000	0.00000
0.07482	0.08499	-0.07959	1528.00000	5040.00000	188800.00000	179200.00000	16.00000	1.00000	0.00000	0.00000
0.07497	0.08499	-0.07886	1529.00000	5347.00000	170600.00000	176800.00000	16.00000	1.00000	0.00000	0.00000
0.07505	0.08487	-0.07837	1530.00000	4967.00000	187000.00000	191000.00000	16.00000	1.00000	0.00000	0.00000
0.07500	0.08501	-0.07776	1531.00000	5366.00000	176600.00000	181200.00000	16.00000	1.00000	0.00000	0.00000
0.07496	0.08487	-0.07898	1532.00000	4840.00000	182600.00000	171200.00000	16.00000	1.00000	0.00000	0.00000
0.07490	0.08491	-0.07861	1533.00000	5268.00000	186800.00000	190000.00000	16.00000	1.00000	0.00000	0.00000
0.07496	0.08478	-0.07874	1534.00000	4908.00000	192200.00000	191000.00000	16.00000	1.00000	0.00000	0.00000
0.07509	0.08471	-0.07898	1535.00000	5391.00000	180400.00000	178200.00000	16.00000	1.00000	0.00000	0.00000
0.07505	0.08485	-0.07874	1536.00000	4814.00000	182200.00000	184400.00000	16.00000	1.00000	0.00000	0.00000
0.07495	0.08465	-0.07910	1537.00000	5131.00000	179600.00000	176000.00000	16.00000	1.00000	0.00000	0.00000
0.07499	0.08480	-0.07837	1538.00000	5096.00000	186200.00000	192000.00000	16.00000	1.00000	0.00000	0.00000
0.07498	0.08472	-0.07971	1539.00000	5103.00000	179600.00000	167800.00000	16.00000	1.00000	0.00000	0.00000
0.07483	0.08456	-0.07959	1540.00000	5110.00000	178200.00000	179200.00000	16.00000	1.00000	0.00000	0.00000
0.07495	0.08464	-0.07922	1541.00000	5070.00000	192800.00000	196200.00000	16.00000	1.00000	0.00000	0.00000
0.07499	0.08470	-0.07935	1542.00000	5147.00000	183600.00000	181400.00000	16.00000	1.00000	0.00000	0.00000
0.07513	0.08474	-0.07861	1543.00000	5062.00000	179200.00000	185400.00000	16.00000	1.00000	0.00000	0.00000
0.07530	0.08459	-0.07837	1544.00000	5180.00000	171000.00000	172200.00000	16.00000	1.00000	0.00000	0.00000
0.07522	0.08459	-0.07898	1545.00000	5001.00000	184400.00000	178200.00000	16.00000	1.00000	0.00000	0.00000
0.07519	0.08473	-0.08057	1546.00000	5197.00000	196600.00000	181600.00000	16.00000	1.00000	0.00000	0.00000
0.07525	0.08477	-0.08154	1547.00000	5129.00000	197600.00000	187200.00000	16.00000	1.00000	0.00000	0.00000
0.07523	0.08470	-0.08130	1548.00000	5090.00000	190200.00000	191600.00000	16.00000	1.00000	0.00000	0.00000
0.07537	0.08465	-0.08142	1549.00000	5128.00000	183000.00000	181600.00000	16.00000	1.00000	0.00000	0.00000
0.07550	0.08471	-0.08167	1550.00000	5101.00000	181800.00000	179000.00000	16.00000	1.00000	0.00000	0.00000
0.07554	0.08457	-0.08081	1551.00000	5049.00000	174600.00000	181400.00000	16.00000	1.00000	0.00000	0.00000
0.07535	0.08435	-0.07996	1552.00000	5159.00000	182000.00000	189200.00000	16.00000	1.00000	0.00000	0.00000
0.07551	0.08421	-0.08008	1553.00000	5117.00000	183800.00000	182200.00000	16.00000	1.00000	0.00000	0.00000
0.07559	0.08420	-0.07910	1554.00000	5078.00000	176200.00000	184800.00000	16.00000	1.00000	0.00000	0.00000
0.07557	0.08405	-0.07874	1555.00000	5072.00000	174000.00000	177000.00000	16.00000	1.00000	0.00000	0.00000
0.07565	0.08426	-0.07764	1556.00000	5171.00000	180800.00000	190400.00000	16.00000	1.00000	0.00000	0.00000
0.07554	0.08435	-0.07776	1557.00000	5056.00000	179400.00000	178000.00000	16.00000	1.00000	0.00000	0.00000
0.07541	0.08442	-0.07727	1558.00000	5150.00000	189800.00000	194000.00000	16.00000	1.00000	0.00000	0.00000
0.07507	0.08455	-0.07751	1559.00000	5076.00000	176000.00000	173000.00000	16.00000	1.00000	0.00000	0.00000
0.07514	0.08454	-0.07812	1560.00000	5148.00000	178800.00000	172800.00000	16.00000	1.00000	0.00000	0.00000
0.07518	0.08460	-0.07861	1561.00000	5058.00000	183200.00000	178600.00000	16.00000	1.00000	0.00000	0.00000
0.07507	0.08450	-0.07886	1562.00000	5158.00000	187800.00000	184600.00000	16.00000	1.00000	0.00000	0.00000
0.07516	0.08462	-0.07861	1563.00000	5048.00000	195600.00000	197000.00000	16.00000	1.00000	0.00000	0.00000
0.07520	0.08456	-0.07861	1564.00000	5157.00000	189200.00000	188800.00000	16.00000	1.00000	0.00000	0.00000
0.07529	0.08468	-0.07776	1565.00000	5072.00000	182400.00000	189400.00000	16.00000	1.00000	0.00000	0.00000
0.07517	0.08459	-0.07898	1566.00000	5156.00000	191800.00000	180200.00000	16.00000	1.00000	0.00000	0.00000
0.07496	0.08453	-0.07947	1567.00000	5043.00000	194200.00000	189400.00000	16.00000	1.00000	0.00000	0.00000
0.07489	0.08456	-0.07947	1568.00000	5166.00000	188600.00000	188200.00000	16.00000	1.00000	0.00000	0.00000
0.07476	0.08463	-0.08032	1569.00000	5072.00000	186000.00000	177200.00000	16.00000	1.00000	0.00000	0.00000
0.07482	0.08468	-0.07996	1570.00000	5154.00000	180600.00000	183200.00000	16.00000	1.00000	0.00000	0.00000
0.07489	0.08470	-0.07983	1571.00000	5042.00000	183400.00000	184200.00000	16.00000	1.00000	0.00000	0.00000
0.07509	0.08478	-0.07947	1572.00000	5181.00000	179000.00000	182200.00000	16.00000	1.00000	0.00000	0.00000
0.07515	0.08482	-0.08032	1573.00000	5032.00000	193600.00000	185200.00000	16.00000	1.00000	0.00000	0.00000
0.07509	0.08469	-0.08044	1574.00000	5238.00000	186000.00000	184000.00000	16.00000	1.00000	0.00000	0.00000
0.07507	0.08476	-0.08081	1575.00000	5032.00000	175800.00000	171800.00000	16.00000	1.00000	0.00000	0.00000
0.07501	0.08480	-0.08069	1576.00000	5354.00000	190800.00000	191600.00000	16.00000	1.00000	0.00000	0.00000
0.07516	0.08479	-0.08142	1577.00000	4928.00000	179800.00000	173000.00000	16.00000	1.00000	0.00000	0.00000
0.07515	0.08472	-0.08020	1578.00000	5234.00000	183800.00000	195200.00000	16.00000	1.00000	0.00000	0.00000
0.07493	0.08501	-0.08081	1579.00000	4971.00000	195200.00000	188600.00000	16.00000	1.00000	0.00000	0.00000
0.07505	0.08493	-0.08008	1580.00000	5218.00000	175800.00000	181800.00000	16.00000	1.00000	0.00000	0.00000
0.07510	0.08488	-0.08093	1581.00000	4949.00000	189000.00000	180400.00000	16.00000	1.00000	0.00000	0.00000
0.07496	0.08489	-0.08154	1582.00000	5395.00000	183800.00000	178000.00000	16.00000	1.00000	0.00000	0.00000
0.07486	0.08499	-0.08081	1583.00000	4836.00000	174400.00000	180400.00000	16.00000	1.00000	0.00000	0.00000
0.07485	0.08485	-0.08130	1584.00000	5112.00000	180400.00000	175400.00000	16.00000	1.00000	0.00000	0.00000
0.07476	0.08505	-0.08057	1585.00000	5108.00000	186000.00000	192400.00000	16.00000	1.00000	0.00000	0.00000
0.07498	0.08508	-0.07922	1586.00000	5090.00000	171000.00000	182200.00000	16.00000	1.00000	0.00000	0.00000
0.07508	0.08497	-0.08167	1587.00000	5133.00000	195000.00000	172400.00000	16.00000	1.00000	0.00000	0.00000
0.07515	0.08497	-0.08044	1588.00000	5036.00000	170200.00000	180200.00000	16.00000	1.00000	0.00000	0.00000
0.07503	0.08505	-0.07996	1589.00000	5177.00000	183200.00000	186600.00000	16.00000	1.00000	0.00000	0.00000
0.07491	0.08495	-0.08020	1590.00000	5059.00000	181000.00000	177800.00000	16.00000	1.00000	0.00000	0.00000
0.07492	0.08503	-0.07996	1591.00000	5138.00000	191400.00000	192600.00000	16.00000	1.00000	0.00000	0.00000
0.07500	0.08515	-0.08020	1592.00000	5069.00000	183600.00000	180600.00000	17.00000	1.00000	0.00000	0.00000
0.07492	0.08494	-0.07947	1593.00000	5172.00000	178800.00000	184800.00000	17.00000	1.00000	0.00000	0.00000
0.07508	0.08479	-0.07947	1594.00000	5102.00000	189000.00000	188400.00000	17.00000	1.00000	0.00000	0.00000
0.07520	0.08471	-0.08093	1595.00000	5102.00000	183800.00000	170200.00000	17.00000	1.00000	0.00000	0.00000
0.07506	0.08467	-0.08093	1596.00000	5053.00000	180200.00000	179800.00000	17.00000	1.00000	0.00000	0.00000
0.07501	0.08472	-0.08008	1597.00000	5159.00000	171000.00000	178200.00000	17.00000	1.00000	0.00000	0.00000
0.07499	0.08479	-0.07935	1598.00000	5075.00000	177400.00000	183400.00000	17.00000	1.00000	0.00000	0.00000
0.07512	0.08474	-0.07886	1599.00000	5170.00000	182400.00000	186200.00000	17.00000	1.00000	0.00000	0.00000
0.07505	0.08477	-0.07837	1600.00000	5028.00000	181200.00000	185400.00000	17.00000	1.00000	0.00000	0.00000
0.07508	0.08462	-0.07910	1601.00000	5155.00000	190200.00000	182400.00000	17.00000	1.00000	0.00000	0.00000
0.07504	0.08456	-0.08044	1602.00000	5073.00000	187200.00000	174800.00000	17.00000	1.00000	0.00000	0.00000
0.07511	0.08458	-0.08179	1603.00000	5171.00000	187400.00000	175000.00000	17.00000	1.00000	0.00000	0.00000
0.07525	0.08463	-0.08057	1604.00000	5044.00000	177000.00000	187800.00000	17.00000	1.00000	0.00000	0.00000
0.07518	0.08484	-0.08032	1605.00000	5173.00000	178200.00000	180000.00000	17.00000	1.00000	0.00000	0.00000
0.07513	0.08479	-0.08215	1606.00000	5056.00000	189200.00000	172400.00000	17.00000	1.00000	0.00000	0.00000
0.07514	0.08471	-0.08191	1607.00000	5136.00000	183800.00000	185800.00000	17.00000	1.00000	0.00000	0.00000
0.07507	0.08470	-0.08093	1608.00000	5063.00000	178000.00000	186200.00000	17.00000	1.00000	0.00000	0.00000
0.07501	0.08474	-0.07910	1609.00000	5152.00000	172000.00000	188000.00000	17.00000	1.00000	0.00000	0.00000
0.07509	0.08475	-0.07739	1610.00000	5064.00000	177400.00000	192400.00000	17.00000	1.00000	0.00000	0.00000
0.07487	0.08478	-0.07581	1611.00000	5156.00000	172800.00000	186000.00000	17.00000	1.00000	0.00000	0.00000
0.07480	0.08479	-0.07520	1612.00000	5045.00000	181400.00000	186400.00000	17.00000	1.00000	0.00000	0.00000
0.07491	0.08469	-0.07471	1613.00000	5173.00000	186000.00000	190000.00000	17.00000	1.00000	0.00000	0.00000
0.07486	0.08475	-0.07593	1614.00000	5062.00000	186200.00000	175000.00000	17.00000	1.00000	0.00000	0.00000
0.07497	0.08456	-0.07617	1615.00000	5174.00000	177800.00000	175200.00000	17.00000	1.00000	0.00000	0.00000
0.07512	0.08455	-0.07727	1616.00000	5053.00000	186600.00000	176200.00000	17.00000	1.00000	0.00000	0.00000
0.07490	0.08459	-0.07751	1617.00000	5167.00000	182400.00000	180000.00000	17.00000	1.00000	0.00000	0.00000
0.07480	0.08470	-0.07874	1618.00000	5045.00000	194000.00000	181800.00000	17.00000	1.00000	0.00000	0.00000
0.07489	0.08490	-0.07739	1619.00000	5137.00000	183400.00000	195000.00000	17.00000	1.00000	0.00000	0.00000
0.07487	0.08512	-0.07727	1620.00000	5055.00000	185800.00000	186200.00000	17.00000	1.00000	0.00000	0.00000
0.07475	0.08504	-0.07495	1621.00000	5232.00000	173400.00000	193800.00000	17.00000	1.00000	0.00000	0.00000
0.07501	0.08490	-0.07446	1622.00000	5110.00000	188200.00000	192000.00000	17.00000	1.00000	0.00000	0.00000
0.07525	0.08473	-0.07495	1623.00000	5298.00000	187800.00000	182800.00000	17.00000	1.00000	0.00000	0.00000
0.07532	0.08486	-0.07422	1624.00000	4904.00000	172600.00000	179000.00000	17.00000	1.00000	0.00000	0.00000
0.07525	0.08487	-0.07690	1625.00000	5280.00000	203200.00000	177400.00000	17.00000	1.00000	0.00000	0.00000
0.07512	0.08494	-0.07690	1626.00000	4915.00000	187200.00000	186800.00000	17.00000	1.00000	0.00000	0.00000
0.07498	0.08491	-0.07727	1627.00000	5386.00000	183000.00000	179000.00000	17.00000	1.00000	0.00000	0.00000
0.07497	0.08477	-0.07861	1628.00000	4823.00000	187600.00000	174600.00000	17.00000	1.00000	0.00000	0.00000
0.07512	0.08474	-0.07922	1629.00000	5128.00000	179000.00000	173600.00000	17.00000	1.00000	0.00000	0.00000
0.07504	0.08475	-0.07922	1630.00000	5111.00000	186000.00000	185200.00000	17.00000	1.00000	0.00000	0.00000
0.07495	0.08487	-0.08069	1631.00000	5064.00000	191000.00000	176800.00000	17.00000	1.00000	0.00000	0.00000
0.07500	0.08481	-0.08191	1632.00000	5137.00000	184400.00000	173200.00000	17.00000	1.00000	0.00000	0.00000
0.07495	0.08476	-0.08191	1633.00000	5057.00000	181600.00000	181400.00000	17.00000	1.00000	0.00000	0.00000
0.07502	0.08475	-0.07983	1634.00000	5139.00000	166800.00000	184400.00000	17.00000	1.00000	0.00000	0.00000
0.07517	0.08474	-0.07947	1635.00000	5081.00000	178000.00000	181000.00000	17.00000	1.00000	0.00000	0.00000
0.07511	0.08478	-0.07922	1636.00000	5166.00000	169200.00000	171200.00000	17.00000	1.00000	0.00000	0.00000
0.07501	0.08467	-0.08032	1637.00000	5025.00000	193000.00000	182600.00000	17.00000	1.00000	0.00000	0.00000
0.07518	0.08454	-0.08069	1638.00000	5182.00000	186800.00000	183400.00000	17.00000	1.00000	0.00000	0.00000
0.07518	0.08469	-0.07812	1639.00000	5090.00000	166800.00000	189000.00000	17.00000	1.00000	0.00000	0.00000
0.07513	0.08464	-0.07812	1640.00000	5130.00000	179600.00000	178600.00000	17.00000	1.00000	0.00000	0.00000
0.07499	0.08469	-0.07837	1641.00000	5071.00000	192800.00000	189400.00000	17.00000	1.00000	0.00000	0.00000
0.07487	0.08477	-0.07800	1642.00000	5144.00000	185400.00000	188000.00000	17.00000	1.00000	0.00000	0.00000
0.07501	0.08483	-0.07776	1643.00000	5064.00000	178600.00000	180600.00000	17.00000	1.00000	0.00000	0.00000
0.07495	0.08478	-0.07751	1644.00000	5180.00000	188800.00000	190400.00000	17.00000	1.00000	0.00000	0.00000
0.07501	0.08465	-0.07959	1645.00000	5100.00000	191400.00000	172000.00000	17.00000	1.00000	0.00000	0.00000
0.07508	0.08467	-0.07947	1646.00000	5084.00000	180800.00000	181400.00000	17.00000	1.00000	0.00000	0.00000
0.07501	0.08466	-0.07947	1647.00000	5061.00000	175400.00000	174800.00000	17.00000	1.00000	0.00000	0.00000
0.07501	0.08459	-0.07935	1648.00000	5155.00000	174600.00000	175200.00000	17.00000	1.00000	0.00000	0.00000
0.07495	0.08462	-0.08118	1649.00000	5060.00000	188600.00000	171200.00000	17.00000	1.00000	0.00000	0.00000
0.07494	0.08484	-0.07910	1650.00000	5154.00000	170800.00000	189200.00000	17.00000	1.00000	0.00000	0.00000
0.07498	0.08490	-0.07861	1651.00000	5052.00000	185000.00000	189200.00000	17.00000	1.00000	0.00000	0.00000
0.07497	0.08475	-0.07947	1652.00000	5169.00000	187800.00000	179600.00000	17.00000	1.00000	0.00000	0.00000
0.07504	0.08477	-0.07898	1653.00000	5062.00000	187000.00000	190800.00000	17.00000	1.00000	0.00000	0.00000
0.07509	0.08482	-0.07849	1654.00000	5163.00000	180400.00000	184600.00000	17.00000	1.00000	0.00000	0.00000
0.07524	0.08498	-0.07751	1655.00000	5101.00000	177200.00000	185200.00000	17.00000	1.00000	0.00000	0.00000
0.07528	0.08504	-0.07715	1656.00000	5112.00000	177600.00000	180800.00000	17.00000	1.00000	0.00000	0.00000
0.07519	0.08516	-0.07996	1657.00000	5036.00000	196000.00000	169800.00000	17.00000	1.00000	0.00000	0.00000
0.07516	0.08494	-0.08044	1658.00000	5176.00000	189800.00000	184200.00000	17.00000	1.00000	0.00000	0.00000
0.07512	0.08500	-0.07996	1659.00000	5060.00000	181600.00000	186000.00000	17.00000	1.00000	0.00000	0.00000
0.07507	0.08494	-0.08105	1660.00000	5166.00000	184200.00000	174000.00000	17.00000	1.00000	0.00000	0.00000
0.07501	0.08507	-0.08069	1661.00000	5037.00000	183400.00000	186600.00000	17.00000	1.00000	0.00000	0.00000
0.07503	0.08493	-0.08081	1662.00000	5173.00000	184600.00000	182800.00000	17.00000	1.00000	0.00000	0.00000
0.07496	0.08495	-0.08130	1663.00000	5039.00000	184600.00000	179400.00000	17.00000	1.00000	0.00000	0.00000
0.07509	0.08489	-0.08093	1664.00000	5177.00000	181000.00000	184200.00000	17.00000	1.00000	0.00000	0.00000
0.07538	0.08495	-0.08020	1665.00000	5044.00000	174600.00000	180800.00000	17.00000	1.00000	0.00000	0.00000
0.07525	0.08488	-0.07947	1666.00000	5234.00000	178600.00000	184600.00000	17.00000	1.00000	0.00000	0.00000
0.07526	0.08502	-0.07996	1667.00000	5018.00000	177400.00000	172600.00000	17.00000	1.00000	0.00000	0.00000
0.07520	0.08481	-0.08093	1668.00000	5377.00000	189800.00000	180200.00000	17.00000	1.00000	0.00000	0.00000
0.07505	0.08482	-0.08020	1669.00000	4943.00000	177600.00000	183800.00000	17.00000	1.00000	0.00000	0.00000
0.07496	0.08471	-0.08105	1670.00000	5253.00000	185600.00000	177600.00000	17.00000	1.00000	0.00000	0.00000
0.07503	0.08458	-0.08252	1671.00000	4923.00000	191000.00000	176600.00000	17.00000	1.00000	0.00000	0.00000
0.07481	0.08460	-0.08289	1672.00000	5523.00000	186600.00000	182400.00000	17.00000	1.00000	0.00000	0.00000
0.07474	0.08473	-0.08362	1673.00000	4685.00000	178400.00000	171600.00000	17.00000	1.00000	0.00000	0.00000
0.07487	0.08479	-0.08411	1674.00000	5275.00000	188200.00000	183200.00000	17.00000	1.00000	0.00000	0.00000
0.07501	0.08483	-0.08398	1675.00000	4926.00000	181400.00000	182200.00000	17.00000	1.00000	0.00000	0.00000
0.07501	0.08475	-0.08154	1676.00000	5093.00000	168400.00000	189800.00000	17.00000	1.00000	0.00000	0.00000
0.07494	0.08474	-0.08142	1677.00000	5125.00000	175400.00000	176200.00000	17.00000	1.00000	0.00000	0.00000
0.07482	0.08484	-0.08069	1678.00000	5096.00000	175600.00000	182000.00000	17.00000	1.00000	0.00000	0.00000
0.07497	0.08480	-0.08069	1679.00000	5129.00000	185400.00000	185000.00000	17.00000	1.00000	0.00000	0.00000
0.07495	0.08495	-0.07861	1680.00000	5068.00000	167200.00000	184600.00000	17.00000	1.00000	0.00000	0.00000
0.07488	0.08496	-0.07788	1681.00000	5140.00000	179200.00000	185600.00000	17.00000	1.00000	0.00000	0.00000
0.07493	0.08501	-0.07703	1682.00000	5057.00000	188200.00000	196400.00000	17.00000	1.00000	0.00000	0.00000
0.07487	0.08506	-0.07642	1683.00000	5145.00000	176200.00000	180800.00000	17.00000	1.00000	0.00000	0.00000
0.07488	0.08492	-0.07471	1684.00000	5045.00000	175800.00000	191200.00000	17.00000	1.00000	0.00000	0.00000
0.07502	0.08488	-0.07471	1685.00000	5179.00000	192200.00000	191600.00000	17.00000	1.00000	0.00000	0.00000
0.07487	0.08484	-0.07385	1686.00000	5118.00000	181600.00000	188800.00000	17.00000	1.00000	0.00000	0.00000
0.07473	0.08468	-0.07385	1687.00000	5098.00000	180400.00000	179800.00000	17.00000	1.00000	0.00000	0.00000
0.07480	0.08464	-0.07581	1688.00000	5072.00000	184600.00000	167200.00000	17.00000	1.00000	0.00000	0.00000
0.07461	0.08487	-0.07788	1689.00000	5147.00000	189400.00000	169800.00000	18.00000	1.00000	0.00000	0.00000
0.07447	0.08483	-0.07861	1690.00000	5046.00000	186600.00000	179200.00000	18.00000	1.00000	0.00000	0.00000
0.07458	0.08493	-0.07800	1691.00000	5172.00000	181800.00000	186400.00000	18.00000	1.00000	0.00000	0.00000
0.07480	0.08493	-0.07983	1692.00000	5064.00000	202400.00000	184400.00000	18.00000	1.00000	0.00000	0.00000
0.07501	0.08486	-0.08008	1693.00000	5151.00000	189800.00000	187400.00000	18.00000	1.00000	0.00000	0.00000
0.07498	0.08479	-0.07922	1694.00000	5088.00000	183000.00000	190200.00000	18.00000	1.00000	0.00000	0.00000
0.07491	0.08481	-0.07886	1695.00000	5114.00000	186000.00000	188800.00000	18.00000	1.00000	0.00000	0.00000
0.07478	0.08489	-0.07837	1696.00000	5082.00000	181600.00000	185000.00000	18.00000	1.00000	0.00000	0.00000
0.07481	0.08467	-0.07837	1697.00000	5162.00000	177400.00000	176400.00000	18.00000	1.00000	0.00000	0.00000
0.07495	0.08469	-0.07764	1698.00000	5080.00000	174200.00000	180000.00000	18.00000	1.00000	0.00000	0.00000
0.07481	0.08467	-0.07800	1699.00000	5133.00000	182000.00000	177800.00000	18.00000	1.00000	0.00000	0.00000
0.07466	0.08467	-0.07739	1700.00000	5060.00000	186800.00000	191600.00000	18.00000	1.00000	0.00000	0.00000
0.07481	0.08465	-0.07874	1701.00000	5155.00000	190600.00000	177400.00000	18.00000	1.00000	0.00000	0.00000
0.07470	0.08484	-0.07788	1702.00000	5044.00000	178600.00000	185400.00000	18.00000	1.00000	0.00000	0.00000
0.07486	0.08470	-0.07825	1703.00000	5158.00000	186600.00000	182400.00000	18.00000	1.00000	0.00000	0.00000
0.07491	0.08464	-0.07751	1704.00000	5075.00000	187600.00000	193600.00000	18.00000	1.00000	0.00000	0.00000
0.07484	0.08464	-0.07739	1705.00000	5142.00000	176800.00000	177600.00000	18.00000	1.00000	0.00000	0.00000
0.07476	0.08464	-0.07935	1706.00000	5064.00000	194800.00000	176200.00000	18.00000	1.00000	0.00000	0.00000
0.07488	0.08474	-0.07947	1707.00000	5160.00000	185800.00000	184200.00000	18.00000	1.00000	0.00000	0.00000
0.07482	0.08469	-0.07849	1708.00000	5050.00000	177400.00000	186000.00000	18.00000	1.00000	0.00000	0.00000
0.07486	0.08464	-0.07971	1709.00000	5171.00000	199200.00000	186600.00000	18.00000	1.00000	0.00000	0.00000
0.07473	0.08470	-0.07947	1710.00000	5049.00000	176400.00000	177600.00000	18.00000	1.00000	0.00000	0.00000
0.07466	0.08472	-0.07971	1711.00000	5152.00000	178600.00000	176200.00000	18.00000	1.00000	0.00000	0.00000
0.07480	0.08490	-0.07947	1712.00000	5041.00000	178200.00000	179600.00000	18.00000	1.00000	0.00000	0.00000
0.07494	0.08487	-0.07690	1713.00000	5454.00000	167200.00000	189200.00000	18.00000	1.00000	0.00000	0.00000
0.07488	0.08491	-0.07715	1714.00000	4928.00000	187600.00000	184400.00000	18.00000	1.00000	0.00000	0.00000
0.07493	0.08512	-0.07690	1715.00000	5353.00000	177200.00000	179200.00000	18.00000	1.00000	0.00000	0.00000
0.07481	0.08521	-0.07556	1716.00000	4815.00000	176800.00000	188200.00000	18.00000	1.00000	0.00000	0.00000
0.07486	0.08500	-0.07654	1717.00000	5273.00000	179600.00000	171000.00000	18.00000	1.00000	0.00000	0.00000
0.07481	0.08494	-0.07837	1718.00000	4940.00000	185600.00000	169000.00000	18.00000	1.00000	0.00000	0.00000
0.07493	0.08486	-0.07886	1719.00000	5198.00000	173600.00000	169400.00000	18.00000	1.00000	0.00000	0.00000
0.07496	0.08492	-0.07983	1720.00000	4987.00000	186800.00000	177400.00000	18.00000	1.00000	0.00000	0.00000
0.07503	0.08489	-0.08154	1721.00000	5121.00000	193000.00000	176200.00000	18.00000	1.00000	0.00000	0.00000
0.07503	0.08496	-0.08167	1722.00000	5112.00000	187600.00000	185800.00000	18.00000	1.00000	0.00000	0.00000
0.07505	0.08503	-0.08228	1723.00000	5089.00000	190800.00000	184800.00000	18.00000	1.00000	0.00000	0.00000
0.07512	0.08490	-0.08386	1724.00000	5141.00000	181600.00000	167600.00000	18.00000	1.00000	0.00000	0.00000
0.07529	0.08477	-0.08606	1725.00000	5146.00000	185600.00000	166200.00000	18.00000	1.00000	0.00000	0.00000
0.07525	0.08483	-0.08545	1726.00000	5041.00000	178000.00000	183000.00000	18.00000	1.00000	0.00000	0.00000
0.07514	0.08464	-0.08447	1727.00000	5056.00000	182800.00000	190800.00000	18.00000	1.00000	0.00000	0.00000
0.07506	0.08485	-0.08301	1728.00000	5168.00000	175400.00000	188000.00000	18.00000	1.00000	0.00000	0.00000
0.07506	0.08477	-0.08191	1729.00000	5040.00000	167600.00000	176600.00000	18.00000	1.00000	0.00000	0.00000
0.07515	0.08497	-0.07874	1730.00000	5172.00000	166000.00000	194400.00000	18.00000	1.00000	0.00000	0.00000
0.07512	0.08504	-0.07666	1731.00000	5127.00000	172000.00000	190600.00000	18.00000	1.00000	0.00000	0.00000
0.07508	0.08482	-0.07788	1732.00000	5100.00000	187800.00000	175800.00000	18.00000	1.00000	0.00000	0.00000
0.07493	0.08480	-0.07959	1733.00000	5155.00000	184600.00000	168600.00000	18.00000	1.00000	0.00000	0.00000
0.07507	0.08485	-0.08020	1734.00000	5056.00000	191600.00000	185800.00000	18.00000	1.00000	0.00000	0.00000
0.07520	0.08477	-0.08020	1735.00000	5078.00000	173800.00000	173000.00000	18.00000	1.00000	0.00000	0.00000
0.07499	0.08483	-0.08057	1736.00000	5142.00000	182600.00000	178400.00000	18.00000	1.00000	0.00000	0.00000
0.07507	0.08463	-0.08105	1737.00000	5094.00000	185800.00000	181200.00000	18.00000	1.00000	0.00000	0.00000
0.07511	0.08457	-0.08069	1738.00000	5093.00000	176400.00000	178800.00000	18.00000	1.00000	0.00000	0.00000
0.07497	0.08458	-0.08105	1739.00000	5094.00000	174400.00000	171200.00000	18.00000	1.00000	0.00000	0.00000
0.07509	0.08466	-0.08276	1740.00000	5144.00000	187800.00000	172400.00000	18.00000	1.00000	0.00000	0.00000
0.07497	0.08457	-0.08191	1741.00000	5055.00000	175600.00000	183000.00000	18.00000	1.00000	0.00000	0.00000
0.07504	0.08455	-0.08191	1742.00000	5173.00000	181600.00000	180800.00000	18.00000	1.00000	0.00000	0.00000
0.07504	0.08462	-0.08264	1743.00000	5068.00000	182600.00000	175200.00000	18.00000	1.00000	0.00000	0.00000
0.07511	0.08465	-0.08057	1744.00000	5135.00000	173400.00000	191800.00000	18.00000	1.00000	0.00000	0.00000
0.07517	0.08462	-0.08020	1745.00000	5063.00000	179600.00000	182000.00000	18.00000	1.00000	0.00000	0.00000
0.07509	0.08483	-0.07886	1746.00000	5146.00000	180400.00000	192800.00000	18.00000	1.00000	0.00000	0.00000
0.07488	0.08477	-0.07825	1747.00000	5070.00000	168200.00000	172800.00000	18.00000	1.00000	0.00000	0.00000
0.07505	0.08464	-0.07751	1748.00000	5165.00000	175600.00000	182000.00000	18.00000	1.00000	0.00000	0.00000
0.07534	0.08457	-0.07727	1749.00000	5050.00000	180400.00000	182600.00000	18.00000	1.00000	0.00000	0.00000
0.07540	0.08460	-0.07666	1750.00000	5152.00000	181400.00000	186800.00000	18.00000	1.00000	0.00000	0.00000
0.07521	0.08450	-0.07385	1751.00000	5079.00000	156200.00000	179200.00000	18.00000	1.00000	0.00000	0.00000
0.07506	0.08452	-0.07373	1752.00000	5155.00000	181800.00000	182200.00000	18.00000	1.00000	0.00000	0.00000
0.07499	0.08454	-0.07495	1753.00000	5038.00000	200000.00000	187400.00000	18.00000	1.00000	0.00000	0.00000
0.07502	0.08460	-0.07629	1754.00000	5168.00000	188800.00000	175800.00000	18.00000	1.00000	0.00000	0.00000
0.07514	0.08479	-0.07654	1755.00000	5060.00000	183200.00000	180800.00000	18.00000	1.00000	0.00000	0.00000
0.07501	0.08486	-0.07812	1756.00000	5189.00000	191200.00000	176200.00000	18.00000	1.00000	0.00000	0.00000
0.07515	0.08492	-0.07874	1757.00000	5025.00000	183400.00000	177200.00000	18.00000	1.00000	0.00000	0.00000
0.07518	0.08506	-0.07874	1758.00000	5300.00000	186000.00000	185600.00000	18.00000	1.00000	0.00000	0.00000
0.07515	0.08499	-0.07910	1759.00000	4981.00000	187400.00000	183200.00000	18.00000	1.00000	0.00000	0.00000
0.07512	0.08493	-0.07983	1760.00000	5287.00000	185000.00000	177800.00000	18.00000	1.00000	0.00000	0.00000
0.07518	0.08479	-0.07886	1761.00000	4979.00000	194600.00000	203200.00000	18.00000	1.00000	0.00000	0.00000
0.07499	0.08491	-0.07910	1762.00000	5278.00000	179400.00000	176200.00000	18.00000	1.00000	0.00000	0.00000
0.07506	0.08470	-0.07666	1763.00000	4920.00000	171800.00000	194000.00000	18.00000	1.00000	0.00000	0.00000
0.07507	0.08455	-0.07715	1764.00000	5308.00000	185600.00000	180200.00000	18.00000	1.00000	0.00000	0.00000
0.07494	0.08462	-0.07776	1765.00000	4876.00000	182200.00000	175800.00000	18.00000	1.00000	0.00000	0.00000
0.07508	0.08457	-0.07788	1766.00000	5443.00000	189800.00000	187800.00000	18.00000	1.00000	0.00000	0.00000
0.07504	0.08464	-0.07898	1767.00000	4779.00000	189000.00000	178600.00000	18.00000	1.00000	0.00000	0.00000
0.07488	0.08449	-0.07971	1768.00000	5081.00000	176800.00000	170400.00000	18.00000	1.00000	0.00000	0.00000
0.07494	0.08463	-0.07874	1769.00000	5131.00000	180400.00000	188400.00000	18.00000	1.00000	0.00000	0.00000
0.07476	0.08475	-0.07959	1770.00000	5084.00000	181600.00000	173200.00000	18.00000	1.00000	0.00000	0.00000
0.07481	0.08488	-0.07886	1771.00000	5133.00000	167600.00000	173600.00000	18.00000	1.00000	0.00000	0.00000
0.07495	0.08506	-0.07764	1772.00000	5045.00000	170800.00000	181200.00000	18.00000	1.00000	0.00000	0.00000
0.07481	0.08500	-0.07812	1773.00000	5184.00000	185200.00000	180000.00000	18.00000	1.00000	0.00000	0.00000
0.07491	0.08511	-0.07910	1774.00000	5043.00000	182400.00000	173000.00000	18.00000	1.00000	0.00000	0.00000
0.07505	0.08494	-0.08154	1775.00000	5162.00000	188800.00000	166400.00000	18.00000	1.00000	0.00000	0.00000
0.07499	0.08491	-0.08130	1776.00000	5029.00000	181800.00000	183000.00000	18.00000	1.00000	0.00000	0.00000
0.07485	0.08465	-0.08154	1777.00000	5168.00000	179400.00000	177000.00000	18.00000	1.00000	0.00000	0.00000
0.07492	0.08466	-0.08032	1778.00000	5119.00000	182200.00000	192600.00000	18.00000	1.00000	0.00000	0.00000
0.07484	0.08487	-0.07996	1779.00000	5127.00000	168800.00000	171000.00000	18.00000	1.00000	0.00000	0.00000
0.07469	0.08471	-0.07996	1780.00000	5111.00000	165000.00000	165000.00000	18.00000	1.00000	0.00000	0.00000
0.07474	0.08465	-0.07849	1781.00000	5114.00000	165200.00000	176800.00000	18.00000	1.00000	0.00000	0.00000
0.07465	0.08477	-0.08081	1782.00000	5058.00000	190200.00000	168600.00000	18.00000	1.00000	0.00000	0.00000
0.07464	0.08469	-0.08118	1783.00000	5143.00000	173800.00000	170000.00000	18.00000	1.00000	0.00000	0.00000
0.07474	0.08459	-0.08118	1784.00000	5114.00000	177200.00000	177000.00000	18.00000	1.00000	0.00000	0.00000
0.07487	0.08451	-0.08240	1785.00000	5095.00000	186000.00000	174200.00000	18.00000	1.00000	0.00000	0.00000
0.07493	0.08448	-0.08362	1786.00000	5055.00000	181000.00000	169400.00000	18.00000	1.00000	0.00000	0.00000
0.07491	0.08470	-0.08215	1787.00000	5146.00000	172200.00000	184400.00000	19.00000	1.00000	0.00000	0.00000
0.07502	0.08480	-0.08264	1788.00000	5085.00000	183000.00000	178000.00000	19.00000	1.00000	0.00000	0.00000
0.07494	0.08480	-0.08301	1789.00000	5161.00000	190200.00000	186000.00000	19.00000	1.00000	0.00000	0.00000
0.07492	0.08495	-0.08240	1790.00000	5041.00000	183800.00000	189400.00000	19.00000	1.00000	0.00000	0.00000
0.07492	0.08480	-0.08276	1791.00000	5150.00000	175000.00000	171800.00000	19.00000	1.00000	0.00000	0.00000
0.07480	0.08498	-0.08167	1792.00000	5087.00000	177600.00000	187400.00000	19.00000	1.00000	0.00000	0.00000
0.07492	0.08490	-0.08325	1793.00000	5161.00000	191400.00000	176200.00000	19.00000	1.00000	0.00000	0.00000
0.07480	0.08499	-0.08142	1794.00000	5044.00000	167600.00000	183000.00000	19.00000	1.00000	0.00000	0.00000
0.07481	0.08484	-0.08044	1795.00000	5146.00000	177200.00000	185600.00000	19.00000	1.00000	0.00000	0.00000
0.07501	0.08494	-0.08093	1796.00000	5081.00000	173800.00000	169400.00000	19.00000	1.00000	0.00000	0.00000
0.07516	0.08493	-0.07971	1797.00000	5161.00000	175000.00000	185600.00000	19.00000	1.00000	0.00000	0.00000
0.07530	0.08493	-0.08032	1798.00000	5058.00000	182200.00000	176400.00000	19.00000	1.00000	0.00000	0.00000
0.07543	0.08485	-0.07971	1799.00000	5152.00000	169200.00000	174000.00000	19.00000	1.00000	0.00000	0.00000
0.07531	0.08493	-0.08118	1800.00000	5053.00000	185000.00000	171200.00000	19.00000	1.00000	0.00000	0.00000
0.07537	0.08496	-0.07849	1801.00000	5165.00000	163600.00000	186600.00000	19.00000	1.00000	0.00000	0.00000
0.07528	0.08476	-0.07776	1802.00000	5050.00000	176000.00000	181800.00000	19.00000	1.00000	0.00000	0.00000
0.07519	0.08456	-0.07703	1803.00000	5152.00000	176200.00000	182400.00000	19.00000	1.00000	0.00000	0.00000
0.07515	0.08450	-0.07886	1804.00000	5069.00000	179200.00000	163000.00000	19.00000	1.00000	0.00000	0.00000
0.07509	0.08464	-0.07898	1805.00000	5227.00000	182000.00000	180000.00000	19.00000	1.00000	0.00000	0.00000
0.07495	0.08460	-0.08069	1806.00000	5093.00000	197800.00000	181600.00000	19.00000	1.00000	0.00000	0.00000
0.07485	0.08471	-0.08228	1807.00000	5309.00000	184200.00000	169600.00000	19.00000	1.00000	0.00000	0.00000
0.07487	0.08486	-0.08215	1808.00000	4891.00000	184400.00000	184800.00000	19.00000	1.00000	0.00000	0.00000
0.07489	0.08472	-0.08374	1809.00000	5272.00000	195000.00000	179600.00000	19.00000	1.00000	0.00000	0.00000
0.07475	0.08477	-0.08276	1810.00000	4947.00000	173200.00000	180800.00000	19.00000	1.00000	0.00000	0.00000
0.07476	0.08492	-0.08276	1811.00000	5458.00000	188600.00000	188600.00000	19.00000	1.00000	0.00000	0.00000
0.07492	0.08506	-0.07996	1812.00000	4756.00000	166800.00000	191200.00000	19.00000	1.00000	0.00000	0.00000
0.07500	0.08494	-0.07996	1813.00000	5268.00000	177200.00000	176800.00000	19.00000	1.00000	0.00000	0.00000
0.07485	0.08493	-0.08105	1814.00000	4939.00000	186600.00000	175800.00000	19.00000	1.00000	0.00000	0.00000
0.07503	0.08479	-0.07947	1815.00000	5093.00000	165600.00000	178400.00000	19.00000	1.00000	0.00000	0.00000
0.07492	0.08469	-0.07983	1816.00000	5096.00000	192400.00000	188800.00000	19.00000	1.00000	0.00000	0.00000
0.07491	0.08462	-0.07849	1817.00000	5112.00000	172600.00000	183600.00000	19.00000	1.00000	0.00000	0.00000
0.07491	0.08470	-0.07593	1818.00000	5120.00000	165000.00000	186800.00000	19.00000	1.00000	0.00000	0.00000
0.07478	0.08474	-0.07678	1819.00000	5052.00000	178200.00000	169800.00000	19.00000	1.00000	0.00000	0.00000
0.07465	0.08492	-0.07520	1820.00000	5163.00000	168400.00000	181800.00000	19.00000	1.00000	0.00000	0.00000
0.07471	0.08489	-0.07605	1821.00000	5036.00000	184600.00000	176200.00000	19.00000	1.00000	0.00000	0.00000
0.07465	0.08502	-0.07642	1822.00000	5173.00000	186600.00000	182200.00000	19.00000	1.00000	0.00000	0.00000
0.07465	0.08517	-0.07678	1823.00000	5120.00000	178800.00000	175400.00000	19.00000	1.00000	0.00000	0.00000
0.07467	0.08502	-0.07666	1824.00000	5115.00000	183600.00000	183800.00000	19.00000	1.00000	0.00000	0.00000
0.07472	0.08488	-0.07739	1825.00000	5111.00000	184800.00000	177200.00000	19.00000	1.00000	0.00000	0.00000
0.07479	0.08487	-0.07812	1826.00000	5089.00000	185800.00000	178600.00000	19.00000	1.00000	0.00000	0.00000
0.07482	0.08501	-0.07800	1827.00000	5059.00000	176200.00000	177000.00000	19.00000	1.00000	0.00000	0.00000
0.07490	0.08489	-0.07764	1828.00000	5169.00000	177000.00000	179600.00000	19.00000	1.00000	0.00000	0.00000
0.07476	0.08483	-0.07935	1829.00000	5108.00000	204600.00000	187200.00000	19.00000	1.00000	0.00000	0.00000
0.07461	0.08484	-0.08069	1830.00000	5096.00000	182600.00000	169800.00000	19.00000	1.00000	0.00000	0.00000
0.07454	0.08482	-0.07861	1831.00000	5071.00000	173000.00000	191000.00000	19.00000	1.00000	0.00000	0.00000
0.07469	0.08484	-0.07849	1832.00000	5176.00000	179400.00000	179600.00000	19.00000	1.00000	0.00000	0.00000
0.07471	0.08499	-0.07861	1833.00000	5021.00000	178000.00000	176400.00000	19.00000	1.00000	0.00000	0.00000
0.07482	0.08480	-0.07898	1834.00000	5181.00000	177600.00000	174200.00000	19.00000	1.00000	0.00000	0.00000
0.07465	0.08466	-0.08057	1835.00000	5050.00000	196200.00000	181000.00000	19.00000	1.00000	0.00000	0.00000
0.07484	0.08488	-0.08032	1836.00000	5151.00000	176200.00000	178000.00000	19.00000	1.00000	0.00000	0.00000
0.07494	0.08478	-0.08020	1837.00000	5047.00000	178400.00000	179000.00000	19.00000	1.00000	0.00000	0.00000
0.07515	0.08486	-0.07910	1838.00000	5169.00000	175600.00000	185200.00000	19.00000	1.00000	0.00000	0.00000
0.07494	0.08493	-0.07922	1839.00000	5082.00000	183000.00000	181600.00000	19.00000	1.00000	0.00000	0.00000
0.07476	0.08479	-0.07935	1840.00000	5144.00000	178400.00000	176800.00000	19.00000	1.00000	0.00000	0.00000
0.07491	0.08481	-0.08020	1841.00000	5056.00000	178000.00000	169800.00000	19.00000	1.00000	0.00000	0.00000
0.07494	0.08495	-0.07947	1842.00000	5175.00000	179200.00000	185200.00000	19.00000	1.00000	0.00000	0.00000
0.07486	0.08483	-0.07886	1843.00000	5116.00000	178600.00000	183200.00000	19.00000	1.00000	0.00000	0.00000
0.07498	0.08473	-0.07959	1844.00000	5093.00000	174000.00000	167200.00000	19.00000	1.00000	0.00000	0.00000
0.07495	0.08495	-0.07898	1845.00000	5043.00000	175800.00000	180800.00000	19.00000	1.00000	0.00000	0.00000
0.07500	0.08481	-0.07837	1846.00000	5175.00000	177400.00000	182000.00000	19.00000	1.00000	0.00000	0.00000
0.07496	0.08475	-0.07812	1847.00000	5039.00000	176200.00000	177400.00000	19.00000	1.00000	0.00000	0.00000
0.07491	0.08461	-0.07861	1848.00000	5169.00000	174000.00000	168800.00000	19.00000	1.00000	0.00000	0.00000
0.07511	0.08470	-0.07849	1849.00000	5055.00000	176600.00000	177200.00000	19.00000	1.00000	0.00000	0.00000
0.07505	0.08484	-0.07812	1850.00000	5211.00000	177000.00000	179600.00000	19.00000	1.00000	0.00000	0.00000
0.07499	0.08481	-0.07861	1851.00000	5045.00000	178400.00000	174000.00000	19.00000	1.00000	0.00000	0.00000
0.07484	0.08478	-0.08008	1852.00000	5274.00000	182400.00000	169200.00000	19.00000	1.00000	0.00000	0.00000
0.07477	0.08476	-0.08203	1853.00000	5037.00000	189000.00000	170800.00000	19.00000	1.00000	0.00000	0.00000
0.07491	0.08481	-0.08069	1854.00000	5193.00000	174600.00000	186000.00000	19.00000	1.00000	0.00000	0.00000
0.07488	0.08487	-0.08142	1855.00000	4982.00000	186200.00000	178600.00000	19.00000	1.00000	0.00000	0.00000
0.07501	0.08495	-0.08179	1856.00000	5207.00000	184600.00000	180800.00000	19.00000	1.00000	0.00000	0.00000
0.07516	0.08479	-0.08142	1857.00000	5014.00000	184200.00000	187200.00000	19.00000	1.00000	0.00000	0.00000
0.07515	0.08486	-0.08069	1858.00000	5449.00000	181200.00000	187800.00000	19.00000	1.00000	0.00000	0.00000
0.07516	0.08479	-0.08069	1859.00000	4768.00000	182000.00000	181600.00000	19.00000	1.00000	0.00000	0.00000
0.07499	0.08465	-0.08069	1860.00000	5055.00000	189600.00000	189400.00000	19.00000	1.00000	0.00000	0.00000
0.07503	0.08479	-0.08032	1861.00000	5147.00000	174400.00000	177600.00000	19.00000	1.00000	0.00000	0.00000
0.07490	0.08485	-0.07935	1862.00000	5046.00000	171400.00000	179000.00000	19.00000	1.00000	0.00000	0.00000
0.07488	0.08478	-0.07947	1863.00000	5163.00000	179200.00000	177600.00000	19.00000	1.00000	0.00000	0.00000
0.07489	0.08471	-0.07971	1864.00000	5121.00000	174200.00000	171600.00000	19.00000	1.00000	0.00000	0.00000
0.07504	0.08473	-0.08044	1865.00000	5080.00000	184600.00000	177400.00000	19.00000	1.00000	0.00000	0.00000
0.07489	0.08474	-0.08069	1866.00000	5063.00000	181600.00000	178400.00000	19.00000	1.00000	0.00000	0.00000
0.07477	0.08481	-0.08093	1867.00000	5162.00000	176200.00000	173800.00000	19.00000	1.00000	0.00000	0.00000
0.07469	0.08482	-0.08203	1868.00000	5047.00000	180600.00000	170600.00000	19.00000	1.00000	0.00000	0.00000
0.07483	0.08479	-0.08203	1869.00000	5171.00000	178200.00000	178200.00000	19.00000	1.00000	0.00000	0.00000
0.07473	0.08460	-0.08215	1870.00000	5123.00000	184600.00000	182800.00000	19.00000	1.00000	0.00000	0.00000
0.07461	0.08468	-0.08130	1871.00000	5095.00000	173200.00000	179800.00000	19.00000	1.00000	0.00000	0.00000
0.07458	0.08475	-0.08203	1872.00000	5125.00000	181400.00000	174600.00000	19.00000	1.00000	0.00000	0.00000
0.07477	0.08485	-0.08118	1873.00000	5099.00000	170000.00000	177000.00000	19.00000	1.00000	0.00000	0.00000
0.07499	0.08482	-0.08179	1874.00000	5043.00000	180800.00000	174800.00000	19.00000	1.00000	0.00000	0.00000
0.07492	0.08484	-0.08142	1875.00000	5134.00000	177800.00000	180800.00000	19.00000	1.00000	0.00000	0.00000
0.07482	0.08495	-0.08252	1876.00000	5138.00000	181800.00000	171600.00000	19.00000	1.00000	0.00000	0.00000
0.07477	0.08481	-0.08313	1877.00000	5080.00000	178400.00000	172800.00000	19.00000	1.00000	0.00000	0.00000
0.07484	0.08478	-0.08215	1878.00000	5087.00000	168000.00000	176000.00000	19.00000	1.00000	0.00000	0.00000
0.07476	0.08477	-0.08130	1879.00000	5169.00000	176600.00000	183400.00000	19.00000	1.00000	0.00000	0.00000
0.07482	0.08490	-0.08093	1880.00000	5046.00000	170000.00000	173000.00000	19.00000	1.00000	0.00000	0.00000
0.07489	0.08511	-0.07983	1881.00000	5164.00000	175600.00000	185400.00000	19.00000	1.00000	0.00000	0.00000
0.07482	0.08513	-0.08179	1882.00000	5054.00000	189000.00000	171400.00000	19.00000	1.00000	0.00000	0.00000
0.07488	0.08492	-0.08167	1883.00000	5156.00000	175600.00000	176200.00000	19.00000	1.00000	0.00000	0.00000
0.07494	0.08495	-0.08289	1884.00000	5056.00000	186600.00000	175400.00000	19.00000	1.00000	0.00000	0.00000
0.07499	0.08501	-0.08203	1885.00000	5159.00000	181600.00000	189200.00000	20.00000	1.00000	0.00000	0.00000
0.07488	0.08491	-0.08093	1886.00000	5055.00000	170200.00000	179800.00000	20.00000	1.00000	0.00000	0.00000
0.07485	0.08484	-0.07947	1887.00000	5168.00000	175200.00000	187800.00000	20.00000	1.00000	0.00000	0.00000
0.07497	0.08475	-0.07935	1888.00000	5065.00000	169000.00000	169400.00000	20.00000	1.00000	0.00000	0.00000
0.07506	0.08464	-0.07996	1889.00000	5176.00000	177800.00000	172200.00000	20.00000	1.00000	0.00000	0.00000
0.07508	0.08471	-0.07935	1890.00000	5046.00000	181800.00000	187400.00000	20.00000	1.00000	0.00000	0.00000
0.07497	0.08481	-0.07910	1891.00000	5145.00000	172200.00000	174000.00000	20.00000	1.00000	0.00000	0.00000
0.07498	0.08496	-0.07983	1892.00000	5051.00000	181200.00000	173800.00000	20.00000	1.00000	0.00000	0.00000
0.07514	0.08480	-0.08008	1893.00000	5149.00000	175200.00000	173000.00000	20.00000	1.00000	0.00000	0.00000
0.07509	0.08466	-0.08008	1894.00000	5074.00000	186200.00000	185800.00000	20.00000	1.00000	0.00000	0.00000
0.07512	0.08488	-0.07983	1895.00000	5226.00000	184600.00000	186800.00000	20.00000	1.00000	0.00000	0.00000
0.07505	0.08460	-0.08032	1896.00000	4977.00000	169600.00000	164800.00000	20.00000	1.00000	0.00000	0.00000
0.07505	0.08474	-0.08057	1897.00000	5307.00000	190000.00000	187200.00000	20.00000	1.00000	0.00000	0.00000
0.07498	0.08487	-0.07996	1898.00000	5032.00000	176200.00000	180600.00000	20.00000	1.00000	0.00000	0.00000
0.07501	0.08458	-0.07910	1899.00000	5268.00000	173600.00000	180600.00000	20.00000	1.00000	0.00000	0.00000
0.07510	0.08470	-0.07886	1900.00000	4927.00000	185800.00000	187000.00000	20.00000	1.00000	0.00000	0.00000
0.07488	0.08466	-0.07886	1901.00000	5354.00000	177000.00000	176800.00000	20.00000	1.00000	0.00000	0.00000
0.07482	0.08462	-0.07849	1902.00000	4851.00000	170800.00000	173600.00000	20.00000	1.00000	0.00000	0.00000
0.07489	0.08475	-0.07739	1903.00000	5209.00000	171800.00000	180400.00000	20.00000	1.00000	0.00000	0.00000
0.07488	0.08468	-0.07788	1904.00000	5003.00000	182400.00000	177400.00000	20.00000	1.00000	0.00000	0.00000
0.07487	0.08460	-0.07812	1905.00000	5571.00000	180600.00000	178200.00000	20.00000	1.00000	0.00000	0.00000
0.07500	0.08453	-0.07788	1906.00000	4620.00000	177200.00000	178800.00000	20.00000	1.00000	0.00000	0.00000
0.07507	0.08454	-0.07837	1907.00000	5129.00000	185200.00000	180600.00000	20.00000	1.00000	0.00000	0.00000
0.07513	0.08459	-0.07776	1908.00000	5105.00000	184200.00000	189000.00000	20.00000	1.00000	0.00000	0.00000
0.07515	0.08473	-0.07861	1909.00000	5163.00000	194600.00000	186200.00000	20.00000	1.00000	0.00000	0.00000
0.07517	0.08495	-0.07739	1910.00000	5061.00000	176400.00000	186400.00000	20.00000	1.00000	0.00000	0.00000
0.07506	0.08485	-0.07849	1911.00000	5041.00000	185000.00000	175000.00000	20.00000	1.00000	0.00000	0.00000
0.07513	0.08483	-0.07764	1912.00000	5249.00000	174600.00000	181400.00000	20.00000	1.00000	0.00000	0.00000
0.07505	0.08471	-0.07666	1913.00000	4944.00000	180200.00000	188600.00000	20.00000	1.00000	0.00000	0.00000
0.07485	0.08479	-0.07703	1914.00000	5174.00000	184000.00000	180600.00000	20.00000	1.00000	0.00000	0.00000
0.07482	0.08465	-0.07581	1915.00000	5062.00000	177800.00000	188000.00000	20.00000	1.00000	0.00000	0.00000
0.07487	0.08459	-0.07654	1916.00000	5155.00000	196200.00000	188600.00000	20.00000	1.00000	0.00000	0.00000
0.07496	0.08471	-0.07727	1917.00000	5142.00000	181000.00000	174000.00000	20.00000	1.00000	0.00000	0.00000
0.07498	0.08464	-0.07776	1918.00000	5090.00000	181600.00000	176400.00000	20.00000	1.00000	0.00000	0.00000
0.07500	0.08479	-0.07800	1919.00000	5056.00000	189600.00000	187000.00000	20.00000	1.00000	0.00000	0.00000
0.07485	0.08477	-0.07874	1920.00000	5139.00000	185200.00000	177800.00000	20.00000	1.00000	0.00000	0.00000
0.07471	0.08476	-0.07886	1921.00000	5090.00000	184200.00000	182400.00000	20.00000	1.00000	0.00000	0.00000
0.07466	0.08490	-0.07861	1922.00000	5173.00000	176200.00000	177800.00000	20.00000	1.00000	0.00000	0.00000
0.07459	0.08477	-0.07825	1923.00000	5004.00000	169000.00000	171800.00000	20.00000	1.00000	0.00000	0.00000
0.07474	0.08474	-0.07812	1924.00000	5181.00000	183400.00000	184400.00000	20.00000	1.00000	0.00000	0.00000
0.07478	0.08467	-0.08008	1925.00000	5045.00000	187400.00000	169200.00000	20.00000	1.00000	0.00000	0.00000
0.07492	0.08463	-0.08032	1926.00000	5191.00000	185600.00000	183200.00000	20.00000	1.00000	0.00000	0.00000
0.07499	0.08476	-0.08020	1927.00000	5050.00000	181600.00000	182600.00000	20.00000	1.00000	0.00000	0.00000
0.07490	0.08488	-0.08081	1928.00000	5159.00000	190000.00000	184200.00000	20.00000	1.00000	0.00000	0.00000
0.07496	0.08491	-0.08325	1929.00000	5052.00000	188200.00000	166200.00000	20.00000	1.00000	0.00000	0.00000
0.07502	0.08486	-0.08423	1930.00000	5160.00000	182200.00000	172600.00000	20.00000	1.00000	0.00000	0.00000
0.07495	0.08483	-0.08386	1931.00000	5057.00000	180600.00000	183400.00000	20.00000	1.00000	0.00000	0.00000
0.07501	0.08462	-0.08325	1932.00000	5142.00000	189400.00000	194200.00000	20.00000	1.00000	0.00000	0.00000
0.07492	0.08482	-0.08252	1933.00000	5059.00000	174800.00000	180600.00000	20.00000	1.00000	0.00000	0.00000
0.07507	0.08478	-0.08276	1934.00000	5182.00000	170000.00000	167800.00000	20.00000	1.00000	0.00000	0.00000
0.07503	0.08464	-0.08191	1935.00000	5044.00000	177000.00000	184200.00000	20.00000	1.00000	0.00000	0.00000
0.07503	0.08471	-0.08228	1936.00000	5175.00000	174000.00000	170400.00000	20.00000	1.00000	0.00000	0.00000
0.07502	0.08449	-0.08118	1937.00000	5022.00000	169600.00000	178400.00000	20.00000	1.00000	0.00000	0.00000
0.07504	0.08464	-0.08044	1938.00000	5178.00000	181200.00000	187200.00000	20.00000	1.00000	0.00000	0.00000
0.07518	0.08461	-0.08069	1939.00000	5062.00000	171400.00000	168800.00000	20.00000	1.00000	0.00000	0.00000
0.07508	0.08472	-0.07971	1940.00000	5159.00000	172600.00000	180200.00000	20.00000	1.00000	0.00000	0.00000
0.07513	0.08493	-0.07935	1941.00000	5048.00000	174000.00000	177000.00000	20.00000	1.00000	0.00000	0.00000
0.07519	0.08472	-0.08032	1942.00000	5232.00000	175000.00000	166600.00000	20.00000	1.00000	0.00000	0.00000
0.07498	0.08480	-0.07935	1943.00000	4996.00000	182000.00000	190800.00000	20.00000	1.00000	0.00000	0.00000
0.07505	0.08467	-0.07910	1944.00000	5213.00000	179200.00000	180800.00000	20.00000	1.00000	0.00000	0.00000
0.07515	0.08456	-0.08130	1945.00000	5107.00000	196400.00000	175200.00000	20.00000	1.00000	0.00000	0.00000
0.07516	0.08463	-0.08057	1946.00000	5396.00000	172000.00000	177400.00000	20.00000	1.00000	0.00000	0.00000
0.07513	0.08434	-0.08057	1947.00000	4832.00000	176400.00000	176200.00000	20.00000	1.00000	0.00000	0.00000
0.07520	0.08436	-0.08069	1948.00000	5271.00000	192400.00000	191000.00000	20.00000	1.00000	0.00000	0.00000
0.07527	0.08438	-0.08069	1949.00000	4874.00000	170400.00000	170200.00000	20.00000	1.00000	0.00000	0.00000
0.07544	0.08424	-0.08057	1950.00000	5315.00000	186000.00000	186200.00000	20.00000	1.00000	0.00000	0.00000
0.07556	0.08415	-0.08057	1951.00000	4911.00000	188000.00000	188000.00000	20.00000	1.00000	0.00000	0.00000
0.07562	0.08428	-0.08118	1952.00000	5219.00000	182800.00000	176600.00000	20.00000	1.00000	0.00000	0.00000
0.07555	0.08428	-0.08167	1953.00000	5005.00000	180200.00000	175400.00000	20.00000	1.00000	0.00000	0.00000
0.07558	0.08422	-0.08240	1954.00000	5059.00000	181400.00000	174800.00000	20.00000	1.00000	0.00000	0.00000
0.07571	0.08439	-0.08154	1955.00000	5162.00000	180400.00000	188200.00000	20.00000	1.00000	0.00000	0.00000
0.07568	0.08453	-0.08118	1956.00000	5101.00000	172600.00000	175200.00000	20.00000	1.00000	0.00000	0.00000
0.07541	0.08465	-0.07983	1957.00000	5085.00000	176600.00000	188800.00000	20.00000	1.00000	0.00000	0.00000
0.07554	0.08471	-0.07947	1958.00000	5099.00000	175000.00000	178000.00000	20.00000	1.00000	0.00000	0.00000
0.07540	0.08467	-0.07898	1959.00000	5139.00000	181800.00000	186000.00000	20.00000	1.00000	0.00000	0.00000
0.07528	0.08494	-0.07812	1960.00000	5045.00000	165200.00000	172400.00000	20.00000	1.00000	0.00000	0.00000
0.07515	0.08488	-0.07764	1961.00000	5165.00000	178000.00000	181400.00000	20.00000	1.00000	0.00000	0.00000
0.07500	0.08485	-0.07764	1962.00000	5095.00000	184400.00000	184200.00000	20.00000	1.00000	0.00000	0.00000
0.07504	0.08463	-0.07812	1963.00000	5128.00000	187800.00000	183000.00000	20.00000	1.00000	0.00000	0.00000
0.07503	0.08478	-0.07642	1964.00000	5142.00000	169800.00000	184800.00000	20.00000	1.00000	0.00000	0.00000
0.07509	0.08491	-0.07690	1965.00000	5075.00000	176400.00000	171800.00000	20.00000	1.00000	0.00000	0.00000
0.07516	0.08504	-0.07812	1966.00000	5075.00000	191200.00000	179400.00000	20.00000	1.00000	0.00000	0.00000
0.07503	0.08498	-0.07947	1967.00000	5138.00000	189800.00000	177000.00000	20.00000	1.00000	0.00000	0.00000
0.07477	0.08485	-0.08057	1968.00000	5049.00000	174000.00000	164200.00000	20.00000	1.00000	0.00000	0.00000
0.07468	0.08497	-0.08118	1969.00000	5168.00000	180200.00000	174200.00000	20.00000	1.00000	0.00000	0.00000
0.07481	0.08491	-0.08093	1970.00000	5039.00000	182600.00000	183800.00000	20.00000	1.00000	0.00000	0.00000
0.07485	0.08505	-0.08069	1971.00000	5180.00000	172400.00000	174000.00000	20.00000	1.00000	0.00000	0.00000
0.07476	0.08485	-0.08044	1972.00000	5056.00000	179400.00000	181000.00000	20.00000	1.00000	0.00000	0.00000
0.07492	0.08470	-0.08215	1973.00000	5147.00000	188400.00000	172000.00000	20.00000	1.00000	0.00000	0.00000
0.07489	0.08463	-0.08203	1974.00000	5063.00000	178000.00000	178600.00000	20.00000	1.00000	0.00000	0.00000
0.07481	0.08475	-0.08118	1975.00000	5185.00000	175400.00000	182200.00000	20.00000	1.00000	0.00000	0.00000
0.07503	0.08474	-0.08093	1976.00000	5044.00000	176400.00000	177800.00000	20.00000	1.00000	0.00000	0.00000
0.07498	0.08469	-0.08118	1977.00000	5172.00000	182600.00000	180000.00000	20.00000	1.00000	0.00000	0.00000
0.07496	0.08476	-0.08118	1978.00000	5036.00000	171200.00000	171200.00000	20.00000	1.00000	0.00000	0.00000
0.07482	0.08478	-0.08105	1979.00000	5183.00000	183600.00000	184400.00000	20.00000	1.00000	0.00000	0.00000
0.07487	0.08499	-0.07983	1980.00000	5029.00000	161600.00000	171400.00000	20.00000	1.00000	0.00000	0.00000
0.07496	0.08488	-0.07996	1981.00000	5168.00000	182600.00000	181400.00000	20.00000	1.00000	0.00000	0.00000
0.07486	0.08515	-0.07983	1982.00000	5060.00000	182800.00000	183800.00000	20.00000	1.00000	0.00000	0.00000
0.07482	0.08486	-0.07922	1983.00000	5164.00000	170000.00000	175000.00000	21.00000	1.00000	0.00000	0.00000
0.07495	0.08481	-0.07959	1984.00000	5050.00000	195000.00000	190600.00000	21.00000	1.00000	0.00000	0.00000
0.07503	0.08482	-0.08069	1985.00000	5169.00000	180800.00000	170600.00000	21.00000	1.00000	0.00000	0.00000
0.07500	0.08475	-0.08167	1986.00000	5064.00000	191200.00000	181400.00000	21.00000	1.00000	0.00000	0.00000
0.07488	0.08483	-0.07947	1987.00000	5166.00000	172800.00000	191800.00000	21.00000	1.00000	0.00000	0.00000
0.07491	0.08490	-0.08069	1988.00000	5007.00000	189000.00000	177600.00000	21.00000	1.00000	0.00000	0.00000
0.07485	0.08477	-0.07996	1989.00000	5307.00000	166600.00000	172400.00000	21.00000	1.00000	0.00000	0.00000
0.07494	0.08488	-0.07886	1990.00000	5060.00000	165600.00000	174000.00000	21.00000	1.00000	0.00000	0.00000
0.07511	0.08474	-0.07922	1991.00000	5281.00000	177400.00000	173200.00000	21.00000	1.00000	0.00000	0.00000
0.07517	0.08478	-0.07935	1992.00000	4915.00000	190400.00000	189200.00000	21.00000	1.00000	0.00000	0.00000
0.07511	0.08482	-0.08008	1993.00000	5265.00000	185000.00000	177800.00000	21.00000	1.00000	0.00000	0.00000
0.07508	0.08475	-0.07861	1994.00000	4937.00000	181200.00000	194000.00000	21.00000	1.00000	0.00000	0.00000
0.07507	0.08468	-0.07776	1995.00000	5292.00000	178400.00000	185400.00000	21.00000	1.00000	0.00000	0.00000
0.07514	0.08469	-0.07715	1996.00000	4934.00000	170600.00000	175000.00000	21.00000	1.00000	0.00000	0.00000
0.07519	0.08474	-0.07605	1997.00000	5307.00000	178600.00000	188400.00000	21.00000	1.00000	0.00000	0.00000
0.07515	0.08480	-0.07581	1998.00000	4884.00000	178000.00000	179400.00000	21.00000	1.00000	0.00000	0.00000
0.07500	0.08478	-0.07483	1999.00000	5088.00000	182200.00000	190400.00000	21.00000	1.00000	0.00000	0.00000
0.07504	0.08492	-0.07556	2000.00000	5130.00000	183800.00000	176400.00000	21.00000	1.00000	0.00000	0.00000
0.07509	0.08478	-0.07751	2001.00000	5180.00000	196600.00000	178000.00000	21.00000	1.00000	0.00000	0.00000
0.07496	0.08485	-0.07898	2002.00000	5025.00000	189200.00000	175400.00000	21.00000	1.00000	0.00000	0.00000
0.07488	0.08484	-0.07983	2003.00000	5055.00000	186200.00000	178200.00000	21.00000	1.00000	0.00000	0.00000
0.07486	0.08499	-0.07910	2004.00000	5160.00000	188200.00000	194800.00000	21.00000	1.00000	0.00000	0.00000
0.07472	0.08494	-0.08093	2005.00000	5060.00000	181600.00000	164800.00000	21.00000	1.00000	0.00000	0.00000
0.07486	0.08490	-0.08032	2006.00000	5137.00000	182400.00000	188000.00000	21.00000	1.00000	0.00000	0.00000
0.07506	0.08499	-0.07971	2007.00000	5069.00000	176400.00000	181400.00000	21.00000	1.00000	0.00000	0.00000
0.07518	0.08490	-0.08093	2008.00000	5166.00000	185600.00000	174000.00000	21.00000	1.00000	0.00000	0.00000
0.07503	0.08487	-0.08093	2009.00000	5114.00000	174000.00000	174000.00000	21.00000	1.00000	0.00000	0.00000
0.07509	0.08491	-0.07996	2010.00000	5099.00000	168000.00000	175600.00000	21.00000	1.00000	0.00000	0.00000
0.07504	0.08486	-0.07983	2011.00000	5093.00000	179400.00000	180000.00000	21.00000	1.00000	0.00000	0.00000
0.07490	0.08490	-0.08044	2012.00000	5139.00000	181800.00000	176000.00000	21.00000	1.00000	0.00000	0.00000
0.07497	0.08503	-0.08069	2013.00000	5038.00000	181800.00000	179200.00000	21.00000	1.00000	0.00000	0.00000
0.07511	0.08486	-0.08008	2014.00000	5193.00000	180600.00000	185200.00000	21.00000	1.00000	0.00000	0.00000
0.07516	0.08499	-0.08020	2015.00000	5012.00000	178800.00000	177600.00000	21.00000	1.00000	0.00000	0.00000
0.07536	0.08489	-0.07776	2016.00000	5185.00000	167200.00000	188800.00000	21.00000	1.00000	0.00000	0.00000
0.07537	0.08467	-0.07886	2017.00000	5063.00000	183200.00000	173200.00000	21.00000	1.00000	0.00000	0.00000
0.07523	0.08469	-0.07788	2018.00000	5176.00000	183400.00000	192000.00000	21.00000	1.00000	0.00000	0.00000
0.07508	0.08468	-0.07849	2019.00000	5037.00000	185200.00000	179200.00000	21.00000	1.00000	0.00000	0.00000
0.07504	0.08474	-0.07886	2020.00000	5166.00000	188800.00000	184800.00000	21.00000	1.00000	0.00000	0.00000
0.07485	0.08485	-0.07898	2021.00000	5030.00000	173600.00000	172400.00000	21.00000	1.00000	0.00000	0.00000
0.07514	0.08482	-0.07922	2022.00000	5165.00000	182200.00000	179200.00000	21.00000	1.00000	0.00000	0.00000
0.07519	0.08495	-0.08093	2023.00000	5089.00000	192200.00000	175600.00000	21.00000	1.00000	0.00000	0.00000
0.07508	0.08476	-0.08289	2024.00000	5121.00000	180600.00000	163600.00000	21.00000	1.00000	0.00000	0.00000
0.07515	0.08463	-0.08240	2025.00000	5067.00000	186200.00000	190400.00000	21.00000	1.00000	0.00000	0.00000
0.07498	0.08478	-0.08179	2026.00000	5178.00000	175000.00000	180000.00000	21.00000	1.00000	0.00000	0.00000
0.07512	0.08479	-0.08057	2027.00000	5048.00000	173200.00000	184000.00000	21.00000	1.00000	0.00000	0.00000
0.07527	0.08482	-0.08008	2028.00000	5168.00000	191600.00000	195200.00000	21.00000	1.00000	0.00000	0.00000
0.07515	0.08473	-0.07996	2029.00000	5057.00000	174400.00000	175000.00000	21.00000	1.00000	0.00000	0.00000
0.07525	0.08484	-0.08093	2030.00000	5149.00000	192200.00000	182200.00000	21.00000	1.00000	0.00000	0.00000
0.07546	0.08490	-0.08252	2031.00000	5048.00000	196800.00000	181200.00000	21.00000	1.00000	0.00000	0.00000
0.07532	0.08490	-0.08264	2032.00000	5139.00000	174200.00000	173000.00000	21.00000	1.00000	0.00000	0.00000
0.07529	0.08483	-0.08228	2033.00000	5119.00000	181600.00000	184800.00000	21.00000	1.00000	0.00000	0.00000
0.07550	0.08476	-0.08215	2034.00000	5119.00000	181600.00000	182000.00000	21.00000	1.00000	0.00000	0.00000
0.07537	0.08482	-0.08093	2035.00000	5126.00000	169400.00000	179800.00000	21.00000	1.00000	0.00000	0.00000
0.07515	0.08486	-0.08020	2036.00000	5027.00000	176000.00000	182200.00000	21.00000	1.00000	0.00000	0.00000
0.07502	0.08492	-0.08044	2037.00000	5252.00000	184200.00000	181800.00000	21.00000	1.00000	0.00000	0.00000
0.07497	0.08486	-0.08069	2038.00000	5290.00000	175400.00000	172600.00000	21.00000	1.00000	0.00000	0.00000
0.07504	0.08499	-0.08044	2039.00000	4911.00000	184000.00000	186200.00000	21.00000	1.00000	0.00000	0.00000
0.07490	0.08496	-0.08081	2040.00000	5363.00000	178400.00000	174600.00000	21.00000	1.00000	0.00000	0.00000
0.07487	0.08503	-0.08240	2041.00000	4808.00000	188800.00000	173600.00000	21.00000	1.00000	0.00000	0.00000
0.07473	0.08497	-0.08130	2042.00000	5390.00000	176600.00000	186400.00000	21.00000	1.00000	0.00000	0.00000
0.07482	0.08485	-0.08203	2043.00000	4828.00000	183000.00000	176400.00000	21.00000	1.00000	0.00000	0.00000
0.07489	0.08486	-0.08057	2044.00000	5218.00000	180400.00000	193000.00000	21.00000	1.00000	0.00000	0.00000
0.07490	0.08471	-0.08057	2045.00000	4992.00000	173400.00000	172800.00000	21.00000	1.00000	0.00000	0.00000
0.07505	0.08455	-0.07996	2046.00000	5101.00000	180600.00000	185800.00000	21.00000	1.00000	0.00000	0.00000
0.07502	0.08462	-0.08008	2047.00000	5117.00000	173800.00000	172600.00000	21.00000	1.00000	0.00000	0.00000
0.07495	0.08475	-0.07874	2048.00000	5199.00000	170200.00000	181800.00000	21.00000	1.00000	0.00000	0.00000
0.07510	0.08490	-0.07776	2049.00000	4997.00000	181000.00000	189200.00000	21.00000	1.00000	0.00000	0.00000
0.07525	0.08491	-0.07690	2050.00000	5104.00000	176600.00000	184000.00000	21.00000	1.00000	0.00000	0.00000
0.07503	0.08490	-0.07727	2051.00000	5135.00000	186800.00000	183000.00000	21.00000	1.00000	0.00000	0.00000
0.07489	0.08495	-0.07690	2052.00000	5025.00000	178400.00000	181000.00000	21.00000	1.00000	0.00000	0.00000
0.07495	0.08498	-0.07654	2053.00000	5201.00000	179600.00000	182400.00000	21.00000	1.00000	0.00000	0.00000
0.07490	0.08493	-0.07678	2054.00000	5077.00000	184000.00000	180800.00000	21.00000	1.00000	0.00000	0.00000
0.07505	0.08493	-0.07690	2055.00000	5121.00000	186000.00000	184600.00000	21.00000	1.00000	0.00000	0.00000
0.07483	0.08488	-0.07690	2056.00000	5111.00000	183200.00000	182400.00000	21.00000	1.00000	0.00000	0.00000
0.07496	0.08480	-0.07617	2057.00000	5123.00000	180600.00000	187200.00000	21.00000	1.00000	0.00000	0.00000
0.07503	0.08483	-0.07874	2058.00000	5062.00000	190600.00000	167000.00000	21.00000	1.00000	0.00000	0.00000
0.07510	0.08485	-0.07898	2059.00000	5137.00000	184000.00000	181400.00000	21.00000	1.00000	0.00000	0.00000
0.07518	0.08506	-0.07812	2060.00000	5151.00000	178000.00000	184800.00000	21.00000	1.00000	0.00000	0.00000
0.07525	0.08493	-0.07861	2061.00000	5088.00000	175400.00000	170200.00000	21.00000	1.00000	0.00000	0.00000
0.07504	0.08492	-0.08020	2062.00000	5042.00000	189400.00000	174400.00000	21.00000	1.00000	0.00000	0.00000
0.07500	0.08499	-0.07874	2063.00000	5160.00000	171400.00000	183600.00000	21.00000	1.00000	0.00000	0.00000
0.07520	0.08489	-0.07788	2064.00000	5065.00000	171800.00000	179000.00000	21.00000	1.00000	0.00000	0.00000
0.07516	0.08495	-0.07849	2065.00000	5167.00000	192800.00000	186800.00000	21.00000	1.00000	0.00000	0.00000
0.07502	0.08501	-0.07812	2066.00000	5048.00000	176200.00000	179000.00000	21.00000	1.00000	0.00000	0.00000
0.07488	0.08502	-0.07861	2067.00000	5164.00000	196000.00000	190600.00000	21.00000	1.00000	0.00000	0.00000
0.07487	0.08510	-0.07751	2068.00000	5051.00000	171600.00000	180400.00000	21.00000	1.00000	0.00000	0.00000
0.07493	0.08505	-0.07910	2069.00000	5153.00000	181200.00000	166600.00000	21.00000	1.00000	0.00000	0.00000
0.07478	0.08508	-0.07825	2070.00000	5033.00000	171000.00000	178400.00000	21.00000	1.00000	0.00000	0.00000
0.07483	0.08514	-0.07849	2071.00000	5207.00000	178600.00000	176400.00000	21.00000	1.00000	0.00000	0.00000
0.07476	0.08516	-0.07959	2072.00000	5043.00000	180800.00000	171000.00000	21.00000	1.00000	0.00000	0.00000
0.07491	0.08518	-0.07825	2073.00000	5166.00000	174000.00000	186000.00000	21.00000	1.00000	0.00000	0.00000
0.07487	0.08504	-0.07849	2074.00000	5054.00000	184800.00000	181600.00000	21.00000	1.00000	0.00000	0.00000
0.07490	0.08497	-0.07739	2075.00000	5168.00000	181200.00000	191400.00000	21.00000	1.00000	0.00000	0.00000
0.07487	0.08519	-0.07861	2076.00000	5040.00000	187400.00000	175400.00000	21.00000	1.00000	0.00000	0.00000
0.07478	0.08507	-0.07910	2077.00000	5172.00000	188600.00000	183200.00000	21.00000	1.00000	0.00000	0.00000
0.07485	0.08504	-0.07849	2078.00000	5045.00000	181400.00000	186800.00000	21.00000	1.00000	0.00000	0.00000
0.07493	0.08503	-0.07874	2079.00000	5139.00000	176000.00000	173200.00000	21.00000	1.00000	0.00000	0.00000
0.07489	0.08497	-0.07812	2080.00000	5072.00000	185800.00000	191200.00000	21.00000	1.00000	0.00000	0.00000
0.07474	0.08496	-0.07776	2081.00000	5223.00000	177800.00000	180200.00000	22.00000	1.00000	0.00000	0.00000
0.07481	0.08483	-0.07910	2082.00000	5090.00000	185600.00000	173400.00000	22.00000	1.00000	0.00000	0.00000
0.07489	0.08504	-0.07922	2083.00000	5140.00000	180800.00000	179200.00000	22.00000	1.00000	0.00000	0.00000
0.07499	0.08484	-0.07959	2084.00000	5085.00000	195800.00000	192200.00000	22.00000	1.00000	0.00000	0.00000
0.07494	0.08479	-0.08069	2085.00000	5368.00000	189000.00000	178400.00000	22.00000	1.00000	0.00000	0.00000
0.07499	0.08473	-0.08215	2086.00000	4839.00000	188600.00000	175000.00000	22.00000	1.00000	0.00000	0.00000
0.07501	0.08481	-0.08142	2087.00000	5190.00000	172600.00000	178800.00000	22.00000	1.00000	0.00000	0.00000
0.07509	0.08469	-0.08191	2088.00000	5062.00000	178600.00000	174000.00000	22.00000	1.00000	0.00000	0.00000
0.07495	0.08472	-0.08228	2089.00000	5296.00000	180200.00000	176800.00000	22.00000	1.00000	0.00000	0.00000
0.07493	0.08479	-0.08118	2090.00000	4910.00000	168400.00000	177600.00000	22.00000	1.00000	0.00000	0.00000
0.07490	0.08485	-0.07971	2091.00000	5103.00000	171000.00000	183200.00000	22.00000	1.00000	0.00000	0.00000
0.07483	0.08489	-0.07922	2092.00000	5077.00000	173600.00000	177000.00000	22.00000	1.00000	0.00000	0.00000
0.07469	0.08493	-0.07739	2093.00000	5052.00000	169400.00000	184600.00000	22.00000	1.00000	0.00000	0.00000
0.07487	0.08506	-0.07654	2094.00000	5140.00000	172200.00000	179400.00000	22.00000	1.00000	0.00000	0.00000
0.07502	0.08490	-0.07690	2095.00000	5073.00000	173800.00000	170600.00000	22.00000	1.00000	0.00000	0.00000
0.07509	0.08493	-0.07812	2096.00000	5166.00000	200400.00000	187400.00000	22.00000	1.00000	0.00000	0.00000
0.07512	0.08507	-0.07922	2097.00000	5023.00000	177800.00000	167800.00000	22.00000	1.00000	0.00000	0.00000
0.07520	0.08507	-0.07678	2098.00000	5183.00000	166000.00000	186800.00000	22.00000	1.00000	0.00000	0.00000
0.07526	0.08503	-0.07629	2099.00000	5055.00000	178400.00000	181800.00000	22.00000	1.00000	0.00000	0.00000
0.07523	0.08489	-0.07727	2100.00000	5157.00000	189200.00000	179800.00000	22.00000	1.00000	0.00000	0.00000
0.07510	0.08482	-0.07666	2101.00000	5106.00000	182800.00000	188400.00000	22.00000	1.00000	0.00000	0.00000
0.07515	0.08468	-0.07739	2102.00000	5119.00000	188800.00000	181000.00000	22.00000	1.00000	0.00000	0.00000
0.07521	0.08471	-0.07837	2103.00000	5024.00000	192000.00000	182000.00000	22.00000	1.00000	0.00000	0.00000
0.07524	0.08478	-0.07910	2104.00000	5188.00000	185800.00000	179000.00000	22.00000	1.00000	0.00000	0.00000
0.07510	0.08476	-0.08203	2105.00000	5052.00000	196400.00000	168800.00000	22.00000	1.00000	0.00000	0.00000
0.07514	0.08470	-0.08276	2106.00000	5180.00000	193600.00000	186200.00000	22.00000	1.00000	0.00000	0.00000
0.07513	0.08477	-0.08362	2107.00000	5037.00000	184600.00000	176200.00000	22.00000	1.00000	0.00000	0.00000
0.07507	0.08498	-0.08325	2108.00000	5176.00000	169400.00000	172400.00000	22.00000	1.00000	0.00000	0.00000
0.07519	0.08490	-0.08301	2109.00000	5056.00000	182400.00000	184200.00000	22.00000	1.00000	0.00000	0.00000
0.07505	0.08495	-0.08105	2110.00000	5125.00000	164200.00000	181000.00000	22.00000	1.00000	0.00000	0.00000
0.07514	0.08507	-0.08130	2111.00000	5077.00000	178200.00000	175000.00000	22.00000	1.00000	0.00000	0.00000
0.07527	0.08490	-0.08044	2112.00000	5137.00000	174400.00000	181400.00000	22.00000	1.00000	0.00000	0.00000
0.07512	0.08489	-0.07764	2113.00000	5092.00000	168800.00000	194200.00000	22.00000	1.00000	0.00000	0.00000
0.07514	0.08482	-0.07727	2114.00000	5149.00000	176600.00000	179600.00000	22.00000	1.00000	0.00000	0.00000
0.07519	0.08468	-0.07727	2115.00000	5039.00000	173000.00000	173000.00000	22.00000	1.00000	0.00000	0.00000
0.07512	0.08466	-0.07788	2116.00000	5173.00000	182400.00000	176200.00000	22.00000	1.00000	0.00000	0.00000
0.07512	0.08473	-0.07825	2117.00000	5062.00000	174400.00000	171200.00000	22.00000	1.00000	0.00000	0.00000
0.07518	0.08478	-0.07703	2118.00000	5159.00000	178600.00000	189600.00000	22.00000	1.00000	0.00000	0.00000
0.07510	0.08479	-0.07605	2119.00000	5058.00000	182200.00000	191000.00000	22.00000	1.00000	0.00000	0.00000
0.07531	0.08472	-0.07642	2120.00000	5178.00000	179800.00000	175800.00000	22.00000	1.00000	0.00000	0.00000
0.07536	0.08467	-0.07788	2121.00000	5018.00000	190000.00000	175600.00000	22.00000	1.00000	0.00000	0.00000
0.07522	0.08470	-0.08057	2122.00000	5178.00000	183800.00000	160000.00000	22.00000	1.00000	0.00000	0.00000
0.07521	0.08477	-0.07898	2123.00000	5094.00000	166400.00000	179800.00000	22.00000	1.00000	0.00000	0.00000
0.07549	0.08468	-0.08118	2124.00000	5128.00000	196000.00000	175600.00000	22.00000	1.00000	0.00000	0.00000
0.07544	0.08474	-0.08228	2125.00000	5067.00000	184200.00000	173600.00000	22.00000	1.00000	0.00000	0.00000
0.07524	0.08484	-0.08105	2126.00000	5149.00000	171200.00000	181400.00000	22.00000	1.00000	0.00000	0.00000
0.07524	0.08477	-0.08130	2127.00000	5083.00000	174600.00000	172200.00000	22.00000	1.00000	0.00000	0.00000
0.07520	0.08491	-0.08167	2128.00000	5109.00000	180800.00000	176600.00000	22.00000	1.00000	0.00000	0.00000
0.07518	0.08484	-0.08142	2129.00000	5159.00000	179200.00000	181200.00000	22.00000	1.00000	0.00000	0.00000
0.07512	0.08487	-0.08167	2130.00000	5325.00000	180600.00000	178000.00000	22.00000	1.00000	0.00000	0.00000
0.07508	0.08481	-0.08167	2131.00000	4899.00000	175400.00000	174400.00000	22.00000	1.00000	0.00000	0.00000
0.07526	0.08469	-0.07935	2132.00000	5269.00000	170800.00000	191200.00000	22.00000	1.00000	0.00000	0.00000
0.07516	0.08480	-0.08020	2133.00000	4919.00000	181800.00000	173800.00000	22.00000	1.00000	0.00000	0.00000
0.07513	0.08458	-0.08081	2134.00000	5306.00000	179600.00000	173800.00000	22.00000	1.00000	0.00000	0.00000
0.07510	0.08451	-0.08105	2135.00000	4911.00000	182200.00000	179400.00000	22.00000	1.00000	0.00000	0.00000
0.07497	0.08459	-0.08215	2136.00000	5309.00000	183600.00000	173600.00000	22.00000	1.00000	0.00000	0.00000
0.07526	0.08452	-0.08191	2137.00000	4918.00000	188800.00000	190000.00000	22.00000	1.00000	0.00000	0.00000
0.07534	0.08472	-0.08203	2138.00000	5080.00000	176000.00000	174200.00000	22.00000	1.00000	0.00000	0.00000
0.07527	0.08485	-0.08057	2139.00000	5138.00000	173400.00000	185800.00000	22.00000	1.00000	0.00000	0.00000
0.07525	0.08500	-0.08130	2140.00000	5206.00000	177400.00000	170800.00000	22.00000	1.00000	0.00000	0.00000
0.07532	0.08500	-0.07996	2141.00000	4978.00000	170200.00000	181200.00000	22.00000	1.00000	0.00000	0.00000
0.07525	0.08502	-0.08020	2142.00000	5058.00000	182600.00000	180000.00000	22.00000	1.00000	0.00000	0.00000
0.07519	0.08498	-0.08032	2143.00000	5188.00000	178400.00000	177200.00000	22.00000	1.00000	0.00000	0.00000
0.07513	0.08503	-0.08008	2144.00000	5034.00000	181800.00000	183600.00000	22.00000	1.00000	0.00000	0.00000
0.07520	0.08502	-0.08081	2145.00000	5164.00000	184000.00000	176400.00000	22.00000	1.00000	0.00000	0.00000
0.07527	0.08489	-0.08118	2146.00000	5132.00000	183800.00000	179400.00000	22.00000	1.00000	0.00000	0.00000
0.07534	0.08490	-0.08154	2147.00000	5097.00000	182800.00000	178400.00000	22.00000	1.00000	0.00000	0.00000
0.07513	0.08485	-0.08203	2148.00000	5142.00000	177600.00000	172800.00000	22.00000	1.00000	0.00000	0.00000
0.07512	0.08493	-0.08264	2149.00000	5094.00000	182800.00000	176600.00000	22.00000	1.00000	0.00000	0.00000
0.07509	0.08499	-0.08203	2150.00000	5052.00000	170000.00000	174600.00000	22.00000	1.00000	0.00000	0.00000
0.07500	0.08479	-0.08386	2151.00000	5160.00000	190200.00000	172600.00000	22.00000	1.00000	0.00000	0.00000
0.07511	0.08488	-0.08154	2152.00000	5124.00000	171400.00000	192400.00000	22.00000	1.00000	0.00000	0.00000
0.07505	0.08491	-0.08289	2153.00000	5084.00000	177800.00000	166200.00000	22.00000	1.00000	0.00000	0.00000
0.07498	0.08488	-0.08203	2154.00000	5066.00000	179600.00000	187000.00000	22.00000	1.00000	0.00000	0.00000
0.07511	0.08494	-0.08142	2155.00000	5152.00000	174400.00000	179200.00000	22.00000	1.00000	0.00000	0.00000
0.07512	0.08480	-0.08118	2156.00000	5266.00000	185400.00000	187000.00000	22.00000	1.00000	0.00000	0.00000
0.07520	0.08493	-0.07959	2157.00000	4945.00000	169600.00000	183600.00000	22.00000	1.00000	0.00000	0.00000
0.07512	0.08491	-0.07800	2158.00000	5075.00000	172800.00000	186600.00000	22.00000	1.00000	0.00000	0.00000
0.07515	0.08477	-0.07727	2159.00000	5148.00000	178800.00000	185000.00000	22.00000	1.00000	0.00000	0.00000
0.07517	0.08491	-0.07703	2160.00000	5068.00000	172600.00000	173800.00000	22.00000	1.00000	0.00000	0.00000
0.07517	0.08506	-0.07593	2161.00000	5153.00000	187800.00000	198200.00000	22.00000	1.00000	0.00000	0.00000
0.07495	0.08509	-0.07666	2162.00000	5029.00000	185200.00000	178000.00000	22.00000	1.00000	0.00000	0.00000
0.07496	0.08487	-0.07727	2163.00000	5177.00000	180200.00000	174400.00000	22.00000	1.00000	0.00000	0.00000
0.07491	0.08482	-0.07666	2164.00000	5049.00000	175400.00000	180400.00000	22.00000	1.00000	0.00000	0.00000
0.07477	0.08488	-0.07751	2165.00000	5178.00000	191600.00000	182600.00000	22.00000	1.00000	0.00000	0.00000
0.07471	0.08491	-0.07678	2166.00000	5039.00000	181800.00000	187600.00000	22.00000	1.00000	0.00000	0.00000
0.07475	0.08496	-0.07690	2167.00000	5165.00000	183800.00000	182000.00000	22.00000	1.00000	0.00000	0.00000
0.07484	0.08508	-0.07751	2168.00000	5059.00000	175800.00000	169800.00000	22.00000	1.00000	0.00000	0.00000
0.07489	0.08502	-0.07800	2169.00000	5277.00000	180000.00000	175000.00000	22.00000	1.00000	0.00000	0.00000
0.07510	0.08508	-0.07666	2170.00000	4924.00000	181400.00000	193800.00000	22.00000	1.00000	0.00000	0.00000
0.07502	0.08496	-0.07581	2171.00000	5173.00000	179800.00000	187200.00000	22.00000	1.00000	0.00000	0.00000
0.07497	0.08490	-0.07678	2172.00000	5032.00000	176600.00000	167600.00000	22.00000	1.00000	0.00000	0.00000
0.07510	0.08482	-0.07690	2173.00000	5253.00000	176400.00000	174400.00000	22.00000	1.00000	0.00000	0.00000
0.07504	0.08478	-0.07678	2174.00000	5000.00000	176800.00000	177400.00000	22.00000	1.00000	0.00000	0.00000
0.07494	0.08467	-0.07849	2175.00000	5281.00000	188800.00000	172400.00000	22.00000	1.00000	0.00000	0.00000
0.07479	0.08483	-0.07996	2176.00000	5046.00000	178000.00000	164800.00000	22.00000	1.00000	0.00000	0.00000
0.07471	0.08482	-0.08130	2177.00000	5339.00000	191400.00000	178400.00000	22.00000	1.00000	0.00000	0.00000
0.07472	0.08489	-0.08044	2178.00000	4862.00000	178600.00000	186200.00000	22.00000	1.00000	0.00000	0.00000
0.07486	0.08485	-0.07959	2179.00000	5189.00000	177000.00000	184600.00000	23.00000	1.00000	0.00000	0.00000
0.07489	0.08492	-0.08154	2180.00000	5032.00000	183200.00000	165600.00000	23.00000	1.00000	0.00000	0.00000
0.07498	0.08481	-0.08167	2181.00000	5230.00000	185600.00000	184000.00000	23.00000	1.00000	0.00000	0.00000
0.07505	0.08494	-0.08179	2182.00000	4943.00000	179800.00000	178400.00000	23.00000	1.00000	0.00000	0.00000
0.07490	0.08490	-0.08191	2183.00000	5171.00000	174400.00000	172400.00000	23.00000	1.00000	0.00000	0.00000
0.07480	0.08471	-0.08179	2184.00000	5061.00000	175400.00000	175600.00000	23.00000	1.00000	0.00000	0.00000
0.07508	0.08480	-0.08093	2185.00000	5075.00000	173200.00000	180400.00000	23.00000	1.00000	0.00000	0.00000
0.07508	0.08473	-0.08069	2186.00000	5132.00000	180600.00000	182800.00000	23.00000	1.00000	0.00000	0.00000
0.07510	0.08487	-0.08093	2187.00000	5117.00000	183200.00000	180200.00000	23.00000	1.00000	0.00000	0.00000
0.07501	0.08499	-0.08130	2188.00000	5098.00000	180200.00000	176600.00000	23.00000	1.00000	0.00000	0.00000
0.07498	0.08485	-0.07959	2189.00000	5058.00000	168800.00000	182800.00000	23.00000	1.00000	0.00000	0.00000
0.07505	0.08482	-0.08069	2190.00000	5143.00000	193400.00000	182000.00000	23.00000	1.00000	0.00000	0.00000
0.07512	0.08481	-0.08032	2191.00000	5049.00000	174200.00000	177000.00000	23.00000	1.00000	0.00000	0.00000
0.07510	0.08488	-0.08032	2192.00000	5171.00000	181000.00000	180600.00000	23.00000	1.00000	0.00000	0.00000
0.07497	0.08495	-0.07935	2193.00000	5112.00000	171800.00000	179400.00000	23.00000	1.00000	0.00000	0.00000
0.07511	0.08491	-0.07825	2194.00000	5114.00000	176600.00000	185600.00000	23.00000	1.00000	0.00000	0.00000
0.07516	0.08477	-0.07825	2195.00000	5062.00000	183800.00000	183200.00000	23.00000	1.00000	0.00000	0.00000
0.07509	0.08473	-0.07776	2196.00000	5138.00000	171800.00000	175000.00000	23.00000	1.00000	0.00000	0.00000
0.07495	0.08469	-0.07971	2197.00000	5064.00000	191600.00000	173200.00000	23.00000	1.00000	0.00000	0.00000
0.07484	0.08478	-0.07861	2198.00000	5185.00000	168400.00000	177000.00000	23.00000	1.00000	0.00000	0.00000
0.07484	0.08486	-0.07800	2199.00000	5009.00000	180400.00000	185200.00000	23.00000	1.00000	0.00000	0.00000
0.07504	0.08494	-0.07837	2200.00000	5186.00000	186800.00000	182600.00000	23.00000	1.00000	0.00000	0.00000
0.07497	0.08497	-0.07886	2201.00000	5063.00000	177000.00000	172200.00000	23.00000	1.00000	0.00000	0.00000
0.07500	0.08483	-0.07825	2202.00000	5159.00000	177800.00000	182600.00000	23.00000	1.00000	0.00000	0.00000
0.07507	0.08496	-0.07690	2203.00000	5050.00000	182200.00000	194600.00000	23.00000	1.00000	0.00000	0.00000
0.07496	0.08477	-0.07739	2204.00000	5166.00000	187800.00000	183000.00000	23.00000	1.00000	0.00000	0.00000
0.07502	0.08481	-0.07617	2205.00000	5064.00000	177800.00000	188200.00000	23.00000	1.00000	0.00000	0.00000
0.07514	0.08489	-0.07764	2206.00000	5173.00000	188600.00000	175200.00000	23.00000	1.00000	0.00000	0.00000
0.07510	0.08483	-0.07971	2207.00000	5036.00000	194400.00000	175000.00000	23.00000	1.00000	0.00000	0.00000
0.07510	0.08490	-0.08020	2208.00000	5156.00000	176800.00000	172000.00000	23.00000	1.00000	0.00000	0.00000
0.07509	0.08483	-0.07959	2209.00000	5052.00000	179800.00000	185000.00000	23.00000	1.00000	0.00000	0.00000
0.07495	0.08480	-0.08032	2210.00000	5152.00000	186800.00000	179200.00000	23.00000	1.00000	0.00000	0.00000
0.07502	0.08477	-0.08057	2211.00000	5056.00000	182800.00000	180000.00000	23.00000	1.00000	0.00000	0.00000
0.07516	0.08480	-0.08118	2212.00000	5187.00000	174800.00000	169000.00000	23.00000	1.00000	0.00000	0.00000
0.07509	0.08478	-0.08142	2213.00000	5088.00000	184800.00000	182400.00000	23.00000	1.00000	0.00000	0.00000
0.07506	0.08464	-0.07947	2214.00000	5114.00000	170600.00000	187400.00000	23.00000	1.00000	0.00000	0.00000
0.07503	0.08478	-0.07922	2215.00000	5061.00000	176000.00000	177400.00000	23.00000	1.00000	0.00000	0.00000
0.07516	0.08471	-0.07959	2216.00000	5152.00000	184000.00000	180400.00000	23.00000	1.00000	0.00000	0.00000
0.07512	0.08493	-0.08093	2217.00000	5080.00000	185000.00000	172000.00000	23.00000	1.00000	0.00000	0.00000
0.07492	0.08482	-0.08154	2218.00000	5144.00000	172400.00000	166600.00000	23.00000	1.00000	0.00000	0.00000
0.07485	0.08484	-0.08008	2219.00000	5038.00000	172600.00000	185200.00000	23.00000	1.00000	0.00000	0.00000
0.07493	0.08496	-0.08093	2220.00000	5179.00000	173400.00000	165400.00000	23.00000	1.00000	0.00000	0.00000
0.07507	0.08491	-0.08105	2221.00000	5168.00000	190000.00000	187800.00000	23.00000	1.00000	0.00000	0.00000
0.07516	0.08470	-0.08167	2222.00000	5294.00000	178400.00000	172400.00000	23.00000	1.00000	0.00000	0.00000
0.07515	0.08456	-0.08154	2223.00000	4889.00000	186400.00000	187000.00000	23.00000	1.00000	0.00000	0.00000
0.07508	0.08484	-0.07996	2224.00000	5281.00000	172400.00000	186200.00000	23.00000	1.00000	0.00000	0.00000
0.07490	0.08460	-0.07983	2225.00000	4903.00000	178600.00000	179200.00000	23.00000	1.00000	0.00000	0.00000
0.07504	0.08454	-0.07947	2226.00000	5302.00000	175600.00000	178200.00000	23.00000	1.00000	0.00000	0.00000
0.07494	0.08474	-0.07886	2227.00000	4923.00000	179000.00000	184400.00000	23.00000	1.00000	0.00000	0.00000
0.07514	0.08465	-0.08118	2228.00000	5391.00000	188000.00000	166800.00000	23.00000	1.00000	0.00000	0.00000
0.07512	0.08472	-0.08130	2229.00000	4825.00000	189400.00000	187600.00000	23.00000	1.00000	0.00000	0.00000
0.07505	0.08485	-0.08008	2230.00000	5102.00000	183400.00000	193800.00000	23.00000	1.00000	0.00000	0.00000
0.07507	0.08478	-0.07886	2231.00000	5128.00000	175600.00000	186000.00000	23.00000	1.00000	0.00000	0.00000
0.07500	0.08466	-0.07715	2232.00000	5150.00000	180400.00000	195600.00000	23.00000	1.00000	0.00000	0.00000
0.07507	0.08463	-0.07593	2233.00000	5064.00000	166800.00000	177200.00000	23.00000	1.00000	0.00000	0.00000
0.07514	0.08464	-0.07556	2234.00000	5041.00000	183800.00000	187000.00000	23.00000	1.00000	0.00000	0.00000
0.07513	0.08471	-0.07483	2235.00000	5185.00000	179400.00000	185400.00000	23.00000	1.00000	0.00000	0.00000
0.07518	0.08465	-0.07385	2236.00000	5025.00000	173800.00000	182400.00000	23.00000	1.00000	0.00000	0.00000
0.07511	0.08478	-0.07471	2237.00000	5187.00000	194600.00000	186200.00000	23.00000	1.00000	0.00000	0.00000
0.07510	0.08471	-0.07605	2238.00000	5070.00000	186000.00000	173800.00000	23.00000	1.00000	0.00000	0.00000
0.07524	0.08476	-0.07556	2239.00000	5145.00000	176200.00000	179800.00000	23.00000	1.00000	0.00000	0.00000
0.07517	0.08489	-0.07654	2240.00000	5076.00000	194400.00000	184400.00000	23.00000	1.00000	0.00000	0.00000
0.07510	0.08486	-0.07800	2241.00000	5143.00000	198000.00000	183400.00000	23.00000	1.00000	0.00000	0.00000
0.07491	0.08496	-0.07764	2242.00000	5062.00000	172400.00000	174600.00000	23.00000	1.00000	0.00000	0.00000
0.07505	0.08496	-0.07617	2243.00000	5140.00000	176400.00000	189800.00000	23.00000	1.00000	0.00000	0.00000
0.07513	0.08497	-0.07776	2244.00000	5128.00000	187000.00000	172200.00000	23.00000	1.00000	0.00000	0.00000
0.07508	0.08484	-0.07800	2245.00000	5091.00000	192000.00000	189200.00000	23.00000	1.00000	0.00000	0.00000
0.07494	0.08480	-0.07739	2246.00000	5057.00000	171400.00000	176400.00000	23.00000	1.00000	0.00000	0.00000
0.07480	0.08474	-0.07935	2247.00000	5154.00000	195000.00000	176000.00000	23.00000	1.00000	0.00000	0.00000
0.07481	0.08489	-0.07971	2248.00000	5075.00000	186800.00000	182800.00000	23.00000	1.00000	0.00000	0.00000
0.07496	0.08489	-0.07935	2249.00000	5151.00000	174600.00000	177400.00000	23.00000	1.00000	0.00000	0.00000
0.07482	0.08490	-0.08008	2250.00000	5062.00000	201400.00000	193600.00000	23.00000	1.00000	0.00000	0.00000
0.07491	0.08479	-0.08008	2251.00000	5150.00000	182400.00000	181800.00000	23.00000	1.00000	0.00000	0.00000
0.07481	0.08468	-0.08081	2252.00000	5057.00000	182600.00000	175600.00000	23.00000	1.00000	0.00000	0.00000
0.07510	0.08460	-0.08130	2253.00000	5171.00000	184400.00000	179200.00000	23.00000	1.00000	0.00000	0.00000
0.07515	0.08465	-0.08167	2254.00000	5036.00000	181200.00000	177400.00000	23.00000	1.00000	0.00000	0.00000
0.07500	0.08463	-0.08032	2255.00000	5172.00000	173200.00000	184600.00000	23.00000	1.00000	0.00000	0.00000
0.07493	0.08476	-0.08008	2256.00000	5047.00000	179400.00000	180800.00000	23.00000	1.00000	0.00000	0.00000
0.07489	0.08470	-0.08044	2257.00000	5187.00000	177200.00000	173800.00000	23.00000	1.00000	0.00000	0.00000
0.07493	0.08484	-0.08142	2258.00000	5034.00000	175000.00000	166200.00000	23.00000	1.00000	0.00000	0.00000
0.07499	0.08506	-0.08142	2259.00000	5151.00000	169600.00000	169600.00000	23.00000	1.00000	0.00000	0.00000
0.07493	0.08500	-0.08142	2260.00000	5102.00000	174600.00000	174400.00000	23.00000	1.00000	0.00000	0.00000
0.07479	0.08500	-0.08032	2261.00000	5132.00000	178600.00000	188400.00000	23.00000	1.00000	0.00000	0.00000
0.07466	0.08507	-0.08057	2262.00000	5041.00000	180200.00000	178000.00000	23.00000	1.00000	0.00000	0.00000
0.07468	0.08492	-0.08008	2263.00000	5175.00000	175400.00000	179000.00000	23.00000	1.00000	0.00000	0.00000
0.07487	0.08504	-0.07874	2264.00000	5046.00000	174600.00000	186600.00000	23.00000	1.00000	0.00000	0.00000
0.07502	0.08479	-0.07812	2265.00000	5213.00000	182600.00000	187400.00000	23.00000	1.00000	0.00000	0.00000
0.07508	0.08492	-0.07874	2266.00000	5025.00000	185600.00000	179400.00000	23.00000	1.00000	0.00000	0.00000
0.07506	0.08499	-0.07886	2267.00000	5228.00000	178200.00000	176200.00000	23.00000	1.00000	0.00000	0.00000
0.07511	0.08494	-0.07935	2268.00000	5089.00000	181200.00000	176200.00000	23.00000	1.00000	0.00000	0.00000
0.07514	0.08487	-0.07886	2269.00000	5279.00000	178600.00000	182000.00000	23.00000	1.00000	0.00000	0.00000
0.07515	0.08480	-0.08032	2270.00000	4948.00000	189800.00000	175600.00000	23.00000	1.00000	0.00000	0.00000
0.07512	0.08487	-0.08142	2271.00000	5463.00000	193400.00000	182000.00000	23.00000	1.00000	0.00000	0.00000
0.07500	0.08478	-0.08118	2272.00000	4645.00000	178000.00000	179800.00000	23.00000	1.00000	0.00000	0.00000
0.07503	0.08492	-0.08081	2273.00000	5493.00000	175200.00000	177400.00000	23.00000	1.00000	0.00000	0.00000
0.07510	0.08495	-0.08179	2274.00000	4825.00000	187600.00000	178200.00000	23.00000	1.00000	0.00000	0.00000
0.07517	0.08498	-0.08191	2275.00000	5197.00000	181600.00000	179600.00000	23.00000	1.00000	0.00000	0.00000
0.07505	0.08507	-0.08215	2276.00000	4976.00000	183000.00000	180400.00000	23.00000	1.00000	0.00000	0.00000
0.07526	0.08510	-0.08118	2277.00000	5076.00000	177000.00000	185200.00000	24.00000	1.00000	0.00000	0.00000
0.07513	0.08503	-0.08118	2278.00000	5141.00000	182600.00000	182000.00000	24.00000	1.00000	0.00000	0.00000
0.07520	0.08500	-0.08057	2279.00000	5045.00000	178400.00000	183200.00000	24.00000	1.00000	0.00000	0.00000
0.07534	0.08496	-0.08020	2280.00000	5148.00000	181200.00000	184200.00000	24.00000	1.00000	0.00000	0.00000
0.07528	0.08509	-0.07886	2281.00000	5059.00000	171000.00000	182200.00000	24.00000	1.00000	0.00000	0.00000
0.07513	0.08507	-0.07861	2282.00000	5174.00000	178800.00000	180000.00000	24.00000	1.00000	0.00000	0.00000
0.07504	0.08496	-0.07764	2283.00000	5038.00000	168400.00000	176600.00000	24.00000	1.00000	0.00000	0.00000
0.07517	0.08502	-0.07715	2284.00000	5186.00000	189200.00000	193200.00000	24.00000	1.00000	0.00000	0.00000
0.07522	0.08507	-0.07593	2285.00000	5117.00000	173000.00000	183600.00000	24.00000	1.00000	0.00000	0.00000
0.07517	0.08502	-0.07520	2286.00000	5093.00000	174200.00000	179600.00000	24.00000	1.00000	0.00000	0.00000
0.07531	0.08499	-0.07666	2287.00000	5062.00000	191600.00000	178000.00000	24.00000	1.00000	0.00000	0.00000
0.07524	0.08512	-0.07666	2288.00000	5149.00000	189600.00000	188800.00000	24.00000	1.00000	0.00000	0.00000
0.07518	0.08517	-0.07556	2289.00000	5049.00000	170000.00000	179000.00000	24.00000	1.00000	0.00000	0.00000
0.07515	0.08495	-0.07642	2290.00000	5185.00000	186200.00000	177400.00000	24.00000	1.00000	0.00000	0.00000
0.07502	0.08500	-0.07629	2291.00000	5030.00000	177600.00000	178400.00000	24.00000	1.00000	0.00000	0.00000
0.07496	0.08486	-0.07642	2292.00000	5180.00000	178400.00000	176600.00000	24.00000	1.00000	0.00000	0.00000
0.07475	0.08492	-0.07654	2293.00000	5049.00000	182600.00000	180800.00000	24.00000	1.00000	0.00000	0.00000
0.07486	0.08502	-0.07629	2294.00000	5171.00000	181600.00000	183000.00000	24.00000	1.00000	0.00000	0.00000
0.07492	0.08488	-0.07642	2295.00000	5022.00000	178200.00000	176200.00000	24.00000	1.00000	0.00000	0.00000
0.07506	0.08486	-0.07703	2296.00000	5194.00000	187800.00000	181200.00000	24.00000	1.00000	0.00000	0.00000
0.07492	0.08487	-0.07715	2297.00000	5052.00000	186000.00000	184000.00000	24.00000	1.00000	0.00000	0.00000
0.07471	0.08480	-0.07800	2298.00000	5160.00000	192600.00000	184000.00000	24.00000	1.00000	0.00000	0.00000
0.07477	0.08477	-0.07812	2299.00000	5033.00000	181200.00000	179600.00000	24.00000	1.00000	0.00000	0.00000
0.07467	0.08487	-0.07996	2300.00000	5183.00000	185200.00000	168400.00000	24.00000	1.00000	0.00000	0.00000
0.07488	0.08482	-0.08252	2301.00000	5049.00000	196200.00000	172200.00000	24.00000	1.00000	0.00000	0.00000
0.07495	0.08483	-0.08252	2302.00000	5154.00000	189600.00000	189200.00000	24.00000	1.00000	0.00000	0.00000
0.07502	0.08481	-0.08191	2303.00000	5084.00000	179600.00000	185000.00000	24.00000	1.00000	0.00000	0.00000
0.07517	0.08482	-0.08032	2304.00000	5165.00000	181000.00000	195400.00000	24.00000	1.00000	0.00000	0.00000
0.07524	0.08482	-0.07922	2305.00000	5027.00000	177800.00000	186800.00000	24.00000	1.00000	0.00000	0.00000
0.07527	0.08497	-0.07959	2306.00000	5180.00000	189400.00000	185600.00000	24.00000	1.00000	0.00000	0.00000
0.07520	0.08493	-0.07654	2307.00000	5034.00000	164200.00000	191200.00000	24.00000	1.00000	0.00000	0.00000
0.07514	0.08490	-0.07556	2308.00000	5188.00000	168800.00000	176800.00000	24.00000	1.00000	0.00000	0.00000
0.07492	0.08494	-0.07446	2309.00000	5035.00000	179200.00000	188800.00000	24.00000	1.00000	0.00000	0.00000
0.07477	0.08495	-0.07556	2310.00000	5139.00000	183000.00000	172200.00000	24.00000	1.00000	0.00000	0.00000
0.07470	0.08493	-0.07776	2311.00000	5056.00000	191600.00000	171600.00000	24.00000	1.00000	0.00000	0.00000
0.07473	0.08478	-0.08020	2312.00000	5120.00000	195200.00000	172200.00000	24.00000	1.00000	0.00000	0.00000
0.07480	0.08476	-0.07996	2313.00000	5228.00000	173600.00000	174800.00000	24.00000	1.00000	0.00000	0.00000
0.07494	0.08477	-0.07825	2314.00000	5021.00000	169200.00000	183600.00000	24.00000	1.00000	0.00000	0.00000
0.07488	0.08480	-0.07922	2315.00000	5173.00000	179400.00000	170200.00000	24.00000	1.00000	0.00000	0.00000
0.07494	0.08483	-0.07837	2316.00000	5265.00000	178800.00000	185600.00000	24.00000	1.00000	0.00000	0.00000
0.07492	0.08497	-0.07947	2317.00000	4923.00000	197000.00000	186000.00000	24.00000	1.00000	0.00000	0.00000
0.07500	0.08509	-0.07886	2318.00000	5225.00000	181000.00000	185800.00000	24.00000	1.00000	0.00000	0.00000
0.07506	0.08505	-0.07886	2319.00000	4999.00000	180000.00000	179800.00000	24.00000	1.00000	0.00000	0.00000
0.07500	0.08492	-0.07898	2320.00000	5324.00000	195400.00000	193600.00000	24.00000	1.00000	0.00000	0.00000
0.07498	0.08499	-0.08044	2321.00000	4903.00000	186200.00000	172800.00000	24.00000	1.00000	0.00000	0.00000
0.07501	0.08484	-0.08044	2322.00000	5090.00000	189600.00000	188600.00000	24.00000	1.00000	0.00000	0.00000
0.07522	0.08478	-0.08118	2323.00000	5118.00000	185000.00000	177800.00000	24.00000	1.00000	0.00000	0.00000
0.07514	0.08491	-0.08228	2324.00000	5084.00000	193800.00000	183200.00000	24.00000	1.00000	0.00000	0.00000
0.07503	0.08482	-0.08191	2325.00000	5130.00000	180400.00000	183000.00000	24.00000	1.00000	0.00000	0.00000
0.07489	0.08476	-0.08105	2326.00000	5052.00000	177200.00000	184400.00000	24.00000	1.00000	0.00000	0.00000
0.07488	0.08484	-0.08069	2327.00000	5155.00000	182600.00000	185600.00000	24.00000	1.00000	0.00000	0.00000
0.07491	0.08491	-0.08020	2328.00000	5062.00000	181600.00000	185400.00000	24.00000	1.00000	0.00000	0.00000
0.07500	0.08510	-0.07959	2329.00000	5156.00000	170400.00000	175400.00000	24.00000	1.00000	0.00000	0.00000
0.07501	0.08496	-0.07800	2330.00000	5140.00000	170800.00000	184200.00000	24.00000	1.00000	0.00000	0.00000
0.07511	0.08507	-0.07642	2331.00000	5090.00000	173200.00000	187200.00000	24.00000	1.00000	0.00000	0.00000
0.07532	0.08511	-0.07483	2332.00000	5087.00000	174200.00000	188400.00000	24.00000	1.00000	0.00000	0.00000
0.07525	0.08524	-0.07446	2333.00000	5117.00000	174400.00000	177200.00000	24.00000	1.00000	0.00000	0.00000
0.07534	0.08504	-0.07422	2334.00000	5088.00000	178400.00000	179800.00000	24.00000	1.00000	0.00000	0.00000
0.07523	0.08494	-0.07434	2335.00000	5146.00000	180800.00000	179200.00000	24.00000	1.00000	0.00000	0.00000
0.07503	0.08485	-0.07593	2336.00000	5110.00000	200000.00000	183800.00000	24.00000	1.00000	0.00000	0.00000
0.07491	0.08494	-0.07837	2337.00000	5076.00000	194400.00000	172000.00000	24.00000	1.00000	0.00000	0.00000
0.07498	0.08496	-0.07910	2338.00000	5077.00000	184000.00000	177000.00000	24.00000	1.00000	0.00000	0.00000
0.07500	0.08481	-0.07971	2339.00000	5159.00000	189400.00000	183000.00000	24.00000	1.00000	0.00000	0.00000
0.07495	0.08495	-0.08105	2340.00000	5067.00000	186200.00000	173400.00000	24.00000	1.00000	0.00000	0.00000
0.07488	0.08474	-0.08105	2341.00000	5150.00000	176200.00000	176200.00000	24.00000	1.00000	0.00000	0.00000
0.07503	0.08476	-0.07922	2342.00000	5051.00000	175600.00000	192000.00000	24.00000	1.00000	0.00000	0.00000
0.07516	0.08471	-0.08032	2343.00000	5159.00000	186600.00000	176000.00000	24.00000	1.00000	0.00000	0.00000
0.07511	0.08465	-0.07935	2344.00000	5046.00000	174200.00000	182600.00000	24.00000	1.00000	0.00000	0.00000
0.07519	0.08477	-0.07764	2345.00000	5187.00000	179800.00000	195400.00000	24.00000	1.00000	0.00000	0.00000
0.07516	0.08484	-0.07678	2346.00000	5047.00000	171600.00000	179000.00000	24.00000	1.00000	0.00000	0.00000
0.07510	0.08463	-0.07507	2347.00000	5166.00000	166400.00000	180800.00000	24.00000	1.00000	0.00000	0.00000
0.07532	0.08463	-0.07629	2348.00000	5066.00000	196000.00000	183600.00000	24.00000	1.00000	0.00000	0.00000
0.07538	0.08459	-0.07617	2349.00000	5357.00000	188800.00000	189800.00000	24.00000	1.00000	0.00000	0.00000
0.07532	0.08446	-0.07825	2350.00000	4819.00000	190600.00000	171800.00000	24.00000	1.00000	0.00000	0.00000
0.07543	0.08437	-0.07910	2351.00000	5446.00000	185800.00000	177800.00000	24.00000	1.00000	0.00000	0.00000
0.07529	0.08442	-0.07837	2352.00000	4798.00000	172200.00000	177800.00000	24.00000	1.00000	0.00000	0.00000
0.07539	0.08430	-0.07959	2353.00000	5416.00000	183800.00000	172000.00000	24.00000	1.00000	0.00000	0.00000
0.07553	0.08431	-0.07898	2354.00000	4826.00000	174600.00000	179400.00000	24.00000	1.00000	0.00000	0.00000
0.07558	0.08437	-0.07959	2355.00000	5406.00000	186800.00000	180200.00000	24.00000	1.00000	0.00000	0.00000
0.07553	0.08465	-0.08032	2356.00000	4771.00000	179800.00000	172600.00000	24.00000	1.00000	0.00000	0.00000
0.07531	0.08464	-0.07971	2357.00000	5768.00000	174000.00000	179000.00000	24.00000	1.00000	0.00000	0.00000
0.07511	0.08486	-0.07947	2358.00000	4493.00000	179400.00000	181400.00000	24.00000	1.00000	0.00000	0.00000
0.07512	0.08501	-0.07971	2359.00000	5143.00000	184200.00000	181600.00000	24.00000	1.00000	0.00000	0.00000
0.07512	0.08508	-0.08081	2360.00000	5164.00000	181600.00000	171200.00000	24.00000	1.00000	0.00000	0.00000
0.07503	0.08497	-0.08118	2361.00000	5024.00000	185800.00000	181400.00000	24.00000	1.00000	0.00000	0.00000
0.07491	0.08507	-0.07996	2362.00000	5171.00000	176400.00000	186600.00000	24.00000	1.00000	0.00000	0.00000
0.07513	0.08506	-0.08032	2363.00000	5088.00000	180800.00000	177200.00000	24.00000	1.00000	0.00000	0.00000
0.07501	0.08514	-0.08167	2364.00000	5082.00000	194600.00000	181600.00000	24.00000	1.00000	0.00000	0.00000
0.07509	0.08502	-0.08276	2365.00000	5047.00000	176600.00000	167000.00000	24.00000	1.00000	0.00000	0.00000
0.07504	0.08507	-0.08118	2366.00000	5184.00000	172800.00000	187000.00000	24.00000	1.00000	0.00000	0.00000
0.07482	0.08510	-0.08130	2367.00000	5040.00000	175600.00000	174200.00000	24.00000	1.00000	0.00000	0.00000
0.07488	0.08496	-0.08240	2368.00000	5173.00000	181000.00000	170800.00000	24.00000	1.00000	0.00000	0.00000
0.07498	0.08507	-0.08264	2369.00000	5044.00000	187000.00000	184200.00000	24.00000	1.00000	0.00000	0.00000
0.07505	0.08510	-0.08337	2370.00000	5175.00000	181000.00000	174400.00000	24.00000	1.00000	0.00000	0.00000
0.07499	0.08515	-0.08276	2371.00000	5043.00000	178400.00000	183800.00000	24.00000	1.00000	0.00000	0.00000
0.07485	0.08512	-0.08118	2372.00000	5154.00000	164200.00000	177000.00000	24.00000	1.00000	0.00000	0.00000
0.07492	0.08511	-0.08032	2373.00000	5080.00000	171800.00000	178800.00000	24.00000	1.00000	0.00000	0.00000
0.07507	0.08512	-0.07874	2374.00000	5143.00000	177200.00000	191400.00000	24.00000	1.00000	0.00000	0.00000
0.07507	0.08519	-0.07800	2375.00000	5054.00000	170000.00000	175600.00000	25.00000	1.00000	0.00000	0.00000
0.07500	0.08522	-0.07825	2376.00000	5155.00000	177400.00000	175000.00000	25.00000	1.00000	0.00000	0.00000
0.07507	0.08534	-0.07739	2377.00000	5119.00000	172800.00000	179600.00000	25.00000	1.00000	0.00000	0.00000
0.07501	0.08513	-0.07678	2378.00000	5100.00000	175600.00000	180800.00000	25.00000	1.00000	0.00000	0.00000
0.07493	0.08501	-0.07812	2379.00000	5073.00000	189800.00000	177000.00000	25.00000	1.00000	0.00000	0.00000
0.07484	0.08513	-0.07764	2380.00000	5147.00000	178400.00000	182200.00000	25.00000	1.00000	0.00000	0.00000
0.07492	0.08534	-0.07739	2381.00000	5055.00000	184600.00000	186800.00000	25.00000	1.00000	0.00000	0.00000
0.07486	0.08529	-0.07874	2382.00000	5179.00000	193800.00000	180800.00000	25.00000	1.00000	0.00000	0.00000
0.07479	0.08526	-0.07788	2383.00000	5063.00000	170800.00000	178200.00000	25.00000	1.00000	0.00000	0.00000
0.07483	0.08519	-0.07739	2384.00000	5125.00000	187200.00000	191600.00000	25.00000	1.00000	0.00000	0.00000
0.07496	0.08524	-0.07690	2385.00000	5071.00000	173600.00000	177800.00000	25.00000	1.00000	0.00000	0.00000
0.07500	0.08531	-0.07703	2386.00000	5170.00000	180400.00000	179000.00000	25.00000	1.00000	0.00000	0.00000
0.07507	0.08532	-0.07788	2387.00000	5036.00000	188000.00000	179600.00000	25.00000	1.00000	0.00000	0.00000
0.07493	0.08515	-0.07776	2388.00000	5167.00000	175600.00000	176000.00000	25.00000	1.00000	0.00000	0.00000
0.07508	0.08516	-0.07690	2389.00000	5064.00000	183200.00000	190800.00000	25.00000	1.00000	0.00000	0.00000
0.07495	0.08498	-0.07764	2390.00000	5164.00000	173800.00000	167000.00000	25.00000	1.00000	0.00000	0.00000
0.07491	0.08491	-0.07825	2391.00000	5056.00000	179800.00000	174000.00000	25.00000	1.00000	0.00000	0.00000
0.07498	0.08488	-0.08057	2392.00000	5163.00000	194600.00000	172800.00000	25.00000	1.00000	0.00000	0.00000
0.07498	0.08503	-0.08032	2393.00000	5064.00000	180000.00000	182000.00000	25.00000	1.00000	0.00000	0.00000
0.07505	0.08500	-0.07947	2394.00000	5152.00000	178400.00000	185600.00000	25.00000	1.00000	0.00000	0.00000
0.07511	0.08486	-0.07727	2395.00000	5049.00000	172800.00000	192200.00000	25.00000	1.00000	0.00000	0.00000
0.07500	0.08496	-0.07910	2396.00000	5337.00000	180600.00000	164200.00000	25.00000	1.00000	0.00000	0.00000
0.07478	0.08500	-0.07922	2397.00000	4880.00000	188200.00000	187000.00000	25.00000	1.00000	0.00000	0.00000
0.07491	0.08492	-0.07959	2398.00000	5509.00000	178400.00000	174600.00000	25.00000	1.00000	0.00000	0.00000
0.07505	0.08494	-0.08069	2399.00000	4691.00000	182000.00000	171400.00000	25.00000	1.00000	0.00000	0.00000
0.07511	0.08480	-0.08069	2400.00000	5556.00000	179400.00000	179000.00000	25.00000	1.00000	0.00000	0.00000
0.07516	0.08475	-0.08044	2401.00000	4693.00000	181000.00000	182200.00000	25.00000	1.00000	0.00000	0.00000
0.07521	0.08489	-0.07983	2402.00000	5366.00000	171200.00000	176200.00000	25.00000	1.00000	0.00000	0.00000
0.07499	0.08487	-0.07837	2403.00000	4826.00000	180800.00000	193400.00000	25.00000	1.00000	0.00000	0.00000
0.07485	0.08491	-0.07898	2404.00000	5529.00000	184000.00000	178000.00000	25.00000	1.00000	0.00000	0.00000
0.07499	0.08495	-0.08008	2405.00000	4793.00000	182800.00000	172000.00000	25.00000	1.00000	0.00000	0.00000
0.07508	0.08507	-0.08032	2406.00000	5079.00000	175000.00000	172600.00000	25.00000	1.00000	0.00000	0.00000
0.07509	0.08514	-0.08069	2407.00000	5146.00000	184400.00000	180000.00000	25.00000	1.00000	0.00000	0.00000
0.07504	0.08492	-0.08069	2408.00000	5159.00000	179600.00000	179400.00000	25.00000	1.00000	0.00000	0.00000
0.07500	0.08478	-0.08154	2409.00000	5034.00000	179400.00000	171200.00000	25.00000	1.00000	0.00000	0.00000
0.07496	0.08464	-0.08240	2410.00000	5028.00000	182600.00000	174800.00000	25.00000	1.00000	0.00000	0.00000
0.07507	0.08474	-0.08215	2411.00000	5178.00000	178600.00000	180600.00000	25.00000	1.00000	0.00000	0.00000
0.07517	0.08494	-0.08130	2412.00000	5044.00000	182200.00000	189200.00000	25.00000	1.00000	0.00000	0.00000
0.07510	0.08495	-0.08130	2413.00000	5158.00000	169800.00000	168800.00000	25.00000	1.00000	0.00000	0.00000
0.07517	0.08497	-0.08020	2414.00000	5078.00000	171200.00000	179800.00000	25.00000	1.00000	0.00000	0.00000
0.07515	0.08504	-0.08081	2415.00000	5164.00000	186000.00000	180200.00000	25.00000	1.00000	0.00000	0.00000
0.07529	0.08500	-0.08069	2416.00000	5046.00000	170400.00000	171200.00000	25.00000	1.00000	0.00000	0.00000
0.07529	0.08515	-0.08020	2417.00000	5166.00000	192200.00000	196000.00000	25.00000	1.00000	0.00000	0.00000
0.07515	0.08509	-0.08057	2418.00000	5042.00000	184800.00000	180600.00000	25.00000	1.00000	0.00000	0.00000
0.07495	0.08500	-0.08118	2419.00000	5184.00000	185400.00000	179000.00000	25.00000	1.00000	0.00000	0.00000
0.07500	0.08495	-0.08301	2420.00000	5005.00000	197200.00000	179400.00000	25.00000	1.00000	0.00000	0.00000
0.07503	0.08509	-0.08228	2421.00000	5327.00000	179800.00000	185800.00000	25.00000	1.00000	0.00000	0.00000
0.07506	0.08516	-0.08398	2422.00000	5009.00000	188200.00000	172000.00000	25.00000	1.00000	0.00000	0.00000
0.07506	0.08501	-0.08459	2423.00000	5077.00000	186400.00000	180200.00000	25.00000	1.00000	0.00000	0.00000
0.07489	0.08515	-0.08386	2424.00000	5112.00000	170200.00000	175800.00000	25.00000	1.00000	0.00000	0.00000
0.07502	0.08489	-0.08264	2425.00000	5095.00000	169600.00000	179200.00000	25.00000	1.00000	0.00000	0.00000
0.07496	0.08503	-0.08118	2426.00000	5078.00000	172800.00000	184800.00000	25.00000	1.00000	0.00000	0.00000
0.07511	0.08519	-0.08020	2427.00000	5148.00000	167000.00000	174400.00000	25.00000	1.00000	0.00000	0.00000
0.07511	0.08512	-0.07922	2428.00000	5057.00000	179000.00000	187200.00000	25.00000	1.00000	0.00000	0.00000
0.07518	0.08513	-0.07727	2429.00000	5148.00000	166800.00000	183600.00000	25.00000	1.00000	0.00000	0.00000
0.07505	0.08508	-0.07690	2430.00000	5055.00000	171200.00000	173600.00000	25.00000	1.00000	0.00000	0.00000
0.07502	0.08493	-0.07617	2431.00000	5177.00000	188000.00000	194800.00000	25.00000	1.00000	0.00000	0.00000
0.07499	0.08487	-0.07800	2432.00000	5055.00000	178200.00000	162600.00000	25.00000	1.00000	0.00000	0.00000
0.07506	0.08488	-0.07971	2433.00000	5163.00000	189000.00000	173200.00000	25.00000	1.00000	0.00000	0.00000
0.07521	0.08487	-0.07935	2434.00000	5047.00000	184400.00000	187000.00000	25.00000	1.00000	0.00000	0.00000
0.07514	0.08489	-0.07874	2435.00000	5155.00000	179000.00000	184400.00000	25.00000	1.00000	0.00000	0.00000
0.07494	0.08480	-0.07971	2436.00000	5055.00000	185600.00000	175800.00000	25.00000	1.00000	0.00000	0.00000
0.07487	0.08478	-0.07996	2437.00000	5181.00000	179000.00000	176400.00000	25.00000	1.00000	0.00000	0.00000
0.07480	0.08480	-0.07910	2438.00000	5031.00000	180000.00000	187200.00000	25.00000	1.00000	0.00000	0.00000
0.07477	0.08495	-0.07874	2439.00000	5144.00000	179600.00000	182600.00000	25.00000	1.00000	0.00000	0.00000
0.07465	0.08485	-0.07861	2440.00000	5066.00000	173000.00000	173800.00000	25.00000	1.00000	0.00000	0.00000
0.07465	0.08493	-0.07861	2441.00000	5180.00000	182400.00000	182400.00000	25.00000	1.00000	0.00000	0.00000
0.07471	0.08514	-0.07983	2442.00000	5069.00000	180800.00000	169600.00000	25.00000	1.00000	0.00000	0.00000
0.07485	0.08512	-0.08008	2443.00000	5469.00000	175200.00000	172600.00000	25.00000	1.00000	0.00000	0.00000
0.07483	0.08519	-0.08008	2444.00000	4738.00000	179600.00000	178800.00000	25.00000	1.00000	0.00000	0.00000
0.07469	0.08515	-0.07886	2445.00000	5400.00000	169600.00000	179200.00000	25.00000	1.00000	0.00000	0.00000
0.07466	0.08509	-0.07898	2446.00000	4822.00000	177800.00000	175800.00000	25.00000	1.00000	0.00000	0.00000
0.07467	0.08494	-0.07947	2447.00000	5370.00000	179600.00000	174600.00000	25.00000	1.00000	0.00000	0.00000
0.07481	0.08489	-0.07886	2448.00000	4840.00000	171800.00000	176600.00000	25.00000	1.00000	0.00000	0.00000
0.07491	0.08499	-0.07788	2449.00000	5682.00000	187800.00000	196800.00000	25.00000	1.00000	0.00000	0.00000
0.07491	0.08521	-0.07788	2450.00000	4586.00000	176000.00000	175600.00000	25.00000	1.00000	0.00000	0.00000
0.07486	0.08500	-0.07861	2451.00000	5256.00000	181200.00000	174000.00000	25.00000	1.00000	0.00000	0.00000
0.07476	0.08520	-0.07776	2452.00000	5031.00000	173600.00000	180200.00000	25.00000	1.00000	0.00000	0.00000
0.07487	0.08510	-0.07764	2453.00000	5076.00000	168400.00000	168600.00000	25.00000	1.00000	0.00000	0.00000
0.07494	0.08497	-0.07837	2454.00000	5102.00000	184000.00000	176800.00000	25.00000	1.00000	0.00000	0.00000
0.07502	0.08499	-0.07947	2455.00000	5016.00000	186400.00000	176000.00000	25.00000	1.00000	0.00000	0.00000
0.07487	0.08495	-0.07910	2456.00000	5182.00000	177600.00000	180600.00000	25.00000	1.00000	0.00000	0.00000
0.07478	0.08506	-0.07947	2457.00000	5018.00000	178800.00000	175000.00000	25.00000	1.00000	0.00000	0.00000
0.07471	0.08509	-0.07812	2458.00000	5185.00000	174000.00000	186000.00000	25.00000	1.00000	0.00000	0.00000
0.07485	0.08504	-0.07776	2459.00000	5064.00000	176200.00000	178600.00000	25.00000	1.00000	0.00000	0.00000
0.07493	0.08516	-0.07690	2460.00000	5180.00000	176200.00000	183400.00000	25.00000	1.00000	0.00000	0.00000
0.07471	0.08516	-0.07715	2461.00000	5032.00000	182000.00000	179000.00000	25.00000	1.00000	0.00000	0.00000
0.07478	0.08513	-0.07837	2462.00000	5155.00000	190800.00000	179400.00000	25.00000	1.00000	0.00000	0.00000
0.07471	0.08510	-0.07922	2463.00000	5052.00000	194800.00000	186000.00000	25.00000	1.00000	0.00000	0.00000
0.07477	0.08505	-0.07922	2464.00000	5186.00000	185800.00000	184800.00000	25.00000	1.00000	0.00000	0.00000
0.07485	0.08505	-0.07922	2465.00000	5051.00000	184400.00000	184200.00000	25.00000	1.00000	0.00000	0.00000
0.07471	0.08511	-0.07947	2466.00000	5155.00000	188000.00000	184600.00000	25.00000	1.00000	0.00000	0.00000
0.07464	0.08512	-0.07996	2467.00000	5044.00000	182400.00000	178000.00000	25.00000	1.00000	0.00000	0.00000
0.07458	0.08526	-0.07983	2468.00000	5144.00000	179800.00000	180800.00000	25.00000	1.00000	0.00000	0.00000
0.07469	0.08515	-0.07971	2469.00000	5152.00000	173600.00000	174400.00000	25.00000	1.00000	0.00000	0.00000
0.07489	0.08507	-0.08008	2470.00000	5089.00000	180600.00000	176600.00000	25.00000	1.00000	0.00000	0.00000
0.07491	0.08522	-0.08057	2471.00000	5118.00000	191600.00000	186600.00000	25.00000	1.00000	0.00000	0.00000
0.07486	0.08527	-0.07959	2472.00000	5096.00000	163600.00000	171200.00000	26.00000	1.00000	0.00000	0.00000
0.07479	0.08524	-0.07849	2473.00000	5045.00000	178400.00000	187600.00000	26.00000	1.00000	0.00000	0.00000
0.07484	0.08530	-0.07812	2474.00000	5187.00000	173800.00000	176800.00000	26.00000	1.00000	0.00000	0.00000
0.07478	0.08516	-0.07703	2475.00000	5065.00000	183400.00000	193400.00000	26.00000	1.00000	0.00000	0.00000
0.07484	0.08521	-0.07532	2476.00000	5139.00000	169200.00000	183800.00000	26.00000	1.00000	0.00000	0.00000
0.07490	0.08519	-0.07495	2477.00000	5065.00000	170400.00000	173000.00000	26.00000	1.00000	0.00000	0.00000
0.07504	0.08513	-0.07410	2478.00000	5146.00000	178000.00000	184800.00000	26.00000	1.00000	0.00000	0.00000
0.07505	0.08506	-0.07434	2479.00000	5075.00000	188800.00000	185600.00000	26.00000	1.00000	0.00000	0.00000
0.07498	0.08504	-0.07483	2480.00000	5154.00000	178000.00000	173200.00000	26.00000	1.00000	0.00000	0.00000
0.07505	0.08492	-0.07410	2481.00000	5062.00000	177000.00000	183600.00000	26.00000	1.00000	0.00000	0.00000
0.07500	0.08505	-0.07532	2482.00000	5145.00000	192600.00000	180400.00000	26.00000	1.00000	0.00000	0.00000
0.07486	0.08504	-0.07556	2483.00000	5087.00000	187000.00000	184200.00000	26.00000	1.00000	0.00000	0.00000
0.07500	0.08503	-0.07642	2484.00000	5144.00000	185400.00000	176600.00000	26.00000	1.00000	0.00000	0.00000
0.07502	0.08496	-0.07727	2485.00000	5046.00000	187200.00000	178800.00000	26.00000	1.00000	0.00000	0.00000
0.07490	0.08488	-0.07849	2486.00000	5180.00000	195600.00000	183400.00000	26.00000	1.00000	0.00000	0.00000
0.07496	0.08483	-0.07947	2487.00000	5032.00000	189200.00000	179200.00000	26.00000	1.00000	0.00000	0.00000
0.07493	0.08490	-0.07861	2488.00000	5337.00000	185600.00000	192800.00000	26.00000	1.00000	0.00000	0.00000
0.07494	0.08505	-0.07947	2489.00000	4893.00000	181600.00000	174000.00000	26.00000	1.00000	0.00000	0.00000
0.07521	0.08493	-0.07764	2490.00000	5401.00000	179200.00000	195400.00000	26.00000	1.00000	0.00000	0.00000
0.07522	0.08500	-0.07715	2491.00000	4806.00000	174800.00000	178400.00000	26.00000	1.00000	0.00000	0.00000
0.07507	0.08484	-0.07837	2492.00000	5466.00000	192400.00000	180800.00000	26.00000	1.00000	0.00000	0.00000
0.07494	0.08491	-0.07886	2493.00000	4780.00000	185000.00000	180400.00000	26.00000	1.00000	0.00000	0.00000
0.07489	0.08496	-0.07947	2494.00000	5342.00000	177600.00000	171600.00000	26.00000	1.00000	0.00000	0.00000
0.07476	0.08488	-0.08081	2495.00000	4845.00000	184400.00000	172000.00000	26.00000	1.00000	0.00000	0.00000
0.07487	0.08508	-0.07947	2496.00000	5507.00000	176200.00000	188200.00000	26.00000	1.00000	0.00000	0.00000
0.07483	0.08501	-0.08044	2497.00000	4800.00000	183600.00000	174600.00000	26.00000	1.00000	0.00000	0.00000
0.07495	0.08510	-0.08044	2498.00000	5068.00000	179000.00000	178400.00000	26.00000	1.00000	0.00000	0.00000
0.07493	0.08503	-0.08130	2499.00000	5163.00000	187600.00000	179200.00000	26.00000	1.00000	0.00000	0.00000
0.07488	0.08497	-0.08093	2500.00000	5049.00000	176600.00000	179800.00000	26.00000	1.00000	0.00000	0.00000
0.07494	0.08493	-0.07983	2501.00000	5147.00000	173600.00000	183400.00000	26.00000	1.00000	0.00000	0.00000
0.07500	0.08497	-0.08020	2502.00000	5028.00000	182600.00000	178600.00000	26.00000	1.00000	0.00000	0.00000
0.07496	0.08491	-0.07947	2503.00000	5176.00000	171600.00000	177800.00000	26.00000	1.00000	0.00000	0.00000
0.07511	0.08491	-0.07849	2504.00000	5021.00000	176400.00000	184400.00000	26.00000	1.00000	0.00000	0.00000
0.07504	0.08493	-0.08008	2505.00000	5184.00000	185800.00000	170800.00000	26.00000	1.00000	0.00000	0.00000
0.07497	0.08491	-0.08093	2506.00000	5088.00000	184400.00000	176200.00000	26.00000	1.00000	0.00000	0.00000
0.07506	0.08502	-0.08118	2507.00000	5131.00000	183000.00000	179800.00000	26.00000	1.00000	0.00000	0.00000
0.07503	0.08488	-0.08142	2508.00000	5057.00000	184400.00000	181400.00000	26.00000	1.00000	0.00000	0.00000
0.07489	0.08492	-0.08032	2509.00000	5170.00000	172200.00000	181200.00000	26.00000	1.00000	0.00000	0.00000
0.07497	0.08512	-0.07971	2510.00000	5037.00000	174800.00000	180200.00000	26.00000	1.00000	0.00000	0.00000
0.07504	0.08515	-0.07812	2511.00000	5174.00000	178200.00000	191800.00000	26.00000	1.00000	0.00000	0.00000
0.07501	0.08494	-0.07776	2512.00000	5049.00000	174200.00000	177000.00000	26.00000	1.00000	0.00000	0.00000
0.07513	0.08485	-0.07800	2513.00000	5145.00000	171000.00000	168400.00000	26.00000	1.00000	0.00000	0.00000
0.07498	0.08485	-0.07886	2514.00000	5125.00000	170200.00000	162200.00000	26.00000	1.00000	0.00000	0.00000
0.07522	0.08468	-0.08044	2515.00000	5101.00000	187600.00000	172400.00000	26.00000	1.00000	0.00000	0.00000
0.07517	0.08462	-0.08118	2516.00000	5137.00000	182400.00000	175000.00000	26.00000	1.00000	0.00000	0.00000
0.07511	0.08476	-0.08264	2517.00000	5088.00000	195400.00000	181000.00000	26.00000	1.00000	0.00000	0.00000
0.07514	0.08482	-0.08081	2518.00000	5076.00000	167200.00000	182200.00000	26.00000	1.00000	0.00000	0.00000
0.07503	0.08492	-0.08203	2519.00000	5151.00000	183600.00000	172400.00000	26.00000	1.00000	0.00000	0.00000
0.07482	0.08499	-0.08057	2520.00000	5076.00000	173200.00000	185800.00000	26.00000	1.00000	0.00000	0.00000
0.07497	0.08498	-0.07996	2521.00000	5115.00000	178000.00000	183200.00000	26.00000	1.00000	0.00000	0.00000
0.07516	0.08487	-0.07971	2522.00000	5065.00000	188400.00000	190200.00000	26.00000	1.00000	0.00000	0.00000
0.07526	0.08476	-0.08008	2523.00000	5172.00000	175400.00000	171600.00000	26.00000	1.00000	0.00000	0.00000
0.07520	0.08481	-0.08069	2524.00000	5072.00000	184800.00000	178400.00000	26.00000	1.00000	0.00000	0.00000
0.07506	0.08476	-0.07996	2525.00000	5133.00000	180600.00000	186600.00000	26.00000	1.00000	0.00000	0.00000
0.07500	0.08490	-0.07886	2526.00000	5066.00000	181600.00000	191800.00000	26.00000	1.00000	0.00000	0.00000
0.07509	0.08501	-0.07764	2527.00000	5175.00000	169200.00000	179000.00000	26.00000	1.00000	0.00000	0.00000
0.07508	0.08516	-0.07642	2528.00000	5031.00000	178600.00000	189600.00000	26.00000	1.00000	0.00000	0.00000
0.07510	0.08502	-0.07849	2529.00000	5181.00000	193400.00000	173400.00000	26.00000	1.00000	0.00000	0.00000
0.07502	0.08514	-0.07898	2530.00000	5050.00000	186000.00000	181400.00000	26.00000	1.00000	0.00000	0.00000
0.07504	0.08492	-0.07959	2531.00000	5147.00000	178800.00000	172600.00000	26.00000	1.00000	0.00000	0.00000
0.07497	0.08494	-0.08020	2532.00000	5050.00000	194800.00000	188800.00000	26.00000	1.00000	0.00000	0.00000
0.07507	0.08505	-0.07983	2533.00000	5170.00000	175200.00000	177400.00000	26.00000	1.00000	0.00000	0.00000
0.07509	0.08483	-0.08069	2534.00000	5052.00000	187200.00000	178400.00000	26.00000	1.00000	0.00000	0.00000
0.07495	0.08489	-0.08252	2535.00000	5339.00000	196600.00000	178400.00000	26.00000	1.00000	0.00000	0.00000
0.07498	0.08495	-0.08350	2536.00000	4882.00000	178200.00000	169200.00000	26.00000	1.00000	0.00000	0.00000
0.07502	0.08489	-0.08362	2537.00000	5507.00000	179600.00000	177800.00000	26.00000	1.00000	0.00000	0.00000
0.07496	0.08502	-0.08337	2538.00000	4723.00000	182200.00000	183600.00000	26.00000	1.00000	0.00000	0.00000
0.07507	0.08511	-0.08228	2539.00000	5358.00000	159200.00000	167800.00000	26.00000	1.00000	0.00000	0.00000
0.07499	0.08491	-0.08118	2540.00000	4823.00000	173600.00000	183000.00000	26.00000	1.00000	0.00000	0.00000
0.07489	0.08511	-0.08142	2541.00000	5715.00000	190000.00000	186800.00000	26.00000	1.00000	0.00000	0.00000
0.07495	0.08507	-0.08203	2542.00000	4566.00000	170800.00000	165600.00000	26.00000	1.00000	0.00000	0.00000
0.07494	0.08514	-0.08154	2543.00000	5216.00000	179400.00000	183800.00000	26.00000	1.00000	0.00000	0.00000
0.07512	0.08501	-0.08203	2544.00000	5100.00000	185800.00000	180400.00000	26.00000	1.00000	0.00000	0.00000
0.07501	0.08491	-0.08203	2545.00000	5257.00000	180600.00000	179800.00000	26.00000	1.00000	0.00000	0.00000
0.07503	0.08506	-0.08044	2546.00000	4923.00000	167600.00000	181200.00000	26.00000	1.00000	0.00000	0.00000
0.07512	0.08494	-0.08142	2547.00000	5145.00000	183400.00000	174600.00000	26.00000	1.00000	0.00000	0.00000
0.07519	0.08496	-0.08167	2548.00000	5025.00000	180400.00000	178200.00000	26.00000	1.00000	0.00000	0.00000
0.07524	0.08501	-0.08105	2549.00000	5054.00000	173000.00000	177400.00000	26.00000	1.00000	0.00000	0.00000
0.07514	0.08512	-0.08130	2550.00000	5166.00000	183600.00000	180800.00000	26.00000	1.00000	0.00000	0.00000
0.07503	0.08522	-0.08069	2551.00000	5067.00000	171800.00000	176400.00000	26.00000	1.00000	0.00000	0.00000
0.07500	0.08515	-0.08032	2552.00000	5177.00000	178600.00000	181000.00000	26.00000	1.00000	0.00000	0.00000
0.07505	0.08521	-0.07983	2553.00000	5030.00000	174200.00000	178000.00000	26.00000	1.00000	0.00000	0.00000
0.07517	0.08503	-0.07898	2554.00000	5167.00000	176800.00000	183400.00000	26.00000	1.00000	0.00000	0.00000
0.07525	0.08505	-0.07849	2555.00000	5054.00000	178800.00000	182200.00000	26.00000	1.00000	0.00000	0.00000
0.07521	0.08498	-0.07690	2556.00000	5163.00000	170600.00000	184400.00000	26.00000	1.00000	0.00000	0.00000
0.07507	0.08499	-0.07703	2557.00000	5052.00000	180000.00000	178400.00000	26.00000	1.00000	0.00000	0.00000
0.07509	0.08506	-0.07739	2558.00000	5159.00000	184800.00000	181400.00000	26.00000	1.00000	0.00000	0.00000
0.07516	0.08510	-0.07520	2559.00000	5041.00000	176400.00000	195800.00000	26.00000	1.00000	0.00000	0.00000
0.07501	0.08507	-0.07581	2560.00000	5166.00000	192200.00000	185600.00000	26.00000	1.00000	0.00000	0.00000
0.07492	0.08519	-0.07544	2561.00000	5121.00000	184200.00000	187400.00000	26.00000	1.00000	0.00000	0.00000
0.07510	0.08505	-0.07800	2562.00000	5119.00000	197800.00000	174000.00000	26.00000	1.00000	0.00000	0.00000
0.07498	0.08514	-0.07861	2563.00000	5116.00000	179400.00000	173600.00000	26.00000	1.00000	0.00000	0.00000
0.07505	0.08512	-0.07776	2564.00000	5085.00000	174800.00000	181400.00000	26.00000	1.00000	0.00000	0.00000
0.07514	0.08524	-0.07654	2565.00000	5058.00000	181600.00000	193000.00000	26.00000	1.00000	0.00000	0.00000
0.07502	0.08516	-0.07788	2566.00000	5143.00000	196800.00000	183800.00000	26.00000	1.00000	0.00000	0.00000
0.07487	0.08516	-0.07715	2567.00000	5134.00000	183200.00000	189800.00000	26.00000	1.00000	0.00000	0.00000
0.07484	0.08530	-0.07666	2568.00000	5090.00000	183000.00000	186400.00000	26.00000	1.00000	0.00000	0.00000
0.07501	0.08516	-0.07703	2569.00000	5053.00000	189000.00000	185400.00000	26.00000	1.00000	0.00000	0.00000
0.07504	0.08502	-0.07739	2570.00000	5171.00000	190600.00000	187000.00000	27.00000	1.00000	0.00000	0.00000
0.07496	0.08502	-0.07739	2571.00000	5057.00000	186200.00000	186000.00000	27.00000	1.00000	0.00000	0.00000
0.07497	0.08487	-0.07751	2572.00000	5163.00000	188400.00000	187000.00000	27.00000	1.00000	0.00000	0.00000
0.07483	0.08491	-0.07788	2573.00000	5150.00000	181400.00000	178000.00000	27.00000	1.00000	0.00000	0.00000
0.07505	0.08488	-0.07703	2574.00000	5076.00000	174400.00000	181800.00000	27.00000	1.00000	0.00000	0.00000
0.07513	0.08508	-0.07825	2575.00000	5050.00000	188800.00000	177400.00000	27.00000	1.00000	0.00000	0.00000
0.07524	0.08499	-0.07971	2576.00000	5180.00000	177800.00000	165200.00000	27.00000	1.00000	0.00000	0.00000
0.07518	0.08495	-0.08032	2577.00000	5039.00000	191600.00000	185200.00000	27.00000	1.00000	0.00000	0.00000
0.07515	0.08489	-0.07971	2578.00000	5154.00000	180800.00000	185800.00000	27.00000	1.00000	0.00000	0.00000
0.07502	0.08507	-0.08057	2579.00000	5077.00000	190200.00000	181200.00000	27.00000	1.00000	0.00000	0.00000
0.07510	0.08508	-0.07983	2580.00000	5216.00000	190800.00000	197000.00000	27.00000	1.00000	0.00000	0.00000
0.07508	0.08515	-0.07947	2581.00000	4996.00000	177600.00000	180200.00000	27.00000	1.00000	0.00000	0.00000
0.07509	0.08522	-0.07947	2582.00000	5493.00000	179400.00000	179000.00000	27.00000	1.00000	0.00000	0.00000
0.07518	0.08511	-0.07800	2583.00000	4737.00000	189400.00000	203400.00000	27.00000	1.00000	0.00000	0.00000
0.07524	0.08497	-0.07776	2584.00000	5376.00000	173400.00000	175400.00000	27.00000	1.00000	0.00000	0.00000
0.07521	0.08504	-0.07739	2585.00000	4831.00000	187800.00000	190800.00000	27.00000	1.00000	0.00000	0.00000
0.07536	0.08506	-0.07715	2586.00000	5357.00000	176200.00000	178000.00000	27.00000	1.00000	0.00000	0.00000
0.07520	0.08491	-0.07703	2587.00000	4839.00000	184600.00000	185600.00000	27.00000	1.00000	0.00000	0.00000
0.07514	0.08494	-0.07739	2588.00000	5562.00000	191800.00000	188000.00000	27.00000	1.00000	0.00000	0.00000
0.07517	0.08487	-0.07642	2589.00000	4735.00000	188200.00000	196800.00000	27.00000	1.00000	0.00000	0.00000
0.07508	0.08476	-0.07654	2590.00000	5056.00000	182200.00000	180600.00000	27.00000	1.00000	0.00000	0.00000
0.07509	0.08469	-0.07568	2591.00000	5197.00000	168200.00000	175400.00000	27.00000	1.00000	0.00000	0.00000
0.07496	0.08475	-0.07471	2592.00000	5048.00000	178000.00000	186000.00000	27.00000	1.00000	0.00000	0.00000
0.07508	0.08485	-0.07544	2593.00000	5135.00000	190400.00000	183200.00000	27.00000	1.00000	0.00000	0.00000
0.07506	0.08470	-0.07544	2594.00000	5101.00000	190200.00000	189600.00000	27.00000	1.00000	0.00000	0.00000
0.07497	0.08482	-0.07776	2595.00000	5117.00000	183800.00000	163000.00000	27.00000	1.00000	0.00000	0.00000
0.07503	0.08487	-0.07983	2596.00000	5021.00000	200600.00000	180000.00000	27.00000	1.00000	0.00000	0.00000
0.07500	0.08480	-0.08142	2597.00000	5183.00000	191800.00000	176600.00000	27.00000	1.00000	0.00000	0.00000
0.07478	0.08478	-0.08154	2598.00000	5060.00000	179000.00000	177400.00000	27.00000	1.00000	0.00000	0.00000
0.07471	0.08481	-0.08142	2599.00000	5161.00000	171200.00000	171800.00000	27.00000	1.00000	0.00000	0.00000
0.07468	0.08496	-0.08032	2600.00000	5064.00000	167600.00000	176200.00000	27.00000	1.00000	0.00000	0.00000
0.07492	0.08512	-0.08105	2601.00000	5142.00000	189000.00000	181200.00000	27.00000	1.00000	0.00000	0.00000
0.07491	0.08505	-0.08057	2602.00000	5053.00000	177200.00000	181400.00000	27.00000	1.00000	0.00000	0.00000
0.07494	0.08483	-0.08105	2603.00000	5166.00000	190600.00000	185600.00000	27.00000	1.00000	0.00000	0.00000
0.07491	0.08497	-0.08130	2604.00000	5111.00000	181600.00000	178800.00000	27.00000	1.00000	0.00000	0.00000
0.07507	0.08482	-0.08264	2605.00000	5110.00000	183800.00000	171000.00000	27.00000	1.00000	0.00000	0.00000
0.07504	0.08496	-0.08167	2606.00000	5047.00000	174200.00000	182600.00000	27.00000	1.00000	0.00000	0.00000
0.07513	0.08484	-0.08228	2607.00000	5157.00000	189000.00000	182400.00000	27.00000	1.00000	0.00000	0.00000
0.07519	0.08488	-0.08191	2608.00000	5087.00000	186400.00000	189000.00000	27.00000	1.00000	0.00000	0.00000
0.07506	0.08481	-0.08008	2609.00000	5146.00000	176200.00000	192000.00000	27.00000	1.00000	0.00000	0.00000
0.07500	0.08494	-0.07935	2610.00000	5084.00000	176000.00000	182400.00000	27.00000	1.00000	0.00000	0.00000
0.07513	0.08501	-0.08032	2611.00000	5121.00000	185800.00000	176600.00000	27.00000	1.00000	0.00000	0.00000
0.07501	0.08492	-0.08032	2612.00000	5104.00000	190800.00000	189800.00000	27.00000	1.00000	0.00000	0.00000
0.07516	0.08492	-0.07935	2613.00000	5112.00000	172600.00000	181200.00000	27.00000	1.00000	0.00000	0.00000
0.07523	0.08505	-0.07947	2614.00000	5040.00000	177000.00000	175600.00000	27.00000	1.00000	0.00000	0.00000
0.07530	0.08502	-0.07898	2615.00000	5172.00000	176200.00000	179800.00000	27.00000	1.00000	0.00000	0.00000
0.07544	0.08505	-0.07935	2616.00000	5060.00000	189200.00000	185000.00000	27.00000	1.00000	0.00000	0.00000
0.07537	0.08503	-0.07947	2617.00000	5179.00000	184400.00000	182400.00000	27.00000	1.00000	0.00000	0.00000
0.07529	0.08482	-0.07983	2618.00000	5029.00000	184400.00000	180800.00000	27.00000	1.00000	0.00000	0.00000
0.07500	0.08487	-0.07959	2619.00000	5182.00000	179000.00000	181000.00000	27.00000	1.00000	0.00000	0.00000
0.07497	0.08472	-0.08008	2620.00000	5055.00000	181600.00000	176800.00000	27.00000	1.00000	0.00000	0.00000
0.07492	0.08486	-0.08020	2621.00000	5166.00000	182400.00000	180600.00000	27.00000	1.00000	0.00000	0.00000
0.07491	0.08494	-0.08044	2622.00000	5051.00000	189200.00000	186600.00000	27.00000	1.00000	0.00000	0.00000
0.07488	0.08500	-0.08032	2623.00000	5151.00000	182600.00000	183000.00000	27.00000	1.00000	0.00000	0.00000
0.07501	0.08494	-0.07886	2624.00000	5057.00000	182600.00000	195600.00000	27.00000	1.00000	0.00000	0.00000
0.07494	0.08494	-0.07837	2625.00000	5167.00000	176600.00000	180200.00000	27.00000	1.00000	0.00000	0.00000
0.07498	0.08508	-0.07751	2626.00000	5047.00000	176800.00000	184000.00000	27.00000	1.00000	0.00000	0.00000
0.07508	0.08498	-0.07800	2627.00000	5212.00000	178200.00000	173800.00000	27.00000	1.00000	0.00000	0.00000
0.07493	0.08482	-0.07935	2628.00000	5005.00000	188200.00000	175000.00000	27.00000	1.00000	0.00000	0.00000
0.07495	0.08497	-0.07996	2629.00000	5456.00000	178200.00000	171800.00000	27.00000	1.00000	0.00000	0.00000
0.07481	0.08492	-0.08130	2630.00000	4759.00000	177200.00000	165400.00000	27.00000	1.00000	0.00000	0.00000
0.07492	0.08501	-0.07886	2631.00000	5334.00000	173600.00000	195200.00000	27.00000	1.00000	0.00000	0.00000
0.07485	0.08503	-0.07959	2632.00000	4903.00000	172200.00000	165800.00000	27.00000	1.00000	0.00000	0.00000
0.07492	0.08489	-0.07849	2633.00000	5442.00000	187200.00000	197000.00000	27.00000	1.00000	0.00000	0.00000
0.07508	0.08504	-0.07898	2634.00000	4826.00000	184400.00000	179000.00000	27.00000	1.00000	0.00000	0.00000
0.07504	0.08490	-0.07910	2635.00000	5341.00000	182200.00000	181000.00000	27.00000	1.00000	0.00000	0.00000
0.07506	0.08476	-0.07849	2636.00000	4912.00000	180600.00000	185400.00000	27.00000	1.00000	0.00000	0.00000
0.07515	0.08487	-0.07690	2637.00000	5059.00000	166400.00000	179400.00000	27.00000	1.00000	0.00000	0.00000
0.07521	0.08492	-0.07788	2638.00000	5156.00000	194400.00000	184800.00000	27.00000	1.00000	0.00000	0.00000
0.07511	0.08503	-0.07678	2639.00000	5093.00000	176200.00000	185600.00000	27.00000	1.00000	0.00000	0.00000
0.07500	0.08492	-0.07703	2640.00000	5097.00000	177400.00000	174200.00000	27.00000	1.00000	0.00000	0.00000
0.07501	0.08507	-0.07678	2641.00000	5029.00000	178800.00000	180200.00000	27.00000	1.00000	0.00000	0.00000
0.07495	0.08510	-0.07605	2642.00000	5152.00000	183000.00000	189600.00000	27.00000	1.00000	0.00000	0.00000
0.07505	0.08500	-0.07617	2643.00000	5070.00000	177800.00000	176200.00000	27.00000	1.00000	0.00000	0.00000
0.07515	0.08480	-0.07568	2644.00000	5153.00000	174000.00000	178200.00000	27.00000	1.00000	0.00000	0.00000
0.07508	0.08493	-0.07715	2645.00000	5058.00000	190600.00000	176600.00000	27.00000	1.00000	0.00000	0.00000
0.07500	0.08494	-0.07690	2646.00000	5174.00000	188000.00000	190000.00000	27.00000	1.00000	0.00000	0.00000
0.07495	0.08480	-0.07910	2647.00000	5038.00000	194600.00000	174000.00000	27.00000	1.00000	0.00000	0.00000
0.07508	0.08474	-0.07776	2648.00000	5178.00000	175800.00000	187200.00000	27.00000	1.00000	0.00000	0.00000
0.07508	0.08488	-0.07764	2649.00000	5056.00000	180400.00000	181000.00000	27.00000	1.00000	0.00000	0.00000
0.07490	0.08502	-0.07861	2650.00000	5150.00000	184200.00000	175400.00000	27.00000	1.00000	0.00000	0.00000
0.07483	0.08503	-0.07886	2651.00000	5048.00000	169600.00000	167400.00000	27.00000	1.00000	0.00000	0.00000
0.07497	0.08507	-0.07788	2652.00000	5184.00000	177200.00000	185200.00000	27.00000	1.00000	0.00000	0.00000
0.07496	0.08514	-0.07776	2653.00000	5147.00000	179400.00000	179800.00000	27.00000	1.00000	0.00000	0.00000
0.07489	0.08513	-0.07812	2654.00000	5080.00000	184000.00000	180200.00000	27.00000	1.00000	0.00000	0.00000
0.07491	0.08506	-0.07776	2655.00000	5090.00000	183600.00000	186000.00000	27.00000	1.00000	0.00000	0.00000
0.07474	0.08493	-0.07727	2656.00000	5123.00000	182000.00000	185600.00000	27.00000	1.00000	0.00000	0.00000
0.07468	0.08490	-0.07800	2657.00000	5051.00000	186200.00000	178600.00000	27.00000	1.00000	0.00000	0.00000
0.07456	0.08498	-0.07922	2658.00000	5166.00000	186600.00000	175000.00000	27.00000	1.00000	0.00000	0.00000
0.07476	0.08491	-0.07874	2659.00000	5077.00000	182000.00000	186200.00000	27.00000	1.00000	0.00000	0.00000
0.07483	0.08493	-0.07886	2660.00000	5152.00000	186000.00000	184600.00000	27.00000	1.00000	0.00000	0.00000
0.07475	0.08522	-0.07886	2661.00000	5039.00000	191800.00000	190800.00000	27.00000	1.00000	0.00000	0.00000
0.07469	0.08525	-0.07788	2662.00000	5175.00000	172200.00000	180600.00000	27.00000	1.00000	0.00000	0.00000
0.07462	0.08521	-0.07739	2663.00000	5116.00000	169800.00000	173400.00000	27.00000	1.00000	0.00000	0.00000
0.07466	0.08515	-0.07788	2664.00000	5102.00000	176800.00000	172200.00000	27.00000	1.00000	0.00000	0.00000
0.07468	0.08508	-0.07800	2665.00000	5038.00000	169000.00000	167200.00000	27.00000	1.00000	0.00000	0.00000
0.07483	0.08506	-0.07727	2666.00000	5161.00000	177400.00000	183000.00000	27.00000	1.00000	0.00000	0.00000
0.07490	0.08507	-0.07568	2667.00000	5062.00000	178600.00000	192600.00000	27.00000	1.00000	0.00000	0.00000
0.07477	0.08513	-0.07642	2668.00000	5173.00000	183600.00000	176800.00000	28.00000	1.00000	0.00000	0.00000
0.07484	0.08513	-0.07532	2669.00000	5036.00000	167400.00000	176600.00000	28.00000	1.00000	0.00000	0.00000
0.07491	0.08512	-0.07593	2670.00000	5155.00000	177400.00000	171800.00000	28.00000	1.00000	0.00000	0.00000
0.07502	0.08502	-0.07788	2671.00000	5051.00000	187600.00000	169400.00000	28.00000	1.00000	0.00000	0.00000
0.07488	0.08498	-0.07996	2672.00000	5173.00000	191600.00000	172400.00000	28.00000	1.00000	0.00000	0.00000
0.07481	0.08495	-0.08118	2673.00000	5084.00000	188600.00000	177000.00000	28.00000	1.00000	0.00000	0.00000
0.07474	0.08482	-0.08154	2674.00000	5322.00000	179200.00000	175400.00000	28.00000	1.00000	0.00000	0.00000
0.07489	0.08484	-0.08252	2675.00000	4860.00000	179400.00000	170800.00000	28.00000	1.00000	0.00000	0.00000
0.07510	0.08490	-0.08081	2676.00000	5398.00000	169600.00000	184200.00000	28.00000	1.00000	0.00000	0.00000
0.07500	0.08479	-0.08118	2677.00000	4801.00000	179600.00000	175600.00000	28.00000	1.00000	0.00000	0.00000
0.07493	0.08491	-0.08118	2678.00000	5546.00000	189400.00000	188400.00000	28.00000	1.00000	0.00000	0.00000
0.07489	0.08506	-0.08167	2679.00000	4682.00000	173800.00000	169400.00000	28.00000	1.00000	0.00000	0.00000
0.07505	0.08490	-0.08167	2680.00000	5542.00000	184400.00000	183600.00000	28.00000	1.00000	0.00000	0.00000
0.07517	0.08498	-0.08215	2681.00000	4770.00000	189200.00000	183600.00000	28.00000	1.00000	0.00000	0.00000
0.07491	0.08485	-0.08228	2682.00000	5291.00000	173600.00000	172200.00000	28.00000	1.00000	0.00000	0.00000
0.07492	0.08500	-0.08057	2683.00000	5047.00000	174400.00000	189800.00000	28.00000	1.00000	0.00000	0.00000
0.07489	0.08485	-0.07996	2684.00000	4964.00000	169800.00000	175000.00000	28.00000	1.00000	0.00000	0.00000
0.07486	0.08479	-0.07861	2685.00000	5137.00000	174000.00000	185200.00000	28.00000	1.00000	0.00000	0.00000
0.07485	0.08472	-0.07812	2686.00000	5107.00000	174000.00000	178000.00000	28.00000	1.00000	0.00000	0.00000
0.07503	0.08484	-0.07861	2687.00000	5117.00000	173400.00000	168600.00000	28.00000	1.00000	0.00000	0.00000
0.07499	0.08499	-0.07825	2688.00000	5022.00000	179800.00000	182800.00000	28.00000	1.00000	0.00000	0.00000
0.07487	0.08507	-0.07861	2689.00000	5150.00000	182400.00000	179000.00000	28.00000	1.00000	0.00000	0.00000
0.07479	0.08495	-0.07996	2690.00000	5081.00000	193000.00000	179800.00000	28.00000	1.00000	0.00000	0.00000
0.07486	0.08497	-0.08008	2691.00000	5163.00000	187400.00000	186200.00000	28.00000	1.00000	0.00000	0.00000
0.07480	0.08484	-0.08020	2692.00000	5057.00000	181200.00000	180000.00000	28.00000	1.00000	0.00000	0.00000
0.07501	0.08478	-0.08032	2693.00000	5163.00000	184600.00000	183400.00000	28.00000	1.00000	0.00000	0.00000
0.07493	0.08466	-0.08167	2694.00000	5032.00000	197000.00000	183600.00000	28.00000	1.00000	0.00000	0.00000
0.07498	0.08471	-0.08142	2695.00000	5178.00000	189200.00000	191000.00000	28.00000	1.00000	0.00000	0.00000
0.07506	0.08484	-0.08008	2696.00000	5040.00000	177000.00000	188400.00000	28.00000	1.00000	0.00000	0.00000
0.07499	0.08497	-0.07922	2697.00000	5163.00000	171800.00000	179200.00000	28.00000	1.00000	0.00000	0.00000
0.07505	0.08493	-0.07983	2698.00000	5038.00000	187000.00000	181000.00000	28.00000	1.00000	0.00000	0.00000
0.07516	0.08502	-0.07825	2699.00000	5184.00000	173400.00000	186600.00000	28.00000	1.00000	0.00000	0.00000
0.07502	0.08501	-0.07825	2700.00000	5097.00000	180800.00000	179800.00000	28.00000	1.00000	0.00000	0.00000
0.07496	0.08505	-0.07764	2701.00000	5119.00000	173000.00000	177800.00000	28.00000	1.00000	0.00000	0.00000
0.07501	0.08500	-0.07788	2702.00000	5067.00000	187600.00000	184200.00000	28.00000	1.00000	0.00000	0.00000
0.07515	0.08503	-0.07751	2703.00000	5147.00000	193400.00000	196200.00000	28.00000	1.00000	0.00000	0.00000
0.07497	0.08490	-0.07739	2704.00000	5060.00000	178200.00000	178400.00000	28.00000	1.00000	0.00000	0.00000
0.07504	0.08493	-0.07678	2705.00000	5177.00000	191200.00000	197000.00000	28.00000	1.00000	0.00000	0.00000
0.07502	0.08486	-0.07727	2706.00000	5038.00000	181200.00000	176200.00000	28.00000	1.00000	0.00000	0.00000
0.07504	0.08471	-0.07703	2707.00000	5151.00000	186000.00000	187800.00000	28.00000	1.00000	0.00000	0.00000
0.07489	0.08488	-0.07800	2708.00000	5044.00000	178200.00000	169200.00000	28.00000	1.00000	0.00000	0.00000
0.07488	0.08466	-0.07922	2709.00000	5182.00000	180200.00000	169000.00000	28.00000	1.00000	0.00000	0.00000
0.07488	0.08480	-0.08057	2710.00000	5068.00000	188200.00000	175200.00000	28.00000	1.00000	0.00000	0.00000
0.07494	0.08477	-0.08008	2711.00000	5128.00000	180800.00000	184800.00000	28.00000	1.00000	0.00000	0.00000
0.07491	0.08483	-0.07996	2712.00000	5075.00000	180200.00000	180800.00000	28.00000	1.00000	0.00000	0.00000
0.07498	0.08483	-0.08081	2713.00000	5165.00000	194000.00000	185800.00000	28.00000	1.00000	0.00000	0.00000
0.07504	0.08470	-0.08228	2714.00000	5056.00000	184600.00000	171400.00000	28.00000	1.00000	0.00000	0.00000
0.07512	0.08482	-0.08191	2715.00000	5146.00000	181400.00000	183800.00000	28.00000	1.00000	0.00000	0.00000
0.07512	0.08497	-0.08167	2716.00000	5056.00000	178400.00000	180400.00000	28.00000	1.00000	0.00000	0.00000
0.07513	0.08475	-0.08191	2717.00000	5181.00000	180400.00000	177400.00000	28.00000	1.00000	0.00000	0.00000
0.07520	0.08474	-0.08167	2718.00000	5030.00000	169800.00000	171200.00000	28.00000	1.00000	0.00000	0.00000
0.07534	0.08470	-0.08118	2719.00000	5364.00000	179600.00000	183800.00000	28.00000	1.00000	0.00000	0.00000
0.07527	0.08483	-0.08093	2720.00000	4871.00000	175200.00000	176400.00000	28.00000	1.00000	0.00000	0.00000
0.07509	0.08495	-0.07996	2721.00000	5482.00000	169800.00000	177800.00000	28.00000	1.00000	0.00000	0.00000
0.07516	0.08482	-0.08069	2722.00000	4734.00000	190800.00000	183000.00000	28.00000	1.00000	0.00000	0.00000
0.07514	0.08497	-0.07886	2723.00000	5438.00000	178200.00000	194600.00000	28.00000	1.00000	0.00000	0.00000
0.07516	0.08504	-0.07800	2724.00000	4797.00000	180000.00000	186800.00000	28.00000	1.00000	0.00000	0.00000
0.07532	0.08488	-0.07703	2725.00000	5423.00000	172800.00000	180600.00000	28.00000	1.00000	0.00000	0.00000
0.07523	0.08508	-0.07520	2726.00000	4811.00000	168000.00000	184000.00000	28.00000	1.00000	0.00000	0.00000
0.07523	0.08486	-0.07581	2727.00000	5380.00000	182000.00000	176200.00000	28.00000	1.00000	0.00000	0.00000
0.07538	0.08488	-0.07373	2728.00000	4896.00000	175200.00000	194000.00000	28.00000	1.00000	0.00000	0.00000
0.07536	0.08481	-0.07263	2729.00000	5056.00000	185000.00000	194800.00000	28.00000	1.00000	0.00000	0.00000
0.07542	0.08477	-0.07251	2730.00000	5156.00000	177400.00000	177600.00000	28.00000	1.00000	0.00000	0.00000
0.07520	0.08478	-0.07495	2731.00000	5159.00000	188800.00000	167000.00000	28.00000	1.00000	0.00000	0.00000
0.07498	0.08477	-0.07532	2732.00000	5016.00000	192400.00000	187800.00000	28.00000	1.00000	0.00000	0.00000
0.07491	0.08477	-0.07605	2733.00000	5059.00000	195400.00000	187600.00000	28.00000	1.00000	0.00000	0.00000
0.07504	0.08471	-0.07617	2734.00000	5153.00000	191600.00000	190400.00000	28.00000	1.00000	0.00000	0.00000
0.07500	0.08465	-0.07678	2735.00000	5087.00000	186000.00000	179600.00000	28.00000	1.00000	0.00000	0.00000
0.07492	0.08478	-0.07800	2736.00000	5147.00000	192800.00000	180400.00000	28.00000	1.00000	0.00000	0.00000
0.07498	0.08482	-0.08093	2737.00000	5048.00000	193400.00000	166800.00000	28.00000	1.00000	0.00000	0.00000
0.07511	0.08489	-0.08081	2738.00000	5171.00000	185200.00000	186200.00000	28.00000	1.00000	0.00000	0.00000
0.07522	0.08498	-0.08093	2739.00000	5044.00000	184400.00000	182400.00000	28.00000	1.00000	0.00000	0.00000
0.07522	0.08491	-0.08215	2740.00000	5160.00000	184000.00000	172400.00000	28.00000	1.00000	0.00000	0.00000
0.07512	0.08501	-0.08276	2741.00000	5068.00000	185400.00000	178800.00000	28.00000	1.00000	0.00000	0.00000
0.07500	0.08509	-0.08350	2742.00000	5173.00000	183400.00000	175800.00000	28.00000	1.00000	0.00000	0.00000
0.07514	0.08510	-0.08179	2743.00000	5047.00000	176200.00000	191200.00000	28.00000	1.00000	0.00000	0.00000
0.07532	0.08497	-0.08105	2744.00000	5156.00000	173600.00000	180000.00000	28.00000	1.00000	0.00000	0.00000
0.07517	0.08501	-0.08118	2745.00000	5111.00000	181800.00000	180200.00000	28.00000	1.00000	0.00000	0.00000
0.07527	0.08512	-0.07947	2746.00000	5122.00000	174000.00000	188800.00000	28.00000	1.00000	0.00000	0.00000
0.07544	0.08497	-0.07996	2747.00000	5114.00000	184200.00000	179600.00000	28.00000	1.00000	0.00000	0.00000
0.07554	0.08487	-0.08044	2748.00000	5078.00000	190400.00000	185000.00000	28.00000	1.00000	0.00000	0.00000
0.07541	0.08482	-0.07922	2749.00000	5083.00000	173800.00000	184400.00000	28.00000	1.00000	0.00000	0.00000
0.07545	0.08468	-0.07837	2750.00000	5142.00000	187000.00000	194600.00000	28.00000	1.00000	0.00000	0.00000
0.07555	0.08457	-0.07788	2751.00000	5122.00000	177200.00000	180600.00000	28.00000	1.00000	0.00000	0.00000
0.07548	0.08459	-0.07922	2752.00000	5092.00000	191600.00000	179000.00000	28.00000	1.00000	0.00000	0.00000
0.07553	0.08464	-0.07983	2753.00000	5034.00000	178600.00000	172800.00000	28.00000	1.00000	0.00000	0.00000
0.07560	0.08477	-0.07861	2754.00000	5190.00000	182400.00000	193200.00000	28.00000	1.00000	0.00000	0.00000
0.07535	0.08493	-0.07886	2755.00000	5071.00000	183000.00000	180000.00000	28.00000	1.00000	0.00000	0.00000
0.07528	0.08493	-0.07861	2756.00000	5145.00000	181400.00000	183400.00000	28.00000	1.00000	0.00000	0.00000
0.07527	0.08501	-0.07849	2757.00000	5046.00000	181800.00000	182000.00000	28.00000	1.00000	0.00000	0.00000
0.07520	0.08500	-0.07935	2758.00000	5173.00000	178000.00000	170200.00000	28.00000	1.00000	0.00000	0.00000
0.07501	0.08488	-0.08008	2759.00000	5046.00000	186200.00000	179200.00000	28.00000	1.00000	0.00000	0.00000
0.07508	0.08484	-0.07935	2760.00000	5168.00000	185200.00000	191000.00000	28.00000	1.00000	0.00000	0.00000
0.07511	0.08491	-0.07971	2761.00000	5059.00000	182600.00000	178600.00000	28.00000	1.00000	0.00000	0.00000
0.07499	0.08482	-0.07996	2762.00000	5182.00000	187600.00000	185200.00000	28.00000	1.00000	0.00000	0.00000
0.07500	0.08504	-0.07800	2763.00000	5064.00000	173600.00000	190400.00000	28.00000	1.00000	0.00000	0.00000
0.07506	0.08508	-0.07666	2764.00000	5116.00000	171200.00000	182800.00000	28.00000	1.00000	0.00000	0.00000
0.07505	0.08501	-0.07666	2765.00000	5063.00000	185200.00000	185000.00000	28.00000	1.00000	0.00000	0.00000
0.07500	0.08515	-0.07715	2766.00000	5457.00000	182000.00000	176600.00000	29.00000	1.00000	0.00000	0.00000
0.07499	0.08500	-0.07690	2767.00000	4750.00000	174200.00000	176000.00000	29.00000	1.00000	0.00000	0.00000
0.07502	0.08506	-0.07788	2768.00000	5450.00000	202000.00000	192200.00000	29.00000	1.00000	0.00000	0.00000
0.07501	0.08492	-0.07788	2769.00000	4762.00000	179200.00000	179000.00000	29.00000	1.00000	0.00000	0.00000
0.07505	0.08470	-0.07727	2770.00000	5411.00000	187000.00000	192000.00000	29.00000	1.00000	0.00000	0.00000
0.07513	0.08482	-0.07874	2771.00000	4833.00000	188200.00000	174600.00000	29.00000	1.00000	0.00000	0.00000
0.07504	0.08471	-0.07800	2772.00000	5469.00000	185600.00000	192400.00000	29.00000	1.00000	0.00000	0.00000
0.07491	0.08478	-0.07666	2773.00000	4832.00000	180200.00000	191800.00000	29.00000	1.00000	0.00000	0.00000
0.07518	0.08468	-0.07593	2774.00000	5247.00000	177400.00000	183400.00000	29.00000	1.00000	0.00000	0.00000
0.07511	0.08467	-0.07703	2775.00000	4982.00000	196000.00000	185000.00000	29.00000	1.00000	0.00000	0.00000
0.07516	0.08488	-0.07715	2776.00000	5042.00000	175800.00000	173800.00000	29.00000	1.00000	0.00000	0.00000
0.07531	0.08489	-0.07825	2777.00000	5152.00000	187000.00000	176600.00000	29.00000	1.00000	0.00000	0.00000
0.07524	0.08501	-0.07727	2778.00000	5085.00000	183200.00000	192000.00000	29.00000	1.00000	0.00000	0.00000
0.07524	0.08494	-0.07678	2779.00000	5142.00000	176800.00000	180400.00000	29.00000	1.00000	0.00000	0.00000
0.07529	0.08480	-0.07703	2780.00000	5003.00000	179200.00000	176400.00000	29.00000	1.00000	0.00000	0.00000
0.07526	0.08487	-0.07886	2781.00000	5181.00000	194200.00000	177200.00000	29.00000	1.00000	0.00000	0.00000
0.07512	0.08491	-0.07861	2782.00000	5068.00000	171600.00000	173600.00000	29.00000	1.00000	0.00000	0.00000
0.07519	0.08492	-0.07739	2783.00000	5156.00000	186600.00000	197800.00000	29.00000	1.00000	0.00000	0.00000
0.07513	0.08496	-0.07764	2784.00000	5044.00000	176800.00000	173800.00000	29.00000	1.00000	0.00000	0.00000
0.07509	0.08502	-0.07825	2785.00000	5166.00000	187400.00000	181200.00000	29.00000	1.00000	0.00000	0.00000
0.07516	0.08515	-0.07715	2786.00000	5056.00000	175600.00000	185200.00000	29.00000	1.00000	0.00000	0.00000
0.07511	0.08501	-0.07861	2787.00000	5153.00000	184800.00000	171200.00000	29.00000	1.00000	0.00000	0.00000
0.07517	0.08505	-0.07861	2788.00000	5045.00000	182000.00000	181200.00000	29.00000	1.00000	0.00000	0.00000
0.07515	0.08491	-0.08069	2789.00000	5175.00000	190800.00000	171200.00000	29.00000	1.00000	0.00000	0.00000
0.07493	0.08491	-0.07874	2790.00000	5036.00000	172800.00000	189800.00000	29.00000	1.00000	0.00000	0.00000
0.07488	0.08496	-0.07886	2791.00000	5187.00000	178800.00000	177000.00000	29.00000	1.00000	0.00000	0.00000
0.07502	0.08494	-0.07898	2792.00000	5114.00000	188400.00000	186600.00000	29.00000	1.00000	0.00000	0.00000
0.07513	0.08483	-0.07910	2793.00000	5089.00000	175600.00000	173600.00000	29.00000	1.00000	0.00000	0.00000
0.07526	0.08477	-0.07837	2794.00000	5092.00000	177600.00000	183800.00000	29.00000	1.00000	0.00000	0.00000
0.07519	0.08476	-0.07812	2795.00000	5131.00000	190400.00000	192600.00000	29.00000	1.00000	0.00000	0.00000
0.07525	0.08478	-0.07788	2796.00000	5079.00000	175600.00000	177400.00000	29.00000	1.00000	0.00000	0.00000
0.07519	0.08499	-0.07825	2797.00000	5171.00000	190400.00000	186200.00000	29.00000	1.00000	0.00000	0.00000
0.07524	0.08504	-0.07861	2798.00000	5014.00000	179000.00000	175600.00000	29.00000	1.00000	0.00000	0.00000
0.07524	0.08482	-0.08044	2799.00000	5168.00000	188400.00000	171400.00000	29.00000	1.00000	0.00000	0.00000
0.07532	0.08503	-0.08057	2800.00000	5064.00000	190200.00000	188400.00000	29.00000	1.00000	0.00000	0.00000
0.07518	0.08501	-0.07947	2801.00000	5170.00000	175800.00000	185600.00000	29.00000	1.00000	0.00000	0.00000
0.07512	0.08515	-0.07861	2802.00000	5025.00000	175000.00000	181800.00000	29.00000	1.00000	0.00000	0.00000
0.07523	0.08505	-0.07874	2803.00000	5188.00000	179200.00000	177600.00000	29.00000	1.00000	0.00000	0.00000
0.07510	0.08499	-0.07874	2804.00000	5048.00000	173800.00000	172800.00000	29.00000	1.00000	0.00000	0.00000
0.07518	0.08487	-0.07959	2805.00000	5165.00000	183000.00000	174400.00000	29.00000	1.00000	0.00000	0.00000
0.07517	0.08502	-0.08105	2806.00000	5060.00000	191800.00000	178000.00000	29.00000	1.00000	0.00000	0.00000
0.07515	0.08495	-0.08032	2807.00000	5147.00000	176400.00000	182400.00000	29.00000	1.00000	0.00000	0.00000
0.07510	0.08516	-0.07910	2808.00000	5061.00000	178200.00000	188800.00000	29.00000	1.00000	0.00000	0.00000
0.07511	0.08509	-0.07849	2809.00000	5175.00000	175400.00000	180000.00000	29.00000	1.00000	0.00000	0.00000
0.07496	0.08505	-0.07788	2810.00000	5034.00000	181400.00000	187000.00000	29.00000	1.00000	0.00000	0.00000
0.07488	0.08493	-0.07959	2811.00000	5191.00000	181800.00000	166200.00000	29.00000	1.00000	0.00000	0.00000
0.07493	0.08479	-0.08057	2812.00000	5034.00000	191600.00000	182200.00000	29.00000	1.00000	0.00000	0.00000
0.07501	0.08467	-0.08081	2813.00000	5488.00000	180800.00000	178000.00000	29.00000	1.00000	0.00000	0.00000
0.07499	0.08474	-0.08240	2814.00000	4734.00000	190800.00000	175800.00000	29.00000	1.00000	0.00000	0.00000
0.07505	0.08471	-0.08313	2815.00000	5444.00000	182800.00000	175200.00000	29.00000	1.00000	0.00000	0.00000
0.07499	0.08484	-0.08215	2816.00000	4773.00000	168200.00000	176400.00000	29.00000	1.00000	0.00000	0.00000
0.07509	0.08494	-0.08130	2817.00000	5389.00000	174800.00000	181800.00000	29.00000	1.00000	0.00000	0.00000
0.07513	0.08516	-0.07886	2818.00000	4902.00000	168000.00000	189000.00000	29.00000	1.00000	0.00000	0.00000
0.07525	0.08525	-0.07739	2819.00000	5197.00000	177600.00000	190200.00000	29.00000	1.00000	0.00000	0.00000
0.07527	0.08540	-0.07593	2820.00000	5025.00000	182200.00000	195800.00000	29.00000	1.00000	0.00000	0.00000
0.07525	0.08533	-0.07385	2821.00000	5336.00000	170800.00000	189400.00000	29.00000	1.00000	0.00000	0.00000
0.07510	0.08517	-0.07495	2822.00000	4881.00000	178400.00000	168200.00000	29.00000	1.00000	0.00000	0.00000
0.07505	0.08503	-0.07434	2823.00000	5096.00000	181200.00000	186200.00000	29.00000	1.00000	0.00000	0.00000
0.07502	0.08481	-0.07556	2824.00000	5058.00000	186200.00000	174800.00000	29.00000	1.00000	0.00000	0.00000
0.07491	0.08472	-0.07520	2825.00000	5153.00000	180400.00000	183200.00000	29.00000	1.00000	0.00000	0.00000
0.07489	0.08479	-0.07568	2826.00000	5102.00000	181000.00000	176000.00000	29.00000	1.00000	0.00000	0.00000
0.07482	0.08478	-0.07629	2827.00000	5027.00000	192800.00000	186200.00000	29.00000	1.00000	0.00000	0.00000
0.07494	0.08469	-0.07605	2828.00000	5182.00000	185200.00000	186800.00000	29.00000	1.00000	0.00000	0.00000
0.07508	0.08471	-0.07666	2829.00000	5056.00000	173000.00000	167200.00000	29.00000	1.00000	0.00000	0.00000
0.07498	0.08498	-0.07593	2830.00000	5168.00000	180800.00000	187400.00000	29.00000	1.00000	0.00000	0.00000
0.07493	0.08512	-0.07336	2831.00000	5068.00000	167000.00000	189400.00000	29.00000	1.00000	0.00000	0.00000
0.07497	0.08498	-0.07202	2832.00000	5124.00000	179800.00000	191400.00000	29.00000	1.00000	0.00000	0.00000
0.07482	0.08499	-0.07178	2833.00000	5075.00000	178600.00000	180200.00000	29.00000	1.00000	0.00000	0.00000
0.07490	0.08498	-0.07153	2834.00000	5169.00000	179400.00000	181600.00000	29.00000	1.00000	0.00000	0.00000
0.07498	0.08486	-0.07227	2835.00000	5056.00000	191600.00000	183600.00000	29.00000	1.00000	0.00000	0.00000
0.07505	0.08485	-0.07300	2836.00000	5146.00000	195000.00000	187400.00000	29.00000	1.00000	0.00000	0.00000
0.07508	0.08492	-0.07520	2837.00000	5107.00000	186000.00000	166600.00000	29.00000	1.00000	0.00000	0.00000
0.07527	0.08480	-0.07532	2838.00000	5133.00000	191800.00000	190000.00000	29.00000	1.00000	0.00000	0.00000
0.07521	0.08502	-0.07703	2839.00000	5152.00000	199600.00000	183200.00000	29.00000	1.00000	0.00000	0.00000
0.07506	0.08500	-0.07751	2840.00000	5051.00000	181800.00000	176600.00000	29.00000	1.00000	0.00000	0.00000
0.07514	0.08502	-0.07739	2841.00000	5093.00000	186000.00000	186600.00000	29.00000	1.00000	0.00000	0.00000
0.07502	0.08511	-0.07727	2842.00000	5128.00000	182000.00000	182800.00000	29.00000	1.00000	0.00000	0.00000
0.07509	0.08498	-0.07788	2843.00000	5139.00000	184000.00000	177400.00000	29.00000	1.00000	0.00000	0.00000
0.07529	0.08490	-0.07947	2844.00000	5085.00000	196000.00000	180600.00000	29.00000	1.00000	0.00000	0.00000
0.07521	0.08502	-0.07825	2845.00000	5060.00000	178600.00000	189200.00000	29.00000	1.00000	0.00000	0.00000
0.07500	0.08507	-0.07812	2846.00000	5154.00000	173000.00000	173800.00000	29.00000	1.00000	0.00000	0.00000
0.07509	0.08496	-0.07849	2847.00000	5059.00000	185200.00000	181000.00000	29.00000	1.00000	0.00000	0.00000
0.07512	0.08503	-0.07922	2848.00000	5170.00000	182600.00000	175200.00000	29.00000	1.00000	0.00000	0.00000
0.07498	0.08500	-0.07959	2849.00000	5046.00000	193600.00000	189400.00000	29.00000	1.00000	0.00000	0.00000
0.07495	0.08514	-0.08032	2850.00000	5163.00000	191800.00000	184200.00000	29.00000	1.00000	0.00000	0.00000
0.07501	0.08519	-0.07935	2851.00000	5038.00000	173600.00000	182200.00000	29.00000	1.00000	0.00000	0.00000
0.07495	0.08523	-0.07837	2852.00000	5197.00000	176200.00000	185000.00000	29.00000	1.00000	0.00000	0.00000
0.07500	0.08519	-0.07642	2853.00000	5030.00000	180800.00000	198400.00000	29.00000	1.00000	0.00000	0.00000
0.07505	0.08524	-0.07617	2854.00000	5140.00000	177400.00000	178600.00000	29.00000	1.00000	0.00000	0.00000
0.07513	0.08511	-0.07764	2855.00000	5083.00000	189200.00000	175000.00000	29.00000	1.00000	0.00000	0.00000
0.07517	0.08497	-0.07715	2856.00000	5171.00000	177200.00000	181200.00000	29.00000	1.00000	0.00000	0.00000
0.07496	0.08503	-0.07837	2857.00000	5052.00000	190000.00000	178400.00000	29.00000	1.00000	0.00000	0.00000
0.07503	0.08504	-0.07764	2858.00000	5316.00000	178200.00000	184600.00000	29.00000	1.00000	0.00000	0.00000
0.07484	0.08515	-0.07861	2859.00000	4905.00000	186600.00000	176800.00000	29.00000	1.00000	0.00000	0.00000
0.07485	0.08530	-0.07910	2860.00000	5512.00000	182600.00000	177600.00000	29.00000	1.00000	0.00000	0.00000
0.07486	0.08523	-0.07922	2861.00000	4752.00000	190600.00000	189200.00000	29.00000	1.00000	0.00000	0.00000
0.07487	0.08508	-0.07922	2862.00000	5316.00000	186800.00000	186000.00000	29.00000	1.00000	0.00000	0.00000
0.07491	0.08502	-0.07727	2863.00000	4822.00000	175200.00000	192400.00000	29.00000	1.00000	0.00000	0.00000
0.07498	0.08505	-0.07581	2864.00000	5435.00000	177400.00000	190000.00000	30.00000	1.00000	0.00000	0.00000
0.07501	0.08499	-0.07739	2865.00000	4826.00000	184000.00000	169000.00000	30.00000	1.00000	0.00000	0.00000
0.07509	0.08486	-0.07727	2866.00000	5301.00000	181400.00000	181800.00000	30.00000	1.00000	0.00000	0.00000
0.07516	0.08490	-0.07764	2867.00000	4984.00000	192800.00000	189200.00000	30.00000	1.00000	0.00000	0.00000
0.07515	0.08475	-0.07703	2868.00000	5025.00000	179600.00000	184200.00000	30.00000	1.00000	0.00000	0.00000
0.07503	0.08493	-0.07703	2869.00000	5190.00000	180200.00000	179600.00000	30.00000	1.00000	0.00000	0.00000
0.07496	0.08496	-0.07788	2870.00000	5097.00000	184600.00000	176200.00000	30.00000	1.00000	0.00000	0.00000
0.07498	0.08510	-0.07825	2871.00000	5116.00000	178800.00000	174800.00000	30.00000	1.00000	0.00000	0.00000
0.07520	0.08513	-0.07703	2872.00000	5027.00000	178200.00000	189000.00000	30.00000	1.00000	0.00000	0.00000
0.07512	0.08525	-0.07495	2873.00000	5155.00000	173000.00000	191000.00000	30.00000	1.00000	0.00000	0.00000
0.07526	0.08509	-0.07507	2874.00000	5034.00000	171600.00000	169800.00000	30.00000	1.00000	0.00000	0.00000
0.07521	0.08488	-0.07410	2875.00000	5166.00000	187400.00000	195600.00000	30.00000	1.00000	0.00000	0.00000
0.07507	0.08489	-0.07446	2876.00000	5065.00000	185400.00000	181600.00000	30.00000	1.00000	0.00000	0.00000
0.07502	0.08503	-0.07385	2877.00000	5183.00000	175000.00000	179600.00000	30.00000	1.00000	0.00000	0.00000
0.07498	0.08497	-0.07507	2878.00000	5026.00000	186400.00000	175200.00000	30.00000	1.00000	0.00000	0.00000
0.07486	0.08505	-0.07703	2879.00000	5178.00000	185600.00000	168000.00000	30.00000	1.00000	0.00000	0.00000
0.07492	0.08492	-0.08008	2880.00000	5037.00000	204600.00000	174800.00000	30.00000	1.00000	0.00000	0.00000
0.07479	0.08486	-0.08240	2881.00000	5164.00000	199000.00000	176600.00000	30.00000	1.00000	0.00000	0.00000
0.07486	0.08486	-0.08301	2882.00000	5055.00000	190000.00000	183600.00000	30.00000	1.00000	0.00000	0.00000
0.07505	0.08473	-0.08228	2883.00000	5194.00000	179400.00000	185400.00000	30.00000	1.00000	0.00000	0.00000
0.07512	0.08486	-0.08118	2884.00000	5090.00000	178200.00000	187200.00000	30.00000	1.00000	0.00000	0.00000
0.07524	0.08478	-0.08081	2885.00000	5095.00000	177400.00000	179600.00000	30.00000	1.00000	0.00000	0.00000
0.07522	0.08500	-0.07947	2886.00000	5076.00000	174200.00000	185400.00000	30.00000	1.00000	0.00000	0.00000
0.07516	0.08497	-0.07776	2887.00000	5140.00000	174200.00000	188800.00000	30.00000	1.00000	0.00000	0.00000
0.07510	0.08492	-0.07715	2888.00000	5067.00000	190400.00000	195800.00000	30.00000	1.00000	0.00000	0.00000
0.07518	0.08512	-0.07654	2889.00000	5155.00000	179200.00000	184400.00000	30.00000	1.00000	0.00000	0.00000
0.07523	0.08518	-0.07556	2890.00000	5060.00000	182400.00000	190400.00000	30.00000	1.00000	0.00000	0.00000
0.07510	0.08524	-0.07458	2891.00000	5185.00000	177000.00000	185000.00000	30.00000	1.00000	0.00000	0.00000
0.07513	0.08518	-0.07410	2892.00000	5038.00000	186800.00000	190600.00000	30.00000	1.00000	0.00000	0.00000
0.07501	0.08509	-0.07471	2893.00000	5160.00000	182800.00000	176800.00000	30.00000	1.00000	0.00000	0.00000
0.07506	0.08504	-0.07288	2894.00000	5065.00000	178400.00000	194600.00000	30.00000	1.00000	0.00000	0.00000
0.07508	0.08518	-0.07495	2895.00000	5156.00000	195600.00000	175400.00000	30.00000	1.00000	0.00000	0.00000
0.07508	0.08503	-0.07654	2896.00000	5053.00000	192600.00000	177400.00000	30.00000	1.00000	0.00000	0.00000
0.07486	0.08504	-0.07751	2897.00000	5166.00000	192000.00000	182400.00000	30.00000	1.00000	0.00000	0.00000
0.07491	0.08498	-0.07874	2898.00000	5038.00000	190000.00000	178400.00000	30.00000	1.00000	0.00000	0.00000
0.07494	0.08492	-0.08044	2899.00000	5151.00000	195600.00000	178600.00000	30.00000	1.00000	0.00000	0.00000
0.07489	0.08506	-0.08130	2900.00000	5059.00000	187000.00000	178400.00000	30.00000	1.00000	0.00000	0.00000
0.07503	0.08500	-0.08191	2901.00000	5180.00000	189000.00000	183200.00000	30.00000	1.00000	0.00000	0.00000
0.07503	0.08493	-0.08289	2902.00000	5042.00000	182400.00000	172800.00000	30.00000	1.00000	0.00000	0.00000
0.07487	0.08478	-0.08118	2903.00000	5169.00000	174400.00000	189800.00000	30.00000	1.00000	0.00000	0.00000
0.07501	0.08478	-0.08020	2904.00000	5058.00000	177600.00000	186000.00000	30.00000	1.00000	0.00000	0.00000
0.07509	0.08490	-0.07935	2905.00000	5486.00000	183600.00000	191200.00000	30.00000	1.00000	0.00000	0.00000
0.07522	0.08483	-0.07971	2906.00000	4729.00000	192800.00000	188400.00000	30.00000	1.00000	0.00000	0.00000
0.07522	0.08476	-0.08032	2907.00000	5405.00000	190000.00000	184000.00000	30.00000	1.00000	0.00000	0.00000
0.07509	0.08470	-0.07922	2908.00000	4820.00000	172000.00000	181400.00000	30.00000	1.00000	0.00000	0.00000
0.07516	0.08467	-0.07861	2909.00000	5432.00000	175600.00000	180600.00000	30.00000	1.00000	0.00000	0.00000
0.07512	0.08489	-0.07751	2910.00000	4783.00000	187000.00000	197000.00000	30.00000	1.00000	0.00000	0.00000
0.07526	0.08485	-0.07837	2911.00000	5325.00000	189600.00000	180800.00000	30.00000	1.00000	0.00000	0.00000
0.07524	0.08506	-0.07751	2912.00000	4991.00000	186000.00000	193000.00000	30.00000	1.00000	0.00000	0.00000
0.07531	0.08494	-0.07751	2913.00000	5067.00000	192200.00000	192200.00000	30.00000	1.00000	0.00000	0.00000
0.07540	0.08483	-0.07776	2914.00000	5150.00000	193800.00000	190600.00000	30.00000	1.00000	0.00000	0.00000
0.07535	0.08488	-0.07825	2915.00000	5038.00000	189600.00000	184600.00000	30.00000	1.00000	0.00000	0.00000
0.07538	0.08495	-0.07849	2916.00000	5102.00000	185000.00000	182600.00000	30.00000	1.00000	0.00000	0.00000
0.07524	0.08490	-0.07910	2917.00000	5097.00000	196800.00000	190200.00000	30.00000	1.00000	0.00000	0.00000
0.07520	0.08484	-0.07971	2918.00000	5149.00000	200800.00000	193800.00000	30.00000	1.00000	0.00000	0.00000
0.07503	0.08498	-0.08093	2919.00000	5049.00000	203600.00000	191000.00000	30.00000	1.00000	0.00000	0.00000
0.07499	0.08504	-0.08008	2920.00000	5163.00000	190600.00000	198000.00000	30.00000	1.00000	0.00000	0.00000
0.07511	0.08486	-0.08130	2921.00000	5055.00000	196800.00000	184800.00000	30.00000	1.00000	0.00000	0.00000
0.07517	0.08490	-0.08020	2922.00000	5166.00000	190000.00000	200600.00000	30.00000	1.00000	0.00000	0.00000
0.07510	0.08491	-0.08008	2923.00000	5073.00000	186200.00000	187000.00000	30.00000	1.00000	0.00000	0.00000
0.07504	0.08495	-0.07910	2924.00000	5149.00000	192600.00000	201200.00000	30.00000	1.00000	0.00000	0.00000
0.07490	0.08494	-0.07959	2925.00000	5050.00000	194400.00000	189600.00000	30.00000	1.00000	0.00000	0.00000
0.07493	0.08487	-0.07922	2926.00000	5176.00000	198600.00000	201800.00000	30.00000	1.00000	0.00000	0.00000
0.07496	0.08493	-0.07837	2927.00000	5041.00000	193400.00000	201800.00000	30.00000	1.00000	0.00000	0.00000
0.07503	0.08480	-0.07849	2928.00000	5160.00000	196600.00000	194400.00000	30.00000	1.00000	0.00000	0.00000
0.07492	0.08461	-0.07996	2929.00000	5116.00000	222000.00000	205200.00000	30.00000	1.00000	0.00000	0.00000
0.07469	0.08479	-0.07947	2930.00000	5115.00000	202400.00000	206600.00000	30.00000	1.00000	0.00000	0.00000
0.07461	0.08479	-0.08020	2931.00000	5105.00000	200000.00000	192400.00000	30.00000	1.00000	0.00000	0.00000
0.07465	0.08485	-0.07874	2932.00000	5092.00000	198000.00000	213000.00000	30.00000	1.00000	0.00000	0.00000
0.07479	0.08502	-0.07776	2933.00000	5091.00000	199800.00000	208600.00000	30.00000	1.00000	0.00000	0.00000
0.07494	0.08487	-0.07739	2934.00000	5134.00000	196000.00000	199600.00000	30.00000	1.00000	0.00000	0.00000
0.07494	0.08494	-0.07739	2935.00000	5129.00000	212000.00000	211000.00000	30.00000	1.00000	0.00000	0.00000
0.07487	0.08495	-0.07678	2936.00000	5088.00000	197200.00000	202400.00000	30.00000	1.00000	0.00000	0.00000
0.07493	0.08492	-0.07751	2937.00000	5036.00000	196000.00000	188200.00000	30.00000	1.00000	0.00000	0.00000
0.07494	0.08484	-0.07935	2938.00000	5181.00000	220000.00000	200200.00000	30.00000	1.00000	0.00000	0.00000
0.07487	0.08497	-0.07874	2939.00000	5333.00000	196400.00000	201600.00000	30.00000	1.00000	0.00000	0.00000
0.07476	0.08508	-0.07959	2940.00000	4896.00000	206600.00000	197800.00000	30.00000	1.00000	0.00000	0.00000
0.07482	0.08513	-0.07715	2941.00000	5064.00000	189600.00000	214000.00000	30.00000	1.00000	0.00000	0.00000
0.07473	0.08493	-0.07788	2942.00000	5147.00000	206200.00000	197800.00000	30.00000	1.00000	0.00000	0.00000
0.07484	0.08502	-0.07886	2943.00000	5042.00000	208600.00000	197800.00000	30.00000	1.00000	0.00000	0.00000
0.07493	0.08514	-0.07886	2944.00000	5186.00000	211000.00000	210600.00000	30.00000	1.00000	0.00000	0.00000
0.07507	0.08519	-0.07825	2945.00000	5026.00000	195800.00000	201400.00000	30.00000	1.00000	0.00000	0.00000
0.07501	0.08524	-0.07874	2946.00000	5175.00000	206200.00000	200400.00000	30.00000	1.00000	0.00000	0.00000
0.07491	0.08505	-0.07983	2947.00000	5049.00000	202800.00000	191200.00000	30.00000	1.00000	0.00000	0.00000
0.07487	0.08511	-0.08118	2948.00000	5177.00000	203600.00000	189400.00000	30.00000	1.00000	0.00000	0.00000
0.07495	0.08510	-0.08215	2949.00000	5042.00000	210800.00000	199600.00000	30.00000	1.00000	0.00000	0.00000
0.07504	0.08522	-0.08289	2950.00000	5233.00000	210000.00000	201400.00000	30.00000	1.00000	0.00000	0.00000
0.07482	0.08519	-0.08362	2951.00000	5000.00000	200800.00000	193000.00000	30.00000	1.00000	0.00000	0.00000
0.07476	0.08506	-0.08325	2952.00000	5437.00000	198400.00000	201400.00000	30.00000	1.00000	0.00000	0.00000
0.07472	0.08527	-0.08020	2953.00000	4769.00000	176800.00000	205000.00000	30.00000	1.00000	0.00000	0.00000
0.07491	0.08517	-0.07959	2954.00000	5439.00000	203800.00000	210000.00000	30.00000	1.00000	0.00000	0.00000
0.07498	0.08515	-0.07898	2955.00000	4766.00000	195600.00000	200600.00000	30.00000	1.00000	0.00000	0.00000
0.07497	0.08500	-0.07922	2956.00000	5658.00000	202600.00000	199000.00000	30.00000	1.00000	0.00000	0.00000
0.07493	0.08506	-0.07825	2957.00000	4588.00000	204600.00000	214200.00000	30.00000	1.00000	0.00000	0.00000
0.07503	0.08496	-0.07776	2958.00000	5239.00000	194200.00000	197800.00000	30.00000	1.00000	0.00000	0.00000
0.07497	0.08500	-0.07825	2959.00000	5053.00000	204000.00000	198800.00000	30.00000	1.00000	0.00000	0.00000
0.07500	0.08494	-0.07788	2960.00000	5164.00000	197600.00000	200400.00000	30.00000	1.00000	0.00000	0.00000
0.07506	0.08507	-0.07788	2961.00000	5047.00000	205400.00000	204200.00000	30.00000	1.00000	0.00000	0.00000
0.07484	0.08507	-0.07849	2962.00000	5066.00000	201400.00000	194200.00000	31.00000	1.00000	0.00000	0.00000
0.07483	0.08492	-0.07849	2963.00000	5090.00000	199000.00000	198400.00000	31.00000	1.00000	0.00000	0.00000
0.07486	0.08485	-0.07886	2964.00000	5092.00000	197400.00000	193400.00000	31.00000	1.00000	0.00000	0.00000
0.07493	0.08484	-0.07861	2965.00000	5158.00000	203600.00000	205200.00000	31.00000	1.00000	0.00000	0.00000
0.07497	0.08490	-0.07935	2966.00000	5060.00000	212800.00000	204200.00000	31.00000	1.00000	0.00000	0.00000
0.07498	0.08505	-0.07922	2967.00000	5148.00000	193200.00000	193600.00000	31.00000	1.00000	0.00000	0.00000
0.07507	0.08493	-0.07910	2968.00000	5061.00000	200200.00000	201400.00000	31.00000	1.00000	0.00000	0.00000
0.07500	0.08506	-0.08032	2969.00000	5176.00000	211400.00000	198600.00000	31.00000	1.00000	0.00000	0.00000
0.07514	0.08503	-0.08057	2970.00000	5049.00000	197600.00000	194800.00000	31.00000	1.00000	0.00000	0.00000
0.07534	0.08492	-0.08044	2971.00000	5156.00000	213400.00000	214200.00000	31.00000	1.00000	0.00000	0.00000
0.07521	0.08500	-0.08032	2972.00000	5066.00000	201800.00000	203000.00000	31.00000	1.00000	0.00000	0.00000
0.07522	0.08492	-0.07971	2973.00000	5149.00000	205200.00000	210800.00000	31.00000	1.00000	0.00000	0.00000
0.07521	0.08507	-0.07971	2974.00000	5040.00000	201000.00000	200200.00000	31.00000	1.00000	0.00000	0.00000
0.07515	0.08502	-0.07959	2975.00000	5167.00000	202000.00000	203000.00000	31.00000	1.00000	0.00000	0.00000
0.07517	0.08487	-0.08105	2976.00000	5124.00000	213200.00000	197400.00000	31.00000	1.00000	0.00000	0.00000
0.07517	0.08494	-0.08057	2977.00000	5115.00000	197800.00000	202400.00000	31.00000	1.00000	0.00000	0.00000
0.07512	0.08500	-0.07898	2978.00000	5042.00000	200400.00000	216200.00000	31.00000	1.00000	0.00000	0.00000
0.07507	0.08495	-0.08008	2979.00000	5162.00000	192600.00000	182200.00000	31.00000	1.00000	0.00000	0.00000
0.07513	0.08516	-0.07910	2980.00000	5062.00000	197800.00000	206600.00000	31.00000	1.00000	0.00000	0.00000
0.07526	0.08509	-0.07983	2981.00000	5161.00000	205400.00000	197000.00000	31.00000	1.00000	0.00000	0.00000
0.07516	0.08520	-0.08081	2982.00000	5022.00000	212200.00000	201200.00000	31.00000	1.00000	0.00000	0.00000
0.07502	0.08503	-0.08020	2983.00000	5169.00000	202000.00000	207600.00000	31.00000	1.00000	0.00000	0.00000
0.07496	0.08482	-0.08105	2984.00000	5077.00000	206600.00000	197800.00000	31.00000	1.00000	0.00000	0.00000
0.07495	0.08489	-0.08105	2985.00000	5183.00000	210200.00000	210000.00000	31.00000	1.00000	0.00000	0.00000
0.07501	0.08494	-0.08069	2986.00000	5033.00000	192200.00000	195600.00000	31.00000	1.00000	0.00000	0.00000
0.07509	0.08482	-0.08032	2987.00000	5158.00000	211200.00000	213800.00000	31.00000	1.00000	0.00000	0.00000
0.07510	0.08496	-0.07861	2988.00000	5041.00000	191000.00000	207000.00000	31.00000	1.00000	0.00000	0.00000
0.07503	0.08495	-0.07739	2989.00000	5190.00000	191200.00000	202800.00000	31.00000	1.00000	0.00000	0.00000
0.07510	0.08496	-0.07825	2990.00000	5061.00000	204600.00000	195400.00000	31.00000	1.00000	0.00000	0.00000
0.07504	0.08500	-0.07654	2991.00000	5135.00000	189000.00000	205800.00000	31.00000	1.00000	0.00000	0.00000
0.07490	0.08495	-0.07556	2992.00000	5054.00000	201200.00000	210800.00000	31.00000	1.00000	0.00000	0.00000
0.07501	0.08505	-0.07483	2993.00000	5173.00000	205400.00000	212800.00000	31.00000	1.00000	0.00000	0.00000
0.07501	0.08520	-0.07495	2994.00000	5064.00000	205200.00000	202800.00000	31.00000	1.00000	0.00000	0.00000
0.07498	0.08513	-0.07532	2995.00000	5169.00000	208600.00000	203600.00000	31.00000	1.00000	0.00000	0.00000
0.07492	0.08508	-0.07593	2996.00000	5027.00000	209200.00000	202400.00000	31.00000	1.00000	0.00000	0.00000
0.07499	0.08506	-0.07593	2997.00000	5347.00000	207400.00000	206600.00000	31.00000	1.00000	0.00000	0.00000
0.07492	0.08519	-0.07715	2998.00000	4892.00000	211400.00000	198800.00000	31.00000	1.00000	0.00000	0.00000
0.07477	0.08517	-0.07751	2999.00000	5498.00000	202200.00000	197800.00000	31.00000	1.00000	0.00000	0.00000
0.07492	0.08492	-0.07654	3000.00000	4704.00000	189000.00000	197800.00000	31.00000	1.00000	0.00000	0.00000
0.07490	0.08499	-0.07678	3001.00000	5374.00000	205600.00000	203000.00000	31.00000	1.00000	0.00000	0.00000
0.07485	0.08493	-0.07654	3002.00000	4844.00000	200000.00000	202200.00000	31.00000	1.00000	0.00000	0.00000
0.07500	0.08494	-0.07727	3003.00000	5474.00000	220400.00000	211200.00000	31.00000	1.00000	0.00000	0.00000
0.07488	0.08502	-0.07751	3004.00000	4841.00000	214600.00000	211400.00000	31.00000	1.00000	0.00000	0.00000
0.07493	0.08496	-0.07837	3005.00000	5077.00000	219000.00000	208800.00000	31.00000	1.00000	0.00000	0.00000
0.07486	0.08517	-0.08032	3006.00000	5155.00000	215800.00000	194600.00000	31.00000	1.00000	0.00000	0.00000
0.07480	0.08504	-0.08105	3007.00000	5085.00000	200800.00000	192800.00000	31.00000	1.00000	0.00000	0.00000
0.07493	0.08498	-0.08130	3008.00000	5079.00000	214000.00000	210600.00000	31.00000	1.00000	0.00000	0.00000
0.07487	0.08495	-0.08008	3009.00000	5106.00000	201000.00000	213000.00000	31.00000	1.00000	0.00000	0.00000
0.07490	0.08501	-0.08020	3010.00000	5108.00000	202400.00000	200600.00000	31.00000	1.00000	0.00000	0.00000
0.07503	0.08495	-0.07886	3011.00000	5049.00000	193200.00000	205400.00000	31.00000	1.00000	0.00000	0.00000
0.07496	0.08496	-0.08032	3012.00000	5183.00000	194800.00000	180600.00000	31.00000	1.00000	0.00000	0.00000
0.07496	0.08503	-0.08093	3013.00000	5026.00000	203000.00000	196600.00000	31.00000	1.00000	0.00000	0.00000
0.07507	0.08493	-0.08105	3014.00000	5175.00000	202400.00000	200800.00000	31.00000	1.00000	0.00000	0.00000
0.07521	0.08494	-0.08069	3015.00000	5056.00000	207600.00000	211000.00000	31.00000	1.00000	0.00000	0.00000
0.07527	0.08507	-0.07959	3016.00000	5176.00000	193200.00000	203400.00000	31.00000	1.00000	0.00000	0.00000
0.07513	0.08504	-0.07898	3017.00000	5037.00000	197000.00000	202000.00000	31.00000	1.00000	0.00000	0.00000
0.07507	0.08517	-0.07825	3018.00000	5185.00000	192000.00000	198200.00000	31.00000	1.00000	0.00000	0.00000
0.07510	0.08511	-0.07800	3019.00000	5041.00000	199600.00000	201200.00000	31.00000	1.00000	0.00000	0.00000
0.07526	0.08496	-0.07703	3020.00000	5135.00000	190600.00000	199200.00000	31.00000	1.00000	0.00000	0.00000
0.07531	0.08510	-0.07605	3021.00000	5229.00000	193200.00000	202000.00000	31.00000	1.00000	0.00000	0.00000
0.07523	0.08489	-0.07556	3022.00000	5035.00000	189400.00000	194000.00000	31.00000	1.00000	0.00000	0.00000
0.07509	0.08493	-0.07556	3023.00000	5088.00000	200400.00000	199200.00000	31.00000	1.00000	0.00000	0.00000
0.07502	0.08490	-0.07422	3024.00000	5109.00000	196400.00000	209600.00000	31.00000	1.00000	0.00000	0.00000
0.07496	0.08486	-0.07642	3025.00000	5052.00000	211600.00000	189000.00000	31.00000	1.00000	0.00000	0.00000
0.07497	0.08493	-0.07703	3026.00000	5176.00000	215000.00000	208400.00000	31.00000	1.00000	0.00000	0.00000
0.07483	0.08499	-0.07629	3027.00000	5112.00000	208600.00000	215400.00000	31.00000	1.00000	0.00000	0.00000
0.07498	0.08497	-0.07690	3028.00000	5089.00000	206000.00000	199800.00000	31.00000	1.00000	0.00000	0.00000
0.07512	0.08500	-0.07800	3029.00000	5049.00000	224800.00000	212200.00000	31.00000	1.00000	0.00000	0.00000
0.07502	0.08510	-0.07959	3030.00000	5182.00000	217800.00000	200800.00000	31.00000	1.00000	0.00000	0.00000
0.07509	0.08510	-0.07800	3031.00000	5041.00000	196400.00000	212400.00000	31.00000	1.00000	0.00000	0.00000
0.07496	0.08504	-0.07849	3032.00000	5182.00000	201200.00000	195600.00000	31.00000	1.00000	0.00000	0.00000
0.07492	0.08498	-0.07800	3033.00000	5049.00000	192200.00000	196400.00000	31.00000	1.00000	0.00000	0.00000
0.07504	0.08489	-0.07800	3034.00000	5144.00000	194200.00000	194200.00000	31.00000	1.00000	0.00000	0.00000
0.07500	0.08482	-0.07886	3035.00000	5070.00000	209200.00000	200000.00000	31.00000	1.00000	0.00000	0.00000
0.07495	0.08478	-0.07996	3036.00000	5137.00000	203000.00000	191600.00000	31.00000	1.00000	0.00000	0.00000
0.07500	0.08482	-0.08044	3037.00000	5070.00000	199000.00000	194200.00000	31.00000	1.00000	0.00000	0.00000
0.07505	0.08488	-0.07947	3038.00000	5164.00000	197000.00000	206000.00000	31.00000	1.00000	0.00000	0.00000
0.07495	0.08499	-0.07971	3039.00000	5069.00000	194600.00000	192000.00000	31.00000	1.00000	0.00000	0.00000
0.07475	0.08509	-0.07922	3040.00000	5158.00000	198000.00000	202200.00000	31.00000	1.00000	0.00000	0.00000
0.07470	0.08495	-0.07947	3041.00000	5040.00000	192400.00000	189800.00000	31.00000	1.00000	0.00000	0.00000
0.07465	0.08500	-0.07825	3042.00000	5176.00000	192400.00000	203600.00000	31.00000	1.00000	0.00000	0.00000
0.07476	0.08510	-0.07715	3043.00000	5067.00000	187800.00000	198000.00000	31.00000	1.00000	0.00000	0.00000
0.07488	0.08500	-0.07837	3044.00000	5419.00000	205800.00000	193200.00000	31.00000	1.00000	0.00000	0.00000
0.07487	0.08508	-0.07947	3045.00000	4774.00000	196400.00000	185000.00000	31.00000	1.00000	0.00000	0.00000
0.07490	0.08522	-0.07788	3046.00000	5466.00000	208200.00000	224400.00000	31.00000	1.00000	0.00000	0.00000
0.07480	0.08502	-0.07874	3047.00000	4759.00000	199600.00000	190800.00000	31.00000	1.00000	0.00000	0.00000
0.07475	0.08508	-0.07861	3048.00000	5470.00000	197000.00000	197600.00000	31.00000	1.00000	0.00000	0.00000
0.07487	0.08534	-0.07849	3049.00000	4767.00000	203400.00000	203600.00000	31.00000	1.00000	0.00000	0.00000
0.07498	0.08525	-0.07886	3050.00000	5380.00000	208400.00000	203800.00000	31.00000	1.00000	0.00000	0.00000
0.07478	0.08533	-0.07861	3051.00000	4929.00000	202800.00000	204600.00000	31.00000	1.00000	0.00000	0.00000
0.07476	0.08519	-0.07947	3052.00000	5170.00000	208200.00000	198800.00000	31.00000	1.00000	0.00000	0.00000
0.07466	0.08508	-0.08044	3053.00000	5030.00000	202000.00000	192200.00000	31.00000	1.00000	0.00000	0.00000
0.07461	0.08494	-0.08069	3054.00000	5062.00000	198000.00000	195200.00000	31.00000	1.00000	0.00000	0.00000
0.07455	0.08498	-0.08093	3055.00000	5090.00000	205400.00000	202400.00000	31.00000	1.00000	0.00000	0.00000
0.07457	0.08505	-0.08142	3056.00000	5118.00000	207800.00000	202400.00000	31.00000	1.00000	0.00000	0.00000
0.07465	0.08518	-0.08130	3057.00000	5125.00000	198800.00000	199400.00000	31.00000	1.00000	0.00000	0.00000
0.07476	0.08509	-0.08069	3058.00000	5051.00000	198200.00000	203200.00000	31.00000	1.00000	0.00000	0.00000
0.07495	0.08520	-0.07996	3059.00000	5158.00000	191400.00000	197800.00000	31.00000	1.00000	0.00000	0.00000
0.07502	0.08521	-0.08008	3060.00000	5086.00000	200200.00000	198000.00000	32.00000	1.00000	0.00000	0.00000
0.07495	0.08500	-0.08020	3061.00000	5156.00000	193800.00000	192200.00000	32.00000	1.00000	0.00000	0.00000
0.07491	0.08507	-0.07983	3062.00000	5040.00000	200400.00000	203800.00000	32.00000	1.00000	0.00000	0.00000
0.07503	0.08498	-0.07849	3063.00000	5168.00000	193800.00000	206600.00000	32.00000	1.00000	0.00000	0.00000
0.07513	0.08478	-0.07861	3064.00000	5054.00000	202000.00000	200200.00000	32.00000	1.00000	0.00000	0.00000
0.07527	0.08484	-0.07922	3065.00000	5135.00000	200000.00000	193000.00000	32.00000	1.00000	0.00000	0.00000
0.07517	0.08473	-0.08008	3066.00000	5046.00000	201800.00000	192200.00000	32.00000	1.00000	0.00000	0.00000
0.07511	0.08468	-0.08057	3067.00000	5166.00000	206200.00000	200600.00000	32.00000	1.00000	0.00000	0.00000
0.07497	0.08464	-0.08179	3068.00000	5145.00000	206200.00000	193200.00000	32.00000	1.00000	0.00000	0.00000
0.07505	0.08464	-0.08411	3069.00000	5097.00000	210000.00000	186400.00000	32.00000	1.00000	0.00000	0.00000
0.07516	0.08474	-0.08496	3070.00000	5086.00000	212400.00000	202600.00000	32.00000	1.00000	0.00000	0.00000
0.07523	0.08486	-0.08313	3071.00000	5135.00000	200200.00000	218800.00000	32.00000	1.00000	0.00000	0.00000
0.07501	0.08485	-0.08325	3072.00000	5060.00000	203000.00000	200800.00000	32.00000	1.00000	0.00000	0.00000
0.07515	0.08482	-0.08240	3073.00000	5147.00000	185600.00000	193600.00000	32.00000	1.00000	0.00000	0.00000
0.07513	0.08496	-0.08228	3074.00000	5064.00000	196000.00000	197000.00000	32.00000	1.00000	0.00000	0.00000
0.07510	0.08490	-0.08154	3075.00000	5146.00000	193000.00000	199000.00000	32.00000	1.00000	0.00000	0.00000
0.07512	0.08504	-0.08032	3076.00000	5067.00000	207200.00000	219800.00000	32.00000	1.00000	0.00000	0.00000
0.07515	0.08511	-0.07898	3077.00000	5175.00000	186800.00000	199000.00000	32.00000	1.00000	0.00000	0.00000
0.07504	0.08501	-0.07898	3078.00000	5048.00000	209200.00000	208600.00000	32.00000	1.00000	0.00000	0.00000
0.07514	0.08490	-0.07886	3079.00000	5167.00000	208400.00000	209200.00000	32.00000	1.00000	0.00000	0.00000
0.07505	0.08479	-0.07886	3080.00000	5052.00000	202600.00000	202000.00000	32.00000	1.00000	0.00000	0.00000
0.07507	0.08486	-0.07690	3081.00000	5162.00000	195000.00000	214600.00000	32.00000	1.00000	0.00000	0.00000
0.07505	0.08493	-0.07654	3082.00000	5079.00000	207200.00000	210000.00000	32.00000	1.00000	0.00000	0.00000
0.07512	0.08514	-0.07446	3083.00000	5140.00000	195800.00000	216000.00000	32.00000	1.00000	0.00000	0.00000
0.07513	0.08506	-0.07410	3084.00000	5058.00000	190000.00000	193400.00000	32.00000	1.00000	0.00000	0.00000
0.07517	0.08500	-0.07446	3085.00000	5158.00000	197400.00000	193800.00000	32.00000	1.00000	0.00000	0.00000
0.07507	0.08511	-0.07495	3086.00000	5027.00000	202400.00000	197000.00000	32.00000	1.00000	0.00000	0.00000
0.07520	0.08504	-0.07507	3087.00000	5174.00000	199400.00000	197400.00000	32.00000	1.00000	0.00000	0.00000
0.07498	0.08504	-0.07617	3088.00000	5061.00000	207600.00000	196200.00000	32.00000	1.00000	0.00000	0.00000
0.07494	0.08490	-0.07666	3089.00000	5251.00000	205000.00000	200000.00000	32.00000	1.00000	0.00000	0.00000
0.07491	0.08483	-0.07715	3090.00000	4965.00000	206600.00000	200600.00000	32.00000	1.00000	0.00000	0.00000
0.07489	0.08498	-0.07727	3091.00000	5512.00000	205200.00000	203000.00000	32.00000	1.00000	0.00000	0.00000
0.07480	0.08486	-0.07898	3092.00000	4710.00000	203000.00000	185800.00000	32.00000	1.00000	0.00000	0.00000
0.07493	0.08493	-0.08020	3093.00000	5511.00000	208800.00000	195400.00000	32.00000	1.00000	0.00000	0.00000
0.07490	0.08500	-0.07922	3094.00000	4690.00000	190400.00000	199200.00000	32.00000	1.00000	0.00000	0.00000
0.07489	0.08485	-0.08032	3095.00000	5454.00000	207000.00000	195000.00000	32.00000	1.00000	0.00000	0.00000
0.07502	0.08478	-0.08191	3096.00000	4848.00000	221000.00000	203800.00000	32.00000	1.00000	0.00000	0.00000
0.07489	0.08485	-0.08215	3097.00000	5332.00000	199000.00000	196400.00000	32.00000	1.00000	0.00000	0.00000
0.07491	0.08499	-0.08289	3098.00000	4897.00000	204800.00000	196400.00000	32.00000	1.00000	0.00000	0.00000
0.07498	0.08499	-0.08118	3099.00000	5078.00000	189800.00000	206200.00000	32.00000	1.00000	0.00000	0.00000
0.07507	0.08510	-0.08105	3100.00000	5133.00000	208000.00000	208800.00000	32.00000	1.00000	0.00000	0.00000
0.07510	0.08517	-0.08057	3101.00000	5098.00000	195000.00000	199800.00000	32.00000	1.00000	0.00000	0.00000
0.07518	0.08505	-0.08105	3102.00000	5099.00000	197000.00000	192200.00000	32.00000	1.00000	0.00000	0.00000
0.07522	0.08511	-0.08032	3103.00000	5039.00000	193800.00000	200200.00000	32.00000	1.00000	0.00000	0.00000
0.07520	0.08504	-0.07996	3104.00000	5190.00000	199800.00000	203400.00000	32.00000	1.00000	0.00000	0.00000
0.07528	0.08492	-0.07922	3105.00000	5028.00000	200600.00000	207800.00000	32.00000	1.00000	0.00000	0.00000
0.07528	0.08484	-0.07861	3106.00000	5179.00000	202800.00000	208000.00000	32.00000	1.00000	0.00000	0.00000
0.07519	0.08496	-0.07825	3107.00000	5044.00000	206200.00000	208800.00000	32.00000	1.00000	0.00000	0.00000
0.07507	0.08504	-0.07751	3108.00000	5164.00000	199600.00000	206600.00000	32.00000	1.00000	0.00000	0.00000
0.07508	0.08489	-0.07727	3109.00000	5057.00000	190600.00000	192400.00000	32.00000	1.00000	0.00000	0.00000
0.07501	0.08476	-0.07947	3110.00000	5188.00000	217200.00000	194600.00000	32.00000	1.00000	0.00000	0.00000
0.07503	0.08498	-0.07886	3111.00000	5041.00000	198400.00000	203600.00000	32.00000	1.00000	0.00000	0.00000
0.07495	0.08486	-0.08032	3112.00000	5161.00000	198200.00000	183200.00000	32.00000	1.00000	0.00000	0.00000
0.07502	0.08488	-0.07898	3113.00000	5110.00000	205600.00000	219800.00000	32.00000	1.00000	0.00000	0.00000
0.07511	0.08499	-0.08118	3114.00000	5101.00000	207000.00000	185000.00000	32.00000	1.00000	0.00000	0.00000
0.07512	0.08492	-0.08118	3115.00000	5089.00000	203000.00000	203000.00000	32.00000	1.00000	0.00000	0.00000
0.07508	0.08498	-0.08337	3116.00000	5135.00000	210200.00000	188000.00000	32.00000	1.00000	0.00000	0.00000
0.07494	0.08497	-0.08472	3117.00000	5065.00000	196200.00000	183200.00000	32.00000	1.00000	0.00000	0.00000
0.07497	0.08491	-0.08411	3118.00000	5252.00000	208600.00000	214400.00000	32.00000	1.00000	0.00000	0.00000
0.07499	0.08505	-0.08362	3119.00000	4972.00000	206200.00000	210800.00000	32.00000	1.00000	0.00000	0.00000
0.07494	0.08519	-0.08215	3120.00000	5130.00000	185400.00000	198400.00000	32.00000	1.00000	0.00000	0.00000
0.07495	0.08505	-0.08008	3121.00000	5043.00000	189800.00000	210400.00000	32.00000	1.00000	0.00000	0.00000
0.07508	0.08512	-0.07947	3122.00000	5160.00000	187000.00000	192600.00000	32.00000	1.00000	0.00000	0.00000
0.07510	0.08506	-0.07837	3123.00000	5089.00000	196000.00000	206000.00000	32.00000	1.00000	0.00000	0.00000
0.07513	0.08491	-0.07788	3124.00000	5170.00000	203200.00000	207200.00000	32.00000	1.00000	0.00000	0.00000
0.07505	0.08493	-0.07935	3125.00000	5041.00000	201000.00000	186600.00000	32.00000	1.00000	0.00000	0.00000
0.07511	0.08472	-0.07861	3126.00000	5158.00000	190400.00000	197000.00000	32.00000	1.00000	0.00000	0.00000
0.07506	0.08493	-0.07886	3127.00000	5061.00000	205000.00000	201600.00000	32.00000	1.00000	0.00000	0.00000
0.07512	0.08488	-0.07874	3128.00000	5148.00000	198000.00000	198800.00000	32.00000	1.00000	0.00000	0.00000
0.07524	0.08480	-0.07764	3129.00000	5049.00000	206600.00000	218200.00000	32.00000	1.00000	0.00000	0.00000
0.07525	0.08502	-0.07568	3130.00000	5159.00000	192000.00000	210800.00000	32.00000	1.00000	0.00000	0.00000
0.07510	0.08505	-0.07532	3131.00000	5043.00000	200200.00000	203400.00000	32.00000	1.00000	0.00000	0.00000
0.07504	0.08502	-0.07446	3132.00000	5180.00000	192000.00000	199600.00000	32.00000	1.00000	0.00000	0.00000
0.07490	0.08508	-0.07446	3133.00000	5130.00000	207000.00000	206800.00000	32.00000	1.00000	0.00000	0.00000
0.07496	0.08503	-0.07483	3134.00000	5132.00000	200200.00000	195800.00000	32.00000	1.00000	0.00000	0.00000
0.07506	0.08493	-0.07581	3135.00000	5028.00000	217800.00000	206200.00000	32.00000	1.00000	0.00000	0.00000
0.07486	0.08501	-0.07690	3136.00000	5419.00000	206800.00000	195000.00000	32.00000	1.00000	0.00000	0.00000
0.07499	0.08508	-0.07898	3137.00000	4811.00000	216800.00000	194400.00000	32.00000	1.00000	0.00000	0.00000
0.07512	0.08515	-0.08008	3138.00000	5401.00000	209800.00000	197400.00000	32.00000	1.00000	0.00000	0.00000
0.07497	0.08499	-0.07935	3139.00000	4791.00000	197400.00000	204600.00000	32.00000	1.00000	0.00000	0.00000
0.07489	0.08512	-0.07861	3140.00000	5343.00000	212600.00000	220000.00000	32.00000	1.00000	0.00000	0.00000
0.07477	0.08519	-0.07800	3141.00000	4920.00000	204600.00000	210600.00000	32.00000	1.00000	0.00000	0.00000
0.07491	0.08515	-0.07874	3142.00000	5321.00000	199600.00000	191800.00000	32.00000	1.00000	0.00000	0.00000
0.07488	0.08522	-0.07800	3143.00000	4990.00000	190600.00000	196600.00000	32.00000	1.00000	0.00000	0.00000
0.07489	0.08507	-0.07886	3144.00000	5158.00000	193800.00000	184800.00000	32.00000	1.00000	0.00000	0.00000
0.07477	0.08498	-0.08093	3145.00000	5027.00000	199600.00000	179200.00000	32.00000	1.00000	0.00000	0.00000
0.07496	0.08486	-0.08032	3146.00000	5066.00000	188600.00000	193400.00000	32.00000	1.00000	0.00000	0.00000
0.07503	0.08487	-0.08032	3147.00000	5122.00000	199000.00000	198200.00000	32.00000	1.00000	0.00000	0.00000
0.07514	0.08478	-0.07983	3148.00000	5030.00000	192600.00000	196800.00000	32.00000	1.00000	0.00000	0.00000
0.07508	0.08475	-0.07935	3149.00000	5174.00000	196200.00000	200000.00000	32.00000	1.00000	0.00000	0.00000
0.07527	0.08486	-0.08069	3150.00000	5042.00000	196600.00000	183800.00000	32.00000	1.00000	0.00000	0.00000
0.07526	0.08479	-0.08008	3151.00000	5164.00000	184600.00000	189200.00000	32.00000	1.00000	0.00000	0.00000
0.07532	0.08465	-0.07935	3152.00000	5061.00000	198000.00000	204600.00000	32.00000	1.00000	0.00000	0.00000
0.07542	0.08476	-0.07849	3153.00000	5162.00000	194000.00000	202000.00000	32.00000	1.00000	0.00000	0.00000
0.07530	0.08485	-0.07739	3154.00000	5043.00000	185400.00000	195400.00000	32.00000	1.00000	0.00000	0.00000
0.07528	0.08499	-0.07605	3155.00000	5171.00000	194400.00000	206800.00000	32.00000	1.00000	0.00000	0.00000
0.07525	0.08492	-0.07617	3156.00000	5062.00000	195000.00000	193200.00000	32.00000	1.00000	0.00000	0.00000
0.07511	0.08496	-0.07544	3157.00000	5146.00000	189800.00000	196800.00000	32.00000	1.00000	0.00000	0.00000
0.07498	0.08503	-0.07654	3158.00000	5056.00000	187600.00000	177000.00000	33.00000	1.00000	0.00000	0.00000
0.07487	0.08494	-0.07678	3159.00000	5171.00000	189600.00000	187000.00000	33.00000	1.00000	0.00000	0.00000
0.07476	0.08485	-0.07837	3160.00000	5130.00000	197400.00000	181400.00000	33.00000	1.00000	0.00000	0.00000
0.07476	0.08499	-0.07837	3161.00000	5098.00000	193000.00000	192200.00000	33.00000	1.00000	0.00000	0.00000
0.07476	0.08514	-0.07812	3162.00000	5083.00000	191400.00000	193000.00000	33.00000	1.00000	0.00000	0.00000
0.07474	0.08492	-0.07837	3163.00000	5106.00000	183200.00000	180200.00000	33.00000	1.00000	0.00000	0.00000
0.07478	0.08498	-0.07886	3164.00000	5066.00000	188800.00000	183600.00000	33.00000	1.00000	0.00000	0.00000
0.07493	0.08500	-0.07996	3165.00000	5173.00000	194200.00000	183400.00000	33.00000	1.00000	0.00000	0.00000
0.07480	0.08507	-0.08057	3166.00000	5065.00000	193400.00000	187000.00000	33.00000	1.00000	0.00000	0.00000
0.07474	0.08520	-0.08154	3167.00000	5136.00000	188200.00000	178800.00000	33.00000	1.00000	0.00000	0.00000
0.07474	0.08513	-0.08240	3168.00000	5053.00000	187200.00000	178800.00000	33.00000	1.00000	0.00000	0.00000
0.07489	0.08513	-0.08240	3169.00000	5173.00000	188600.00000	187600.00000	33.00000	1.00000	0.00000	0.00000
0.07504	0.08510	-0.08337	3170.00000	5055.00000	182400.00000	173200.00000	33.00000	1.00000	0.00000	0.00000
0.07489	0.08511	-0.08276	3171.00000	5173.00000	185400.00000	191000.00000	33.00000	1.00000	0.00000	0.00000
0.07506	0.08524	-0.08203	3172.00000	5043.00000	184400.00000	190400.00000	33.00000	1.00000	0.00000	0.00000
0.07494	0.08506	-0.08069	3173.00000	5159.00000	175200.00000	187200.00000	33.00000	1.00000	0.00000	0.00000
0.07499	0.08501	-0.08032	3174.00000	5079.00000	187400.00000	189800.00000	33.00000	1.00000	0.00000	0.00000
0.07501	0.08493	-0.07935	3175.00000	5122.00000	172200.00000	180200.00000	33.00000	1.00000	0.00000	0.00000
0.07497	0.08500	-0.07812	3176.00000	5066.00000	197600.00000	210000.00000	33.00000	1.00000	0.00000	0.00000
0.07503	0.08514	-0.07654	3177.00000	5165.00000	169600.00000	183600.00000	33.00000	1.00000	0.00000	0.00000
0.07506	0.08507	-0.07605	3178.00000	5075.00000	179600.00000	183200.00000	33.00000	1.00000	0.00000	0.00000
0.07507	0.08514	-0.07458	3179.00000	5128.00000	187800.00000	201400.00000	33.00000	1.00000	0.00000	0.00000
0.07496	0.08505	-0.07434	3180.00000	5071.00000	181200.00000	183400.00000	33.00000	1.00000	0.00000	0.00000
0.07487	0.08516	-0.07483	3181.00000	5260.00000	192400.00000	187600.00000	33.00000	1.00000	0.00000	0.00000
0.07491	0.08510	-0.07507	3182.00000	4972.00000	186000.00000	183000.00000	33.00000	1.00000	0.00000	0.00000
0.07487	0.08496	-0.07532	3183.00000	5489.00000	188000.00000	185000.00000	33.00000	1.00000	0.00000	0.00000
0.07494	0.08494	-0.07678	3184.00000	4706.00000	195200.00000	180800.00000	33.00000	1.00000	0.00000	0.00000
0.07501	0.08493	-0.07910	3185.00000	5526.00000	205800.00000	182200.00000	33.00000	1.00000	0.00000	0.00000
0.07487	0.08490	-0.07874	3186.00000	4700.00000	190800.00000	194200.00000	33.00000	1.00000	0.00000	0.00000
0.07500	0.08496	-0.08032	3187.00000	5336.00000	189200.00000	174000.00000	33.00000	1.00000	0.00000	0.00000
0.07478	0.08497	-0.08130	3188.00000	4971.00000	198800.00000	188200.00000	33.00000	1.00000	0.00000	0.00000
0.07477	0.08504	-0.08191	3189.00000	5303.00000	186400.00000	179800.00000	33.00000	1.00000	0.00000	0.00000
0.07485	0.08492	-0.08240	3190.00000	4916.00000	183600.00000	179000.00000	33.00000	1.00000	0.00000	0.00000
0.07500	0.08494	-0.08130	3191.00000	5039.00000	176800.00000	186200.00000	33.00000	1.00000	0.00000	0.00000
0.07508	0.08506	-0.08179	3192.00000	5168.00000	198000.00000	192600.00000	33.00000	1.00000	0.00000	0.00000
0.07493	0.08490	-0.08240	3193.00000	5045.00000	186000.00000	180200.00000	33.00000	1.00000	0.00000	0.00000
0.07505	0.08498	-0.08191	3194.00000	5160.00000	175400.00000	179000.00000	33.00000	1.00000	0.00000	0.00000
0.07519	0.08495	-0.08020	3195.00000	5034.00000	177800.00000	193400.00000	33.00000	1.00000	0.00000	0.00000
0.07525	0.08517	-0.08105	3196.00000	5179.00000	184200.00000	176000.00000	33.00000	1.00000	0.00000	0.00000
0.07538	0.08510	-0.08093	3197.00000	5050.00000	187400.00000	188200.00000	33.00000	1.00000	0.00000	0.00000
0.07527	0.08520	-0.08057	3198.00000	5169.00000	180400.00000	182800.00000	33.00000	1.00000	0.00000	0.00000
0.07522	0.08515	-0.08105	3199.00000	5043.00000	185200.00000	180600.00000	33.00000	1.00000	0.00000	0.00000
0.07522	0.08508	-0.08032	3200.00000	5165.00000	179800.00000	186400.00000	33.00000	1.00000	0.00000	0.00000
0.07518	0.08522	-0.07959	3201.00000	5049.00000	179800.00000	185400.00000	33.00000	1.00000	0.00000	0.00000
0.07516	0.08507	-0.07837	3202.00000	5174.00000	176600.00000	186600.00000	33.00000	1.00000	0.00000	0.00000
0.07510	0.08521	-0.07776	3203.00000	5059.00000	186000.00000	191200.00000	33.00000	1.00000	0.00000	0.00000
0.07496	0.08525	-0.07605	3204.00000	5158.00000	173000.00000	187400.00000	33.00000	1.00000	0.00000	0.00000
0.07483	0.08518	-0.07629	3205.00000	5120.00000	199400.00000	195800.00000	33.00000	1.00000	0.00000	0.00000
0.07483	0.08511	-0.07739	3206.00000	5078.00000	193200.00000	181800.00000	33.00000	1.00000	0.00000	0.00000
0.07462	0.08503	-0.07861	3207.00000	5119.00000	189200.00000	177200.00000	33.00000	1.00000	0.00000	0.00000
0.07477	0.08505	-0.07825	3208.00000	5090.00000	187400.00000	190600.00000	33.00000	1.00000	0.00000	0.00000
0.07491	0.08502	-0.07849	3209.00000	5068.00000	186800.00000	184200.00000	33.00000	1.00000	0.00000	0.00000
0.07486	0.08496	-0.07935	3210.00000	5175.00000	195600.00000	187000.00000	33.00000	1.00000	0.00000	0.00000
0.07506	0.08507	-0.07776	3211.00000	5072.00000	176000.00000	189800.00000	33.00000	1.00000	0.00000	0.00000
0.07492	0.08501	-0.07703	3212.00000	5135.00000	183800.00000	190400.00000	33.00000	1.00000	0.00000	0.00000
0.07479	0.08507	-0.07703	3213.00000	5057.00000	183600.00000	183000.00000	33.00000	1.00000	0.00000	0.00000
0.07493	0.08506	-0.07812	3214.00000	5157.00000	186000.00000	175000.00000	33.00000	1.00000	0.00000	0.00000
0.07499	0.08493	-0.07788	3215.00000	5061.00000	184000.00000	185200.00000	33.00000	1.00000	0.00000	0.00000
0.07492	0.08491	-0.07776	3216.00000	5179.00000	181600.00000	182000.00000	33.00000	1.00000	0.00000	0.00000
0.07499	0.08489	-0.07751	3217.00000	5028.00000	188600.00000	190000.00000	33.00000	1.00000	0.00000	0.00000
0.07502	0.08503	-0.07739	3218.00000	5174.00000	191600.00000	192000.00000	33.00000	1.00000	0.00000	0.00000
0.07519	0.08517	-0.07678	3219.00000	5051.00000	185600.00000	190400.00000	33.00000	1.00000	0.00000	0.00000
0.07513	0.08496	-0.07764	3220.00000	5174.00000	194000.00000	185600.00000	33.00000	1.00000	0.00000	0.00000
0.07498	0.08500	-0.07861	3221.00000	5034.00000	194800.00000	184400.00000	33.00000	1.00000	0.00000	0.00000
0.07493	0.08495	-0.07922	3222.00000	5170.00000	191800.00000	185600.00000	33.00000	1.00000	0.00000	0.00000
0.07490	0.08481	-0.08008	3223.00000	5108.00000	193400.00000	184800.00000	33.00000	1.00000	0.00000	0.00000
0.07475	0.08478	-0.08191	3224.00000	5122.00000	198600.00000	180400.00000	33.00000	1.00000	0.00000	0.00000
0.07484	0.08490	-0.08179	3225.00000	5040.00000	178200.00000	178600.00000	33.00000	1.00000	0.00000	0.00000
0.07498	0.08487	-0.08057	3226.00000	5171.00000	175200.00000	186200.00000	33.00000	1.00000	0.00000	0.00000
0.07489	0.08498	-0.07983	3227.00000	5047.00000	194000.00000	201200.00000	33.00000	1.00000	0.00000	0.00000
0.07493	0.08520	-0.07812	3228.00000	5263.00000	169000.00000	183800.00000	33.00000	1.00000	0.00000	0.00000
0.07500	0.08507	-0.07739	3229.00000	4959.00000	180400.00000	186800.00000	33.00000	1.00000	0.00000	0.00000
0.07510	0.08517	-0.07739	3230.00000	5454.00000	194000.00000	193400.00000	33.00000	1.00000	0.00000	0.00000
0.07510	0.08502	-0.07532	3231.00000	4752.00000	175400.00000	193600.00000	33.00000	1.00000	0.00000	0.00000
0.07495	0.08500	-0.07300	3232.00000	5347.00000	177200.00000	198000.00000	33.00000	1.00000	0.00000	0.00000
0.07487	0.08512	-0.07422	3233.00000	4911.00000	202200.00000	189800.00000	33.00000	1.00000	0.00000	0.00000
0.07481	0.08507	-0.07532	3234.00000	5514.00000	194400.00000	183200.00000	33.00000	1.00000	0.00000	0.00000
0.07489	0.08507	-0.07581	3235.00000	4766.00000	188800.00000	183800.00000	33.00000	1.00000	0.00000	0.00000
0.07480	0.08495	-0.07739	3236.00000	5313.00000	189800.00000	175000.00000	33.00000	1.00000	0.00000	0.00000
0.07476	0.08501	-0.07837	3237.00000	4900.00000	195000.00000	185000.00000	33.00000	1.00000	0.00000	0.00000
0.07482	0.08504	-0.07874	3238.00000	5055.00000	189000.00000	184800.00000	33.00000	1.00000	0.00000	0.00000
0.07472	0.08493	-0.07935	3239.00000	5133.00000	195400.00000	188400.00000	33.00000	1.00000	0.00000	0.00000
0.07482	0.08504	-0.07959	3240.00000	5185.00000	184200.00000	181200.00000	33.00000	1.00000	0.00000	0.00000
0.07496	0.08503	-0.07971	3241.00000	5047.00000	184200.00000	182600.00000	33.00000	1.00000	0.00000	0.00000
0.07498	0.08510	-0.08093	3242.00000	5046.00000	189400.00000	177200.00000	33.00000	1.00000	0.00000	0.00000
0.07490	0.08511	-0.08032	3243.00000	5174.00000	180400.00000	185200.00000	33.00000	1.00000	0.00000	0.00000
0.07493	0.08504	-0.07947	3244.00000	5041.00000	178000.00000	184800.00000	33.00000	1.00000	0.00000	0.00000
0.07507	0.08500	-0.07996	3245.00000	5158.00000	182200.00000	177600.00000	33.00000	1.00000	0.00000	0.00000
0.07504	0.08515	-0.08032	3246.00000	5063.00000	192400.00000	188800.00000	33.00000	1.00000	0.00000	0.00000
0.07514	0.08505	-0.07922	3247.00000	5177.00000	180200.00000	190000.00000	33.00000	1.00000	0.00000	0.00000
0.07503	0.08514	-0.07861	3248.00000	5003.00000	183400.00000	188800.00000	33.00000	1.00000	0.00000	0.00000
0.07504	0.08506	-0.07788	3249.00000	5179.00000	183200.00000	189400.00000	33.00000	1.00000	0.00000	0.00000
0.07507	0.08499	-0.07874	3250.00000	5051.00000	189400.00000	181200.00000	33.00000	1.00000	0.00000	0.00000
0.07497	0.08489	-0.07849	3251.00000	5161.00000	178400.00000	180200.00000	33.00000	1.00000	0.00000	0.00000
0.07480	0.08503	-0.07825	3252.00000	5111.00000	188000.00000	190000.00000	33.00000	1.00000	0.00000	0.00000
0.07480	0.08495	-0.07788	3253.00000	5129.00000	182400.00000	185200.00000	33.00000	1.00000	0.00000	0.00000
0.07482	0.08510	-0.07690	3254.00000	5112.00000	174800.00000	183200.00000	33.00000	1.00000	0.00000	0.00000
0.07495	0.08503	-0.07654	3255.00000	5087.00000	193000.00000	196200.00000	34.00000	1.00000	0.00000	0.00000
0.07495	0.08488	-0.07825	3256.00000	5065.00000	194200.00000	178000.00000	34.00000	1.00000	0.00000	0.00000
0.07488	0.08487	-0.07910	3257.00000	5184.00000	185800.00000	178000.00000	34.00000	1.00000	0.00000	0.00000
0.07500	0.08496	-0.07874	3258.00000	5081.00000	191400.00000	194800.00000	34.00000	1.00000	0.00000	0.00000
0.07500	0.08503	-0.07910	3259.00000	5113.00000	180800.00000	177000.00000	34.00000	1.00000	0.00000	0.00000
0.07479	0.08507	-0.07971	3260.00000	5047.00000	194000.00000	188000.00000	34.00000	1.00000	0.00000	0.00000
0.07481	0.08492	-0.08057	3261.00000	5165.00000	190800.00000	182800.00000	34.00000	1.00000	0.00000	0.00000
0.07481	0.08478	-0.08081	3262.00000	5060.00000	196800.00000	194200.00000	34.00000	1.00000	0.00000	0.00000
0.07493	0.08486	-0.08069	3263.00000	5162.00000	185400.00000	186200.00000	34.00000	1.00000	0.00000	0.00000
0.07483	0.08497	-0.08020	3264.00000	5045.00000	188800.00000	193400.00000	34.00000	1.00000	0.00000	0.00000
0.07497	0.08492	-0.08093	3265.00000	5168.00000	180600.00000	174000.00000	34.00000	1.00000	0.00000	0.00000
0.07510	0.08497	-0.07886	3266.00000	5044.00000	183000.00000	202800.00000	34.00000	1.00000	0.00000	0.00000
0.07528	0.08510	-0.07849	3267.00000	5184.00000	185800.00000	189200.00000	34.00000	1.00000	0.00000	0.00000
0.07518	0.08491	-0.08020	3268.00000	5034.00000	193000.00000	176800.00000	34.00000	1.00000	0.00000	0.00000
0.07508	0.08510	-0.07983	3269.00000	5187.00000	188200.00000	190600.00000	34.00000	1.00000	0.00000	0.00000
0.07513	0.08496	-0.08130	3270.00000	5053.00000	182000.00000	168600.00000	34.00000	1.00000	0.00000	0.00000
0.07510	0.08503	-0.07996	3271.00000	5166.00000	184200.00000	196200.00000	34.00000	1.00000	0.00000	0.00000
0.07498	0.08511	-0.07996	3272.00000	5038.00000	182400.00000	181600.00000	34.00000	1.00000	0.00000	0.00000
0.07491	0.08499	-0.08057	3273.00000	5217.00000	186800.00000	180200.00000	34.00000	1.00000	0.00000	0.00000
0.07492	0.08506	-0.08105	3274.00000	5000.00000	186200.00000	181200.00000	34.00000	1.00000	0.00000	0.00000
0.07504	0.08497	-0.08057	3275.00000	5408.00000	177000.00000	180400.00000	34.00000	1.00000	0.00000	0.00000
0.07513	0.08508	-0.07959	3276.00000	4812.00000	182200.00000	191200.00000	34.00000	1.00000	0.00000	0.00000
0.07526	0.08516	-0.07947	3277.00000	5394.00000	180600.00000	181400.00000	34.00000	1.00000	0.00000	0.00000
0.07514	0.08498	-0.08069	3278.00000	4828.00000	179800.00000	168400.00000	34.00000	1.00000	0.00000	0.00000
0.07503	0.08508	-0.08142	3279.00000	5443.00000	197200.00000	189000.00000	34.00000	1.00000	0.00000	0.00000
0.07510	0.08521	-0.08203	3280.00000	4867.00000	185000.00000	179200.00000	34.00000	1.00000	0.00000	0.00000
0.07505	0.08507	-0.08130	3281.00000	5298.00000	184400.00000	191200.00000	34.00000	1.00000	0.00000	0.00000
0.07500	0.08513	-0.08081	3282.00000	4909.00000	179400.00000	183000.00000	34.00000	1.00000	0.00000	0.00000
0.07500	0.08498	-0.08154	3283.00000	5063.00000	177800.00000	171200.00000	34.00000	1.00000	0.00000	0.00000
0.07488	0.08507	-0.08118	3284.00000	5151.00000	182400.00000	185200.00000	34.00000	1.00000	0.00000	0.00000
0.07497	0.08495	-0.08105	3285.00000	5048.00000	182800.00000	183200.00000	34.00000	1.00000	0.00000	0.00000
0.07484	0.08488	-0.08142	3286.00000	5156.00000	196800.00000	193000.00000	34.00000	1.00000	0.00000	0.00000
0.07503	0.08498	-0.08130	3287.00000	5030.00000	172000.00000	172400.00000	34.00000	1.00000	0.00000	0.00000
0.07515	0.08489	-0.07983	3288.00000	5179.00000	178800.00000	192000.00000	34.00000	1.00000	0.00000	0.00000
0.07513	0.08504	-0.07910	3289.00000	5062.00000	184600.00000	191200.00000	34.00000	1.00000	0.00000	0.00000
0.07500	0.08499	-0.07776	3290.00000	5158.00000	174800.00000	186600.00000	34.00000	1.00000	0.00000	0.00000
0.07507	0.08497	-0.07581	3291.00000	5041.00000	177600.00000	194800.00000	34.00000	1.00000	0.00000	0.00000
0.07503	0.08503	-0.07495	3292.00000	5188.00000	180200.00000	187800.00000	34.00000	1.00000	0.00000	0.00000
0.07490	0.08510	-0.07520	3293.00000	5031.00000	195600.00000	192600.00000	34.00000	1.00000	0.00000	0.00000
0.07497	0.08498	-0.07629	3294.00000	5180.00000	185200.00000	174600.00000	34.00000	1.00000	0.00000	0.00000
0.07514	0.08484	-0.07629	3295.00000	5006.00000	181000.00000	180800.00000	34.00000	1.00000	0.00000	0.00000
0.07521	0.08487	-0.07690	3296.00000	5263.00000	190200.00000	184000.00000	34.00000	1.00000	0.00000	0.00000
0.07504	0.08502	-0.07593	3297.00000	5042.00000	186800.00000	196000.00000	34.00000	1.00000	0.00000	0.00000
0.07519	0.08518	-0.07764	3298.00000	5096.00000	193200.00000	177000.00000	34.00000	1.00000	0.00000	0.00000
0.07511	0.08506	-0.07861	3299.00000	5137.00000	190200.00000	181000.00000	34.00000	1.00000	0.00000	0.00000
0.07490	0.08512	-0.07800	3300.00000	5099.00000	183000.00000	188400.00000	34.00000	1.00000	0.00000	0.00000
0.07486	0.08498	-0.07910	3301.00000	5061.00000	192000.00000	181600.00000	34.00000	1.00000	0.00000	0.00000
0.07491	0.08520	-0.07935	3302.00000	5161.00000	192800.00000	189600.00000	34.00000	1.00000	0.00000	0.00000
0.07493	0.08513	-0.07947	3303.00000	5077.00000	186800.00000	185000.00000	34.00000	1.00000	0.00000	0.00000
0.07508	0.08512	-0.08179	3304.00000	5119.00000	199800.00000	177400.00000	34.00000	1.00000	0.00000	0.00000
0.07522	0.08507	-0.08044	3305.00000	5052.00000	181200.00000	192800.00000	34.00000	1.00000	0.00000	0.00000
0.07514	0.08495	-0.08081	3306.00000	5181.00000	184800.00000	181000.00000	34.00000	1.00000	0.00000	0.00000
0.07507	0.08495	-0.08191	3307.00000	5042.00000	189600.00000	179200.00000	34.00000	1.00000	0.00000	0.00000
0.07504	0.08473	-0.08350	3308.00000	5182.00000	194600.00000	179200.00000	34.00000	1.00000	0.00000	0.00000
0.07503	0.08502	-0.08154	3309.00000	5043.00000	169400.00000	186200.00000	34.00000	1.00000	0.00000	0.00000
0.07492	0.08492	-0.08069	3310.00000	5169.00000	177000.00000	184600.00000	34.00000	1.00000	0.00000	0.00000
0.07502	0.08503	-0.07971	3311.00000	5057.00000	183800.00000	192200.00000	34.00000	1.00000	0.00000	0.00000
0.07507	0.08482	-0.07959	3312.00000	5148.00000	172400.00000	173000.00000	34.00000	1.00000	0.00000	0.00000
0.07521	0.08478	-0.07776	3313.00000	5040.00000	177000.00000	193000.00000	34.00000	1.00000	0.00000	0.00000
0.07535	0.08482	-0.07544	3314.00000	5169.00000	173800.00000	195000.00000	34.00000	1.00000	0.00000	0.00000
0.07522	0.08475	-0.07410	3315.00000	5051.00000	187200.00000	199000.00000	34.00000	1.00000	0.00000	0.00000
0.07510	0.08467	-0.07483	3316.00000	5173.00000	192800.00000	185600.00000	34.00000	1.00000	0.00000	0.00000
0.07496	0.08483	-0.07544	3317.00000	5050.00000	189000.00000	183000.00000	34.00000	1.00000	0.00000	0.00000
0.07492	0.08498	-0.07507	3318.00000	5165.00000	184600.00000	187600.00000	34.00000	1.00000	0.00000	0.00000
0.07498	0.08511	-0.07520	3319.00000	5051.00000	192200.00000	190400.00000	34.00000	1.00000	0.00000	0.00000
0.07494	0.08505	-0.07593	3320.00000	5340.00000	187800.00000	180200.00000	34.00000	1.00000	0.00000	0.00000
0.07501	0.08504	-0.07629	3321.00000	4886.00000	188400.00000	184200.00000	34.00000	1.00000	0.00000	0.00000
0.07493	0.08484	-0.07788	3322.00000	5517.00000	179800.00000	165400.00000	34.00000	1.00000	0.00000	0.00000
0.07486	0.08484	-0.07849	3323.00000	4690.00000	199000.00000	192000.00000	34.00000	1.00000	0.00000	0.00000
0.07493	0.08486	-0.07812	3324.00000	5457.00000	185400.00000	188600.00000	34.00000	1.00000	0.00000	0.00000
0.07500	0.08484	-0.07825	3325.00000	4846.00000	189000.00000	187600.00000	34.00000	1.00000	0.00000	0.00000
0.07512	0.08502	-0.07812	3326.00000	5360.00000	191200.00000	191600.00000	34.00000	1.00000	0.00000	0.00000
0.07496	0.08517	-0.07874	3327.00000	4859.00000	185200.00000	178600.00000	34.00000	1.00000	0.00000	0.00000
0.07504	0.08505	-0.07996	3328.00000	5232.00000	199000.00000	186400.00000	34.00000	1.00000	0.00000	0.00000
0.07517	0.08487	-0.08118	3329.00000	4986.00000	192800.00000	181200.00000	34.00000	1.00000	0.00000	0.00000
0.07513	0.08501	-0.08081	3330.00000	5065.00000	180800.00000	183200.00000	34.00000	1.00000	0.00000	0.00000
0.07500	0.08508	-0.08093	3331.00000	5170.00000	199200.00000	197200.00000	34.00000	1.00000	0.00000	0.00000
0.07507	0.08495	-0.08081	3332.00000	5055.00000	184400.00000	185400.00000	34.00000	1.00000	0.00000	0.00000
0.07495	0.08487	-0.08118	3333.00000	5111.00000	177200.00000	173000.00000	34.00000	1.00000	0.00000	0.00000
0.07516	0.08495	-0.08032	3334.00000	5079.00000	178200.00000	185600.00000	34.00000	1.00000	0.00000	0.00000
0.07516	0.08524	-0.07642	3335.00000	5163.00000	162600.00000	197000.00000	34.00000	1.00000	0.00000	0.00000
0.07525	0.08512	-0.07593	3336.00000	5061.00000	188600.00000	192200.00000	34.00000	1.00000	0.00000	0.00000
0.07520	0.08517	-0.07422	3337.00000	5149.00000	183800.00000	199600.00000	34.00000	1.00000	0.00000	0.00000
0.07510	0.08507	-0.07544	3338.00000	5046.00000	191200.00000	179400.00000	34.00000	1.00000	0.00000	0.00000
0.07518	0.08519	-0.07642	3339.00000	5168.00000	187800.00000	177800.00000	34.00000	1.00000	0.00000	0.00000
0.07503	0.08519	-0.07593	3340.00000	5058.00000	176200.00000	180200.00000	34.00000	1.00000	0.00000	0.00000
0.07496	0.08522	-0.07629	3341.00000	5165.00000	185400.00000	182000.00000	34.00000	1.00000	0.00000	0.00000
0.07499	0.08508	-0.07727	3342.00000	5032.00000	187600.00000	178200.00000	34.00000	1.00000	0.00000	0.00000
0.07494	0.08503	-0.07898	3343.00000	5163.00000	196800.00000	180600.00000	34.00000	1.00000	0.00000	0.00000
0.07495	0.08496	-0.07971	3344.00000	5123.00000	189800.00000	182600.00000	34.00000	1.00000	0.00000	0.00000
0.07499	0.08510	-0.07959	3345.00000	5110.00000	190000.00000	190200.00000	34.00000	1.00000	0.00000	0.00000
0.07499	0.08503	-0.08142	3346.00000	5088.00000	193600.00000	176200.00000	34.00000	1.00000	0.00000	0.00000
0.07501	0.08496	-0.08252	3347.00000	5109.00000	182600.00000	172600.00000	34.00000	1.00000	0.00000	0.00000
0.07494	0.08494	-0.08337	3348.00000	5083.00000	189800.00000	181000.00000	34.00000	1.00000	0.00000	0.00000
0.07480	0.08499	-0.08191	3349.00000	5152.00000	180600.00000	193200.00000	34.00000	1.00000	0.00000	0.00000
0.07470	0.08510	-0.08313	3350.00000	5092.00000	185000.00000	173200.00000	34.00000	1.00000	0.00000	0.00000
0.07492	0.08512	-0.08179	3351.00000	5117.00000	170600.00000	181800.00000	34.00000	1.00000	0.00000	0.00000
0.07506	0.08515	-0.08008	3352.00000	5048.00000	186800.00000	202800.00000	34.00000	1.00000	0.00000	0.00000
0.07497	0.08495	-0.08057	3353.00000	5174.00000	180800.00000	176400.00000	35.00000	1.00000	0.00000	0.00000
0.07483	0.08496	-0.07983	3354.00000	5037.00000	186400.00000	192800.00000	35.00000	1.00000	0.00000	0.00000
0.07473	0.08507	-0.07922	3355.00000	5167.00000	176600.00000	181600.00000	35.00000	1.00000	0.00000	0.00000
0.07494	0.08512	-0.07983	3356.00000	5073.00000	177800.00000	172200.00000	35.00000	1.00000	0.00000	0.00000
0.07482	0.08505	-0.07898	3357.00000	5163.00000	178400.00000	185800.00000	35.00000	1.00000	0.00000	0.00000
0.07483	0.08483	-0.07788	3358.00000	5032.00000	176400.00000	185600.00000	35.00000	1.00000	0.00000	0.00000
0.07469	0.08488	-0.07654	3359.00000	5177.00000	172600.00000	184000.00000	35.00000	1.00000	0.00000	0.00000
0.07483	0.08489	-0.07690	3360.00000	5039.00000	185200.00000	180800.00000	35.00000	1.00000	0.00000	0.00000
0.07495	0.08498	-0.07642	3361.00000	5186.00000	187000.00000	191200.00000	35.00000	1.00000	0.00000	0.00000
0.07497	0.08505	-0.07776	3362.00000	5052.00000	193400.00000	180200.00000	35.00000	1.00000	0.00000	0.00000
0.07497	0.08497	-0.07751	3363.00000	5173.00000	187600.00000	189200.00000	35.00000	1.00000	0.00000	0.00000
0.07489	0.08498	-0.07715	3364.00000	5037.00000	178000.00000	180600.00000	35.00000	1.00000	0.00000	0.00000
0.07480	0.08487	-0.07703	3365.00000	5178.00000	181800.00000	182200.00000	35.00000	1.00000	0.00000	0.00000
0.07500	0.08496	-0.07678	3366.00000	5038.00000	188800.00000	190200.00000	35.00000	1.00000	0.00000	0.00000
0.07493	0.08509	-0.07605	3367.00000	5416.00000	177600.00000	183800.00000	35.00000	1.00000	0.00000	0.00000
0.07489	0.08516	-0.07495	3368.00000	4798.00000	185000.00000	195400.00000	35.00000	1.00000	0.00000	0.00000
0.07496	0.08517	-0.07581	3369.00000	5392.00000	188600.00000	180400.00000	35.00000	1.00000	0.00000	0.00000
0.07490	0.08504	-0.07935	3370.00000	4806.00000	195600.00000	163600.00000	35.00000	1.00000	0.00000	0.00000
0.07470	0.08494	-0.07983	3371.00000	5372.00000	191000.00000	185400.00000	35.00000	1.00000	0.00000	0.00000
0.07478	0.08493	-0.07996	3372.00000	4950.00000	184400.00000	183200.00000	35.00000	1.00000	0.00000	0.00000
0.07485	0.08493	-0.07959	3373.00000	5276.00000	175800.00000	178600.00000	35.00000	1.00000	0.00000	0.00000
0.07489	0.08487	-0.07874	3374.00000	4944.00000	179400.00000	186200.00000	35.00000	1.00000	0.00000	0.00000
0.07485	0.08501	-0.07983	3375.00000	5407.00000	178400.00000	168200.00000	35.00000	1.00000	0.00000	0.00000
0.07478	0.08499	-0.08057	3376.00000	4822.00000	184000.00000	177000.00000	35.00000	1.00000	0.00000	0.00000
0.07489	0.08509	-0.08118	3377.00000	5033.00000	191200.00000	184400.00000	35.00000	1.00000	0.00000	0.00000
0.07500	0.08500	-0.08118	3378.00000	5172.00000	185400.00000	185200.00000	35.00000	1.00000	0.00000	0.00000
0.07512	0.08508	-0.08081	3379.00000	5045.00000	182000.00000	184400.00000	35.00000	1.00000	0.00000	0.00000
0.07512	0.08523	-0.07996	3380.00000	5136.00000	180400.00000	187800.00000	35.00000	1.00000	0.00000	0.00000
0.07501	0.08496	-0.07996	3381.00000	5069.00000	169200.00000	169200.00000	35.00000	1.00000	0.00000	0.00000
0.07514	0.08503	-0.08093	3382.00000	5165.00000	191000.00000	180800.00000	35.00000	1.00000	0.00000	0.00000
0.07519	0.08498	-0.08093	3383.00000	5046.00000	191800.00000	191600.00000	35.00000	1.00000	0.00000	0.00000
0.07508	0.08479	-0.08105	3384.00000	5169.00000	187400.00000	186000.00000	35.00000	1.00000	0.00000	0.00000
0.07509	0.08493	-0.08008	3385.00000	5036.00000	186400.00000	195200.00000	35.00000	1.00000	0.00000	0.00000
0.07505	0.08507	-0.08032	3386.00000	5184.00000	184200.00000	181200.00000	35.00000	1.00000	0.00000	0.00000
0.07493	0.08489	-0.08081	3387.00000	5033.00000	194000.00000	188600.00000	35.00000	1.00000	0.00000	0.00000
0.07510	0.08503	-0.07947	3388.00000	5174.00000	184200.00000	196600.00000	35.00000	1.00000	0.00000	0.00000
0.07508	0.08481	-0.07935	3389.00000	5061.00000	179000.00000	180000.00000	35.00000	1.00000	0.00000	0.00000
0.07487	0.08502	-0.08020	3390.00000	5149.00000	191000.00000	182600.00000	35.00000	1.00000	0.00000	0.00000
0.07494	0.08505	-0.07971	3391.00000	5134.00000	177000.00000	180400.00000	35.00000	1.00000	0.00000	0.00000
0.07501	0.08492	-0.07849	3392.00000	5091.00000	181200.00000	192000.00000	35.00000	1.00000	0.00000	0.00000
0.07497	0.08521	-0.07935	3393.00000	5032.00000	185400.00000	176800.00000	35.00000	1.00000	0.00000	0.00000
0.07505	0.08509	-0.07959	3394.00000	5185.00000	182600.00000	179400.00000	35.00000	1.00000	0.00000	0.00000
0.07519	0.08513	-0.07837	3395.00000	5080.00000	183400.00000	194800.00000	35.00000	1.00000	0.00000	0.00000
0.07511	0.08501	-0.07849	3396.00000	5145.00000	170400.00000	168600.00000	35.00000	1.00000	0.00000	0.00000
0.07502	0.08489	-0.07776	3397.00000	5031.00000	185000.00000	190800.00000	35.00000	1.00000	0.00000	0.00000
0.07504	0.08504	-0.07849	3398.00000	5177.00000	184200.00000	176600.00000	35.00000	1.00000	0.00000	0.00000
0.07485	0.08493	-0.07910	3399.00000	5044.00000	186200.00000	179600.00000	35.00000	1.00000	0.00000	0.00000
0.07489	0.08487	-0.08020	3400.00000	5174.00000	193600.00000	182200.00000	35.00000	1.00000	0.00000	0.00000
0.07501	0.08496	-0.07861	3401.00000	5043.00000	180600.00000	194400.00000	35.00000	1.00000	0.00000	0.00000
0.07487	0.08499	-0.07849	3402.00000	5185.00000	182000.00000	182600.00000	35.00000	1.00000	0.00000	0.00000
0.07488	0.08506	-0.07837	3403.00000	5067.00000	183800.00000	184200.00000	35.00000	1.00000	0.00000	0.00000
0.07499	0.08487	-0.07812	3404.00000	5145.00000	180200.00000	181400.00000	35.00000	1.00000	0.00000	0.00000
0.07493	0.08491	-0.07764	3405.00000	5057.00000	193200.00000	196800.00000	35.00000	1.00000	0.00000	0.00000
0.07500	0.08491	-0.07727	3406.00000	5151.00000	186600.00000	189400.00000	35.00000	1.00000	0.00000	0.00000
0.07506	0.08487	-0.07764	3407.00000	5033.00000	183800.00000	180200.00000	35.00000	1.00000	0.00000	0.00000
0.07493	0.08494	-0.07800	3408.00000	5176.00000	181200.00000	177200.00000	35.00000	1.00000	0.00000	0.00000
0.07495	0.08501	-0.07898	3409.00000	5063.00000	188200.00000	178800.00000	35.00000	1.00000	0.00000	0.00000
0.07494	0.08486	-0.07764	3410.00000	5181.00000	182400.00000	195000.00000	35.00000	1.00000	0.00000	0.00000
0.07475	0.08474	-0.07874	3411.00000	5032.00000	186000.00000	175400.00000	35.00000	1.00000	0.00000	0.00000
0.07490	0.08477	-0.08057	3412.00000	5209.00000	192000.00000	174600.00000	35.00000	1.00000	0.00000	0.00000
0.07493	0.08492	-0.08044	3413.00000	5011.00000	183400.00000	184200.00000	35.00000	1.00000	0.00000	0.00000
0.07509	0.08477	-0.07922	3414.00000	5478.00000	177400.00000	187600.00000	35.00000	1.00000	0.00000	0.00000
0.07499	0.08487	-0.07959	3415.00000	4739.00000	186400.00000	182800.00000	35.00000	1.00000	0.00000	0.00000
0.07493	0.08492	-0.07861	3416.00000	5442.00000	176600.00000	184400.00000	35.00000	1.00000	0.00000	0.00000
0.07500	0.08493	-0.07959	3417.00000	4820.00000	189000.00000	179800.00000	35.00000	1.00000	0.00000	0.00000
0.07511	0.08512	-0.07947	3418.00000	5372.00000	184400.00000	184800.00000	35.00000	1.00000	0.00000	0.00000
0.07499	0.08521	-0.07812	3419.00000	4891.00000	180000.00000	191600.00000	35.00000	1.00000	0.00000	0.00000
0.07517	0.08508	-0.07898	3420.00000	5334.00000	187800.00000	179000.00000	35.00000	1.00000	0.00000	0.00000
0.07510	0.08508	-0.07983	3421.00000	4878.00000	185200.00000	177000.00000	35.00000	1.00000	0.00000	0.00000
0.07495	0.08505	-0.07996	3422.00000	5074.00000	185200.00000	183600.00000	35.00000	1.00000	0.00000	0.00000
0.07492	0.08499	-0.07800	3423.00000	5133.00000	172000.00000	189200.00000	35.00000	1.00000	0.00000	0.00000
0.07506	0.08502	-0.07825	3424.00000	5029.00000	179000.00000	175800.00000	35.00000	1.00000	0.00000	0.00000
0.07499	0.08515	-0.07678	3425.00000	5156.00000	187200.00000	201200.00000	35.00000	1.00000	0.00000	0.00000
0.07492	0.08502	-0.07617	3426.00000	5072.00000	183000.00000	188400.00000	35.00000	1.00000	0.00000	0.00000
0.07494	0.08517	-0.07532	3427.00000	5150.00000	180200.00000	187400.00000	35.00000	1.00000	0.00000	0.00000
0.07501	0.08504	-0.07495	3428.00000	5067.00000	178800.00000	182000.00000	35.00000	1.00000	0.00000	0.00000
0.07506	0.08525	-0.07336	3429.00000	5156.00000	183800.00000	198400.00000	35.00000	1.00000	0.00000	0.00000
0.07503	0.08540	-0.07336	3430.00000	5059.00000	180200.00000	179200.00000	35.00000	1.00000	0.00000	0.00000
0.07482	0.08519	-0.07349	3431.00000	5161.00000	191600.00000	190200.00000	35.00000	1.00000	0.00000	0.00000
0.07477	0.08505	-0.07520	3432.00000	5041.00000	192200.00000	176000.00000	35.00000	1.00000	0.00000	0.00000
0.07490	0.08499	-0.07581	3433.00000	5154.00000	190200.00000	183800.00000	35.00000	1.00000	0.00000	0.00000
0.07482	0.08486	-0.07727	3434.00000	5084.00000	203000.00000	188400.00000	35.00000	1.00000	0.00000	0.00000
0.07477	0.08481	-0.07837	3435.00000	5157.00000	196200.00000	185600.00000	35.00000	1.00000	0.00000	0.00000
0.07478	0.08495	-0.07935	3436.00000	5115.00000	193600.00000	183600.00000	35.00000	1.00000	0.00000	0.00000
0.07472	0.08509	-0.07959	3437.00000	5108.00000	188400.00000	185600.00000	35.00000	1.00000	0.00000	0.00000
0.07468	0.08515	-0.07910	3438.00000	5116.00000	185400.00000	189600.00000	35.00000	1.00000	0.00000	0.00000
0.07480	0.08507	-0.07800	3439.00000	5095.00000	171000.00000	180200.00000	35.00000	1.00000	0.00000	0.00000
0.07487	0.08504	-0.07678	3440.00000	5070.00000	179200.00000	189800.00000	35.00000	1.00000	0.00000	0.00000
0.07480	0.08502	-0.07776	3441.00000	5165.00000	186600.00000	177400.00000	35.00000	1.00000	0.00000	0.00000
0.07482	0.08509	-0.07654	3442.00000	5053.00000	181600.00000	192400.00000	35.00000	1.00000	0.00000	0.00000
0.07483	0.08516	-0.07544	3443.00000	5144.00000	177800.00000	187800.00000	35.00000	1.00000	0.00000	0.00000
0.07479	0.08510	-0.07544	3444.00000	5043.00000	189800.00000	189400.00000	35.00000	1.00000	0.00000	0.00000
0.07459	0.08500	-0.07544	3445.00000	5176.00000	187400.00000	187000.00000	35.00000	1.00000	0.00000	0.00000
0.07470	0.08510	-0.07556	3446.00000	5088.00000	185800.00000	183800.00000	35.00000	1.00000	0.00000	0.00000
0.07477	0.08509	-0.07556	3447.00000	5123.00000	194800.00000	193800.00000	35.00000	1.00000	0.00000	0.00000
0.07465	0.08517	-0.07629	3448.00000	5052.00000	197200.00000	189200.00000	35.00000	1.00000	0.00000	0.00000
0.07454	0.08527	-0.07739	3449.00000	5171.00000	189400.00000	178800.00000	35.00000	1.00000	0.00000	0.00000
0.07467	0.08534	-0.07703	3450.00000	5051.00000	181600.00000	184400.00000	35.00000	1.00000	0.00000	0.00000
0.07463	0.08520	-0.07849	3451.00000	5170.00000	194200.00000	179800.00000	36.00000	1.00000	0.00000	0.00000
0.07489	0.08545	-0.07837	3452.00000	5039.00000	189800.00000	190800.00000	36.00000	1.00000	0.00000	0.00000
0.07476	0.08528	-0.08105	3453.00000	5149.00000	188200.00000	164000.00000	36.00000	1.00000	0.00000	0.00000
0.07470	0.08523	-0.08337	3454.00000	5077.00000	204200.00000	181600.00000	36.00000	1.00000	0.00000	0.00000
0.07484	0.08526	-0.08350	3455.00000	5172.00000	178600.00000	176800.00000	36.00000	1.00000	0.00000	0.00000
0.07482	0.08511	-0.08386	3456.00000	5047.00000	191400.00000	187800.00000	36.00000	1.00000	0.00000	0.00000
0.07496	0.08506	-0.08374	3457.00000	5172.00000	174400.00000	175400.00000	36.00000	1.00000	0.00000	0.00000
0.07491	0.08512	-0.08301	3458.00000	5050.00000	179800.00000	186400.00000	36.00000	1.00000	0.00000	0.00000
0.07486	0.08517	-0.08191	3459.00000	5275.00000	174800.00000	183600.00000	36.00000	1.00000	0.00000	0.00000
0.07486	0.08525	-0.08167	3460.00000	4954.00000	184000.00000	185800.00000	36.00000	1.00000	0.00000	0.00000
0.07508	0.08521	-0.08081	3461.00000	5261.00000	177400.00000	184200.00000	36.00000	1.00000	0.00000	0.00000
0.07522	0.08517	-0.07910	3462.00000	4906.00000	173800.00000	189200.00000	36.00000	1.00000	0.00000	0.00000
0.07511	0.08498	-0.07825	3463.00000	5491.00000	177200.00000	184000.00000	36.00000	1.00000	0.00000	0.00000
0.07497	0.08481	-0.07910	3464.00000	4835.00000	183800.00000	175200.00000	36.00000	1.00000	0.00000	0.00000
0.07490	0.08478	-0.07849	3465.00000	5372.00000	183000.00000	188400.00000	36.00000	1.00000	0.00000	0.00000
0.07492	0.08493	-0.07642	3466.00000	4856.00000	170200.00000	188200.00000	36.00000	1.00000	0.00000	0.00000
0.07503	0.08520	-0.07483	3467.00000	5248.00000	176600.00000	190800.00000	36.00000	1.00000	0.00000	0.00000
0.07496	0.08520	-0.07288	3468.00000	4979.00000	177400.00000	194800.00000	36.00000	1.00000	0.00000	0.00000
0.07481	0.08520	-0.07214	3469.00000	5052.00000	184000.00000	190200.00000	36.00000	1.00000	0.00000	0.00000
0.07495	0.08515	-0.07336	3470.00000	5147.00000	192000.00000	180200.00000	36.00000	1.00000	0.00000	0.00000
0.07496	0.08523	-0.07446	3471.00000	5054.00000	189800.00000	179600.00000	36.00000	1.00000	0.00000	0.00000
0.07503	0.08526	-0.07605	3472.00000	5128.00000	192000.00000	176600.00000	36.00000	1.00000	0.00000	0.00000
0.07512	0.08506	-0.07727	3473.00000	5048.00000	188800.00000	177000.00000	36.00000	1.00000	0.00000	0.00000
0.07507	0.08500	-0.07800	3474.00000	5193.00000	190400.00000	183400.00000	36.00000	1.00000	0.00000	0.00000
0.07501	0.08486	-0.07947	3475.00000	5044.00000	183400.00000	170400.00000	36.00000	1.00000	0.00000	0.00000
0.07497	0.08501	-0.08069	3476.00000	5177.00000	188200.00000	176400.00000	36.00000	1.00000	0.00000	0.00000
0.07506	0.08512	-0.07959	3477.00000	5025.00000	181000.00000	191000.00000	36.00000	1.00000	0.00000	0.00000
0.07503	0.08506	-0.07922	3478.00000	5177.00000	189400.00000	191800.00000	36.00000	1.00000	0.00000	0.00000
0.07510	0.08508	-0.07971	3479.00000	5048.00000	186200.00000	180800.00000	36.00000	1.00000	0.00000	0.00000
0.07512	0.08515	-0.07996	3480.00000	5200.00000	193200.00000	190400.00000	36.00000	1.00000	0.00000	0.00000
0.07531	0.08503	-0.07764	3481.00000	5010.00000	173800.00000	194800.00000	36.00000	1.00000	0.00000	0.00000
0.07532	0.08488	-0.07751	3482.00000	5163.00000	179800.00000	180800.00000	36.00000	1.00000	0.00000	0.00000
0.07518	0.08493	-0.07886	3483.00000	5122.00000	199400.00000	186000.00000	36.00000	1.00000	0.00000	0.00000
0.07517	0.08486	-0.07898	3484.00000	5112.00000	190400.00000	189200.00000	36.00000	1.00000	0.00000	0.00000
0.07511	0.08490	-0.08032	3485.00000	5053.00000	196800.00000	183000.00000	36.00000	1.00000	0.00000	0.00000
0.07533	0.08490	-0.07996	3486.00000	5158.00000	180200.00000	182800.00000	36.00000	1.00000	0.00000	0.00000
0.07543	0.08510	-0.08008	3487.00000	5065.00000	183800.00000	181600.00000	36.00000	1.00000	0.00000	0.00000
0.07523	0.08501	-0.07947	3488.00000	5151.00000	182000.00000	187200.00000	36.00000	1.00000	0.00000	0.00000
0.07501	0.08505	-0.07825	3489.00000	5051.00000	176000.00000	186600.00000	36.00000	1.00000	0.00000	0.00000
0.07481	0.08497	-0.07764	3490.00000	5176.00000	178800.00000	183800.00000	36.00000	1.00000	0.00000	0.00000
0.07482	0.08505	-0.07593	3491.00000	5032.00000	184600.00000	201000.00000	36.00000	1.00000	0.00000	0.00000
0.07491	0.08516	-0.07776	3492.00000	5161.00000	194000.00000	176600.00000	36.00000	1.00000	0.00000	0.00000
0.07494	0.08510	-0.07922	3493.00000	5138.00000	195800.00000	181800.00000	36.00000	1.00000	0.00000	0.00000
0.07506	0.08491	-0.07886	3494.00000	5103.00000	190400.00000	192800.00000	36.00000	1.00000	0.00000	0.00000
0.07491	0.08489	-0.07715	3495.00000	5043.00000	174600.00000	189400.00000	36.00000	1.00000	0.00000	0.00000
0.07496	0.08483	-0.07629	3496.00000	5170.00000	179400.00000	186200.00000	36.00000	1.00000	0.00000	0.00000
0.07507	0.08474	-0.07617	3497.00000	5047.00000	175200.00000	175400.00000	36.00000	1.00000	0.00000	0.00000
0.07520	0.08481	-0.07739	3498.00000	5158.00000	191600.00000	180000.00000	36.00000	1.00000	0.00000	0.00000
0.07513	0.08481	-0.07776	3499.00000	5045.00000	192200.00000	188600.00000	36.00000	1.00000	0.00000	0.00000
0.07525	0.08473	-0.07764	3500.00000	5192.00000	178800.00000	179400.00000	36.00000	1.00000	0.00000	0.00000
0.07514	0.08482	-0.07764	3501.00000	5035.00000	177800.00000	177600.00000	36.00000	1.00000	0.00000	0.00000
0.07502	0.08474	-0.07861	3502.00000	5178.00000	192000.00000	182200.00000	36.00000	1.00000	0.00000	0.00000
0.07504	0.08488	-0.07800	3503.00000	5120.00000	190600.00000	196400.00000	36.00000	1.00000	0.00000	0.00000
0.07519	0.08484	-0.07666	3504.00000	5131.00000	164400.00000	175800.00000	36.00000	1.00000	0.00000	0.00000
0.07500	0.08495	-0.07568	3505.00000	5001.00000	182600.00000	191400.00000	36.00000	1.00000	0.00000	0.00000
0.07496	0.08489	-0.07581	3506.00000	5574.00000	184600.00000	183000.00000	36.00000	1.00000	0.00000	0.00000
0.07510	0.08486	-0.07703	3507.00000	4644.00000	188600.00000	177200.00000	36.00000	1.00000	0.00000	0.00000
0.07496	0.08490	-0.07690	3508.00000	5492.00000	186200.00000	186600.00000	36.00000	1.00000	0.00000	0.00000
0.07498	0.08483	-0.07727	3509.00000	4791.00000	183000.00000	179000.00000	36.00000	1.00000	0.00000	0.00000
0.07519	0.08477	-0.07874	3510.00000	5330.00000	189600.00000	175200.00000	36.00000	1.00000	0.00000	0.00000
0.07504	0.08493	-0.07800	3511.00000	4909.00000	183200.00000	189400.00000	36.00000	1.00000	0.00000	0.00000
0.07492	0.08502	-0.07849	3512.00000	5272.00000	184600.00000	179600.00000	36.00000	1.00000	0.00000	0.00000
0.07487	0.08488	-0.07861	3513.00000	4957.00000	176600.00000	175200.00000	36.00000	1.00000	0.00000	0.00000
0.07508	0.08494	-0.07788	3514.00000	5270.00000	183600.00000	189400.00000	36.00000	1.00000	0.00000	0.00000
0.07508	0.08486	-0.07764	3515.00000	4925.00000	178600.00000	179800.00000	36.00000	1.00000	0.00000	0.00000
0.07507	0.08479	-0.07703	3516.00000	5103.00000	171600.00000	176600.00000	36.00000	1.00000	0.00000	0.00000
0.07505	0.08472	-0.07837	3517.00000	5097.00000	194000.00000	181400.00000	36.00000	1.00000	0.00000	0.00000
0.07501	0.08479	-0.07959	3518.00000	5075.00000	188600.00000	177000.00000	36.00000	1.00000	0.00000	0.00000
0.07501	0.08493	-0.07996	3519.00000	5165.00000	182600.00000	178200.00000	36.00000	1.00000	0.00000	0.00000
0.07494	0.08496	-0.07996	3520.00000	5052.00000	184600.00000	183600.00000	36.00000	1.00000	0.00000	0.00000
0.07487	0.08496	-0.07959	3521.00000	5138.00000	184800.00000	188200.00000	36.00000	1.00000	0.00000	0.00000
0.07488	0.08489	-0.07983	3522.00000	5079.00000	187600.00000	184200.00000	36.00000	1.00000	0.00000	0.00000
0.07496	0.08509	-0.07800	3523.00000	5141.00000	172600.00000	188200.00000	36.00000	1.00000	0.00000	0.00000
0.07505	0.08498	-0.07812	3524.00000	5070.00000	191800.00000	190000.00000	36.00000	1.00000	0.00000	0.00000
0.07513	0.08497	-0.07812	3525.00000	5168.00000	194800.00000	194200.00000	36.00000	1.00000	0.00000	0.00000
0.07527	0.08494	-0.07776	3526.00000	5034.00000	177000.00000	180200.00000	36.00000	1.00000	0.00000	0.00000
0.07525	0.08508	-0.07788	3527.00000	5176.00000	184200.00000	183000.00000	36.00000	1.00000	0.00000	0.00000
0.07519	0.08495	-0.07690	3528.00000	5107.00000	168800.00000	176800.00000	36.00000	1.00000	0.00000	0.00000
0.07517	0.08502	-0.07642	3529.00000	5124.00000	190600.00000	195000.00000	36.00000	1.00000	0.00000	0.00000
0.07522	0.08497	-0.07593	3530.00000	5138.00000	178600.00000	182400.00000	36.00000	1.00000	0.00000	0.00000
0.07501	0.08494	-0.07654	3531.00000	5087.00000	185000.00000	178600.00000	36.00000	1.00000	0.00000	0.00000
0.07500	0.08508	-0.07593	3532.00000	5045.00000	186200.00000	191000.00000	36.00000	1.00000	0.00000	0.00000
0.07488	0.08500	-0.07568	3533.00000	5151.00000	181000.00000	183200.00000	36.00000	1.00000	0.00000	0.00000
0.07481	0.08513	-0.07495	3534.00000	5122.00000	174400.00000	180600.00000	36.00000	1.00000	0.00000	0.00000
0.07478	0.08506	-0.07568	3535.00000	5079.00000	196800.00000	188800.00000	36.00000	1.00000	0.00000	0.00000
0.07483	0.08511	-0.07568	3536.00000	5060.00000	186200.00000	186200.00000	36.00000	1.00000	0.00000	0.00000
0.07498	0.08512	-0.07703	3537.00000	5146.00000	193000.00000	179800.00000	36.00000	1.00000	0.00000	0.00000
0.07504	0.08507	-0.07874	3538.00000	5064.00000	197800.00000	181000.00000	36.00000	1.00000	0.00000	0.00000
0.07496	0.08509	-0.07983	3539.00000	5174.00000	188200.00000	178000.00000	36.00000	1.00000	0.00000	0.00000
0.07490	0.08506	-0.08044	3540.00000	5064.00000	187200.00000	180800.00000	36.00000	1.00000	0.00000	0.00000
0.07483	0.08503	-0.08057	3541.00000	5170.00000	187200.00000	185800.00000	36.00000	1.00000	0.00000	0.00000
0.07489	0.08507	-0.08167	3542.00000	5058.00000	195400.00000	184800.00000	36.00000	1.00000	0.00000	0.00000
0.07504	0.08474	-0.08093	3543.00000	5136.00000	173200.00000	179400.00000	36.00000	1.00000	0.00000	0.00000
0.07516	0.08483	-0.08008	3544.00000	5066.00000	185600.00000	192600.00000	36.00000	1.00000	0.00000	0.00000
0.07523	0.08482	-0.07959	3545.00000	5182.00000	190800.00000	195400.00000	36.00000	1.00000	0.00000	0.00000
0.07517	0.08469	-0.07898	3546.00000	5037.00000	182400.00000	187200.00000	36.00000	1.00000	0.00000	0.00000
0.07524	0.08466	-0.07727	3547.00000	5158.00000	175800.00000	191000.00000	36.00000	1.00000	0.00000	0.00000
0.07530	0.08453	-0.07458	3548.00000	5045.00000	171000.00000	195400.00000	36.00000	1.00000	0.00000	0.00000
0.07544	0.08458	-0.07532	3549.00000	5289.00000	194400.00000	187000.00000	37.00000	1.00000	0.00000	0.00000
0.07524	0.08447	-0.07654	3550.00000	4942.00000	187000.00000	175400.00000	37.00000	1.00000	0.00000	0.00000
0.07533	0.08467	-0.07568	3551.00000	5314.00000	184800.00000	192400.00000	37.00000	1.00000	0.00000	0.00000
0.07539	0.08463	-0.07605	3552.00000	4907.00000	184000.00000	180600.00000	37.00000	1.00000	0.00000	0.00000
0.07529	0.08473	-0.07507	3553.00000	5579.00000	185800.00000	194800.00000	37.00000	1.00000	0.00000	0.00000
0.07518	0.08463	-0.07654	3554.00000	4621.00000	181600.00000	167800.00000	37.00000	1.00000	0.00000	0.00000
0.07507	0.08472	-0.07751	3555.00000	5458.00000	193000.00000	182800.00000	37.00000	1.00000	0.00000	0.00000
0.07493	0.08478	-0.07898	3556.00000	4870.00000	188600.00000	174600.00000	37.00000	1.00000	0.00000	0.00000
0.07504	0.08488	-0.07922	3557.00000	5275.00000	180000.00000	177800.00000	37.00000	1.00000	0.00000	0.00000
0.07477	0.08513	-0.07996	3558.00000	4927.00000	196200.00000	188800.00000	37.00000	1.00000	0.00000	0.00000
0.07487	0.08523	-0.08020	3559.00000	5397.00000	178800.00000	176000.00000	37.00000	1.00000	0.00000	0.00000
0.07502	0.08498	-0.08081	3560.00000	4830.00000	188800.00000	182800.00000	37.00000	1.00000	0.00000	0.00000
0.07496	0.08485	-0.07996	3561.00000	5014.00000	177200.00000	184600.00000	37.00000	1.00000	0.00000	0.00000
0.07497	0.08492	-0.07935	3562.00000	5200.00000	186200.00000	191200.00000	37.00000	1.00000	0.00000	0.00000
0.07490	0.08491	-0.07715	3563.00000	5067.00000	181000.00000	201800.00000	37.00000	1.00000	0.00000	0.00000
0.07496	0.08496	-0.07666	3564.00000	5120.00000	177600.00000	181400.00000	37.00000	1.00000	0.00000	0.00000
0.07503	0.08483	-0.07629	3565.00000	5054.00000	192000.00000	195200.00000	37.00000	1.00000	0.00000	0.00000
0.07495	0.08495	-0.07581	3566.00000	5179.00000	181800.00000	185600.00000	37.00000	1.00000	0.00000	0.00000
0.07483	0.08503	-0.07642	3567.00000	5026.00000	185600.00000	179800.00000	37.00000	1.00000	0.00000	0.00000
0.07491	0.08516	-0.07727	3568.00000	5157.00000	204000.00000	194400.00000	37.00000	1.00000	0.00000	0.00000
0.07486	0.08502	-0.07800	3569.00000	5059.00000	181000.00000	174400.00000	37.00000	1.00000	0.00000	0.00000
0.07487	0.08494	-0.07788	3570.00000	5180.00000	191000.00000	192000.00000	37.00000	1.00000	0.00000	0.00000
0.07485	0.08488	-0.08020	3571.00000	5040.00000	194600.00000	173200.00000	37.00000	1.00000	0.00000	0.00000
0.07496	0.08479	-0.08081	3572.00000	5154.00000	189200.00000	182400.00000	37.00000	1.00000	0.00000	0.00000
0.07507	0.08498	-0.08044	3573.00000	5050.00000	190600.00000	193200.00000	37.00000	1.00000	0.00000	0.00000
0.07517	0.08487	-0.07959	3574.00000	5182.00000	189800.00000	197200.00000	37.00000	1.00000	0.00000	0.00000
0.07529	0.08495	-0.07800	3575.00000	5094.00000	179400.00000	194200.00000	37.00000	1.00000	0.00000	0.00000
0.07534	0.08490	-0.07910	3576.00000	5109.00000	185400.00000	174800.00000	37.00000	1.00000	0.00000	0.00000
0.07523	0.08500	-0.07886	3577.00000	5062.00000	179600.00000	181800.00000	37.00000	1.00000	0.00000	0.00000
0.07517	0.08513	-0.07910	3578.00000	5138.00000	181200.00000	178800.00000	37.00000	1.00000	0.00000	0.00000
0.07505	0.08505	-0.07739	3579.00000	5094.00000	180400.00000	195600.00000	37.00000	1.00000	0.00000	0.00000
0.07503	0.08498	-0.07642	3580.00000	5159.00000	174200.00000	182600.00000	37.00000	1.00000	0.00000	0.00000
0.07499	0.08512	-0.07581	3581.00000	5047.00000	179600.00000	184600.00000	37.00000	1.00000	0.00000	0.00000
0.07520	0.08521	-0.07507	3582.00000	5161.00000	180000.00000	186000.00000	37.00000	1.00000	0.00000	0.00000
0.07527	0.08520	-0.07617	3583.00000	5036.00000	192400.00000	181400.00000	37.00000	1.00000	0.00000	0.00000
0.07527	0.08498	-0.07581	3584.00000	5203.00000	184200.00000	187000.00000	37.00000	1.00000	0.00000	0.00000
0.07520	0.08501	-0.07593	3585.00000	5031.00000	187400.00000	186200.00000	37.00000	1.00000	0.00000	0.00000
0.07520	0.08508	-0.07654	3586.00000	5172.00000	184000.00000	178200.00000	37.00000	1.00000	0.00000	0.00000
0.07529	0.08497	-0.07922	3587.00000	5046.00000	200200.00000	175000.00000	37.00000	1.00000	0.00000	0.00000
0.07529	0.08511	-0.07947	3588.00000	5176.00000	187200.00000	184200.00000	37.00000	1.00000	0.00000	0.00000
0.07522	0.08515	-0.07800	3589.00000	5030.00000	171200.00000	184000.00000	37.00000	1.00000	0.00000	0.00000
0.07520	0.08493	-0.07874	3590.00000	5173.00000	190000.00000	183000.00000	37.00000	1.00000	0.00000	0.00000
0.07508	0.08501	-0.07751	3591.00000	5061.00000	184400.00000	195600.00000	37.00000	1.00000	0.00000	0.00000
0.07521	0.08508	-0.07886	3592.00000	5153.00000	189200.00000	176200.00000	37.00000	1.00000	0.00000	0.00000
0.07514	0.08505	-0.08057	3593.00000	5048.00000	197200.00000	180800.00000	37.00000	1.00000	0.00000	0.00000
0.07503	0.08496	-0.08032	3594.00000	5166.00000	188600.00000	190400.00000	37.00000	1.00000	0.00000	0.00000
0.07496	0.08509	-0.08203	3595.00000	5059.00000	187600.00000	171200.00000	37.00000	1.00000	0.00000	0.00000
0.07489	0.08507	-0.08313	3596.00000	5167.00000	180800.00000	170600.00000	37.00000	1.00000	0.00000	0.00000
0.07485	0.08500	-0.08203	3597.00000	5052.00000	178400.00000	188000.00000	37.00000	1.00000	0.00000	0.00000
0.07489	0.08514	-0.08044	3598.00000	5422.00000	185400.00000	200200.00000	37.00000	1.00000	0.00000	0.00000
0.07495	0.08518	-0.07874	3599.00000	4792.00000	172800.00000	188200.00000	37.00000	1.00000	0.00000	0.00000
0.07514	0.08496	-0.07886	3600.00000	5529.00000	198800.00000	197200.00000	37.00000	1.00000	0.00000	0.00000
0.07507	0.08517	-0.07825	3601.00000	4700.00000	179800.00000	184400.00000	37.00000	1.00000	0.00000	0.00000
0.07490	0.08531	-0.07788	3602.00000	5288.00000	179800.00000	183000.00000	37.00000	1.00000	0.00000	0.00000
0.07483	0.08518	-0.07751	3603.00000	5021.00000	189000.00000	191400.00000	37.00000	1.00000	0.00000	0.00000
0.07502	0.08507	-0.07715	3604.00000	5169.00000	182800.00000	185200.00000	37.00000	1.00000	0.00000	0.00000
0.07517	0.08510	-0.07703	3605.00000	5025.00000	181000.00000	181800.00000	37.00000	1.00000	0.00000	0.00000
0.07506	0.08520	-0.07605	3606.00000	5407.00000	178800.00000	187000.00000	37.00000	1.00000	0.00000	0.00000
0.07500	0.08515	-0.07678	3607.00000	4773.00000	184800.00000	177400.00000	37.00000	1.00000	0.00000	0.00000
0.07519	0.08503	-0.07788	3608.00000	5107.00000	182000.00000	172200.00000	37.00000	1.00000	0.00000	0.00000
0.07525	0.08506	-0.07788	3609.00000	5125.00000	191400.00000	190800.00000	37.00000	1.00000	0.00000	0.00000
0.07519	0.08502	-0.07812	3610.00000	5112.00000	184400.00000	181400.00000	37.00000	1.00000	0.00000	0.00000
0.07517	0.08480	-0.07874	3611.00000	5108.00000	189000.00000	182800.00000	37.00000	1.00000	0.00000	0.00000
0.07505	0.08487	-0.07788	3612.00000	5034.00000	178200.00000	185600.00000	37.00000	1.00000	0.00000	0.00000
0.07486	0.08499	-0.07764	3613.00000	5172.00000	179600.00000	181600.00000	37.00000	1.00000	0.00000	0.00000
0.07480	0.08486	-0.07935	3614.00000	5074.00000	192400.00000	176200.00000	37.00000	1.00000	0.00000	0.00000
0.07493	0.08493	-0.08032	3615.00000	5138.00000	196200.00000	186600.00000	37.00000	1.00000	0.00000	0.00000
0.07496	0.08486	-0.07922	3616.00000	5045.00000	183600.00000	193000.00000	37.00000	1.00000	0.00000	0.00000
0.07501	0.08480	-0.08032	3617.00000	5183.00000	189600.00000	178400.00000	37.00000	1.00000	0.00000	0.00000
0.07495	0.08485	-0.07996	3618.00000	5049.00000	184000.00000	187000.00000	37.00000	1.00000	0.00000	0.00000
0.07498	0.08478	-0.07935	3619.00000	5180.00000	181800.00000	186800.00000	37.00000	1.00000	0.00000	0.00000
0.07512	0.08479	-0.07849	3620.00000	5106.00000	183400.00000	191200.00000	37.00000	1.00000	0.00000	0.00000
0.07512	0.08494	-0.07800	3621.00000	5106.00000	178800.00000	183000.00000	37.00000	1.00000	0.00000	0.00000
0.07501	0.08504	-0.07727	3622.00000	5096.00000	170600.00000	176800.00000	37.00000	1.00000	0.00000	0.00000
0.07497	0.08510	-0.07861	3623.00000	5118.00000	189800.00000	177200.00000	37.00000	1.00000	0.00000	0.00000
0.07491	0.08513	-0.07861	3624.00000	5068.00000	188400.00000	187800.00000	37.00000	1.00000	0.00000	0.00000
0.07497	0.08510	-0.07874	3625.00000	5148.00000	183600.00000	181600.00000	37.00000	1.00000	0.00000	0.00000
0.07514	0.08496	-0.07935	3626.00000	5138.00000	197000.00000	190800.00000	37.00000	1.00000	0.00000	0.00000
0.07499	0.08512	-0.07996	3627.00000	5067.00000	186000.00000	179800.00000	37.00000	1.00000	0.00000	0.00000
0.07501	0.08498	-0.08020	3628.00000	5060.00000	190000.00000	187400.00000	37.00000	1.00000	0.00000	0.00000
0.07494	0.08498	-0.08081	3629.00000	5160.00000	182600.00000	176600.00000	37.00000	1.00000	0.00000	0.00000
0.07513	0.08509	-0.07959	3630.00000	5081.00000	182000.00000	193400.00000	37.00000	1.00000	0.00000	0.00000
0.07527	0.08514	-0.07947	3631.00000	5165.00000	185200.00000	186200.00000	37.00000	1.00000	0.00000	0.00000
0.07520	0.08527	-0.07910	3632.00000	5045.00000	181400.00000	184600.00000	37.00000	1.00000	0.00000	0.00000
0.07498	0.08508	-0.08008	3633.00000	5158.00000	189200.00000	180000.00000	37.00000	1.00000	0.00000	0.00000
0.07507	0.08488	-0.07959	3634.00000	5047.00000	188800.00000	192600.00000	37.00000	1.00000	0.00000	0.00000
0.07495	0.08480	-0.08044	3635.00000	5199.00000	188200.00000	179800.00000	37.00000	1.00000	0.00000	0.00000
0.07488	0.08478	-0.07983	3636.00000	5016.00000	186800.00000	191800.00000	37.00000	1.00000	0.00000	0.00000
0.07502	0.08481	-0.08057	3637.00000	5167.00000	187800.00000	180200.00000	37.00000	1.00000	0.00000	0.00000
0.07488	0.08484	-0.08044	3638.00000	5063.00000	186800.00000	187600.00000	37.00000	1.00000	0.00000	0.00000
0.07488	0.08499	-0.07947	3639.00000	5165.00000	179000.00000	187800.00000	37.00000	1.00000	0.00000	0.00000
0.07482	0.08512	-0.07886	3640.00000	5021.00000	175000.00000	179600.00000	37.00000	1.00000	0.00000	0.00000
0.07480	0.08519	-0.07861	3641.00000	5181.00000	184800.00000	187000.00000	37.00000	1.00000	0.00000	0.00000
0.07483	0.08505	-0.07959	3642.00000	5067.00000	192600.00000	182400.00000	37.00000	1.00000	0.00000	0.00000
0.07490	0.08509	-0.07959	3643.00000	5251.00000	181200.00000	181200.00000	37.00000	1.00000	0.00000	0.00000
0.07484	0.08513	-0.07959	3644.00000	4955.00000	192000.00000	191800.00000	37.00000	1.00000	0.00000	0.00000
0.07500	0.08527	-0.07971	3645.00000	5469.00000	187800.00000	186200.00000	37.00000	1.00000	0.00000	0.00000
0.07494	0.08525	-0.08020	3646.00000	4741.00000	184000.00000	179000.00000	37.00000	1.00000	0.00000	0.00000
0.07500	0.08527	-0.08057	3647.00000	5470.00000	198000.00000	193600.00000	38.00000	1.00000	0.00000	0.00000
0.07486	0.08527	-0.08118	3648.00000	4874.00000	183600.00000	177200.00000	38.00000	1.00000	0.00000	0.00000
0.07474	0.08508	-0.08154	3649.00000	5195.00000	181400.00000	177800.00000	38.00000	1.00000	0.00000	0.00000
0.07504	0.08509	-0.08093	3650.00000	5014.00000	184400.00000	189400.00000	38.00000	1.00000	0.00000	0.00000
0.07506	0.08502	-0.07935	3651.00000	5299.00000	173400.00000	186800.00000	38.00000	1.00000	0.00000	0.00000
0.07492	0.08498	-0.07812	3652.00000	4896.00000	175000.00000	186000.00000	38.00000	1.00000	0.00000	0.00000
0.07485	0.08498	-0.07800	3653.00000	5089.00000	186200.00000	186400.00000	38.00000	1.00000	0.00000	0.00000
0.07483	0.08512	-0.07776	3654.00000	5142.00000	175000.00000	177000.00000	38.00000	1.00000	0.00000	0.00000
0.07497	0.08509	-0.07739	3655.00000	5025.00000	171800.00000	174800.00000	38.00000	1.00000	0.00000	0.00000
0.07504	0.08505	-0.07690	3656.00000	5154.00000	187200.00000	191000.00000	38.00000	1.00000	0.00000	0.00000
0.07500	0.08520	-0.07751	3657.00000	5092.00000	188800.00000	182200.00000	38.00000	1.00000	0.00000	0.00000
0.07509	0.08508	-0.07861	3658.00000	5104.00000	191800.00000	181400.00000	38.00000	1.00000	0.00000	0.00000
0.07501	0.08496	-0.07959	3659.00000	5071.00000	186600.00000	177400.00000	38.00000	1.00000	0.00000	0.00000
0.07493	0.08484	-0.08179	3660.00000	5136.00000	197200.00000	176200.00000	38.00000	1.00000	0.00000	0.00000
0.07486	0.08497	-0.08167	3661.00000	5070.00000	184800.00000	185000.00000	38.00000	1.00000	0.00000	0.00000
0.07484	0.08504	-0.08130	3662.00000	5164.00000	186200.00000	188600.00000	38.00000	1.00000	0.00000	0.00000
0.07492	0.08506	-0.08179	3663.00000	5065.00000	186800.00000	182200.00000	38.00000	1.00000	0.00000	0.00000
0.07479	0.08487	-0.08191	3664.00000	5155.00000	184000.00000	182400.00000	38.00000	1.00000	0.00000	0.00000
0.07482	0.08502	-0.08081	3665.00000	5049.00000	177600.00000	186800.00000	38.00000	1.00000	0.00000	0.00000
0.07498	0.08517	-0.07935	3666.00000	5176.00000	178000.00000	191200.00000	38.00000	1.00000	0.00000	0.00000
0.07520	0.08518	-0.07812	3667.00000	5077.00000	178000.00000	188200.00000	38.00000	1.00000	0.00000	0.00000
0.07516	0.08524	-0.07629	3668.00000	5138.00000	178200.00000	194600.00000	38.00000	1.00000	0.00000	0.00000
0.07502	0.08518	-0.07605	3669.00000	5044.00000	191600.00000	192800.00000	38.00000	1.00000	0.00000	0.00000
0.07482	0.08525	-0.07678	3670.00000	5168.00000	186800.00000	179000.00000	38.00000	1.00000	0.00000	0.00000
0.07486	0.08519	-0.07739	3671.00000	5075.00000	182200.00000	175800.00000	38.00000	1.00000	0.00000	0.00000
0.07487	0.08505	-0.07910	3672.00000	5153.00000	201800.00000	184200.00000	38.00000	1.00000	0.00000	0.00000
0.07502	0.08501	-0.07996	3673.00000	5036.00000	201200.00000	192600.00000	38.00000	1.00000	0.00000	0.00000
0.07516	0.08498	-0.07886	3674.00000	5170.00000	188800.00000	198600.00000	38.00000	1.00000	0.00000	0.00000
0.07494	0.08497	-0.07959	3675.00000	5035.00000	187000.00000	179800.00000	38.00000	1.00000	0.00000	0.00000
0.07489	0.08492	-0.07886	3676.00000	5181.00000	181000.00000	187200.00000	38.00000	1.00000	0.00000	0.00000
0.07502	0.08498	-0.07825	3677.00000	5051.00000	177200.00000	182000.00000	38.00000	1.00000	0.00000	0.00000
0.07502	0.08484	-0.07642	3678.00000	5165.00000	171000.00000	186800.00000	38.00000	1.00000	0.00000	0.00000
0.07502	0.08506	-0.07642	3679.00000	5067.00000	186400.00000	185400.00000	38.00000	1.00000	0.00000	0.00000
0.07488	0.08500	-0.07617	3680.00000	5159.00000	166400.00000	168400.00000	38.00000	1.00000	0.00000	0.00000
0.07492	0.08495	-0.07617	3681.00000	5034.00000	183600.00000	182600.00000	38.00000	1.00000	0.00000	0.00000
0.07490	0.08501	-0.07520	3682.00000	5176.00000	178200.00000	186200.00000	38.00000	1.00000	0.00000	0.00000
0.07477	0.08508	-0.07581	3683.00000	5102.00000	195000.00000	188600.00000	38.00000	1.00000	0.00000	0.00000
0.07499	0.08505	-0.07690	3684.00000	5113.00000	189200.00000	178600.00000	38.00000	1.00000	0.00000	0.00000
0.07518	0.08495	-0.07898	3685.00000	5051.00000	192600.00000	173600.00000	38.00000	1.00000	0.00000	0.00000
0.07508	0.08485	-0.07812	3686.00000	5180.00000	180600.00000	187600.00000	38.00000	1.00000	0.00000	0.00000
0.07495	0.08479	-0.07910	3687.00000	5049.00000	203000.00000	193000.00000	38.00000	1.00000	0.00000	0.00000
0.07502	0.08500	-0.07935	3688.00000	5242.00000	183200.00000	180600.00000	38.00000	1.00000	0.00000	0.00000
0.07517	0.08484	-0.08020	3689.00000	4963.00000	195400.00000	186400.00000	38.00000	1.00000	0.00000	0.00000
0.07523	0.08462	-0.08142	3690.00000	5364.00000	193000.00000	180800.00000	38.00000	1.00000	0.00000	0.00000
0.07518	0.08458	-0.08044	3691.00000	4850.00000	185600.00000	193800.00000	38.00000	1.00000	0.00000	0.00000
0.07516	0.08472	-0.08008	3692.00000	5509.00000	183800.00000	186400.00000	38.00000	1.00000	0.00000	0.00000
0.07501	0.08473	-0.08081	3693.00000	4743.00000	182400.00000	175400.00000	38.00000	1.00000	0.00000	0.00000
0.07508	0.08471	-0.07947	3694.00000	5447.00000	173800.00000	185600.00000	38.00000	1.00000	0.00000	0.00000
0.07510	0.08485	-0.07971	3695.00000	4848.00000	188600.00000	185600.00000	38.00000	1.00000	0.00000	0.00000
0.07489	0.08478	-0.08032	3696.00000	5205.00000	182800.00000	176600.00000	38.00000	1.00000	0.00000	0.00000
0.07493	0.08471	-0.07886	3697.00000	4992.00000	181600.00000	194800.00000	38.00000	1.00000	0.00000	0.00000
0.07491	0.08486	-0.07849	3698.00000	5250.00000	172800.00000	175000.00000	38.00000	1.00000	0.00000	0.00000
0.07504	0.08480	-0.07922	3699.00000	4938.00000	192200.00000	185200.00000	38.00000	1.00000	0.00000	0.00000
0.07506	0.08502	-0.07886	3700.00000	5104.00000	177600.00000	179800.00000	38.00000	1.00000	0.00000	0.00000
0.07497	0.08491	-0.07935	3701.00000	5094.00000	187600.00000	183000.00000	38.00000	1.00000	0.00000	0.00000
0.07499	0.08505	-0.07886	3702.00000	5109.00000	181400.00000	185000.00000	38.00000	1.00000	0.00000	0.00000
0.07498	0.08513	-0.07874	3703.00000	5121.00000	185200.00000	185800.00000	38.00000	1.00000	0.00000	0.00000
0.07513	0.08510	-0.07690	3704.00000	5056.00000	176400.00000	193000.00000	38.00000	1.00000	0.00000	0.00000
0.07514	0.08524	-0.07581	3705.00000	5160.00000	182200.00000	191600.00000	38.00000	1.00000	0.00000	0.00000
0.07507	0.08526	-0.07605	3706.00000	5057.00000	188800.00000	186000.00000	38.00000	1.00000	0.00000	0.00000
0.07518	0.08516	-0.07739	3707.00000	5161.00000	192600.00000	180000.00000	38.00000	1.00000	0.00000	0.00000
0.07511	0.08520	-0.07544	3708.00000	5047.00000	170200.00000	187200.00000	38.00000	1.00000	0.00000	0.00000
0.07516	0.08506	-0.07593	3709.00000	5163.00000	185800.00000	181000.00000	38.00000	1.00000	0.00000	0.00000
0.07514	0.08513	-0.07556	3710.00000	5054.00000	179600.00000	182000.00000	38.00000	1.00000	0.00000	0.00000
0.07495	0.08501	-0.07556	3711.00000	5174.00000	184600.00000	184600.00000	38.00000	1.00000	0.00000	0.00000
0.07494	0.08508	-0.07715	3712.00000	5103.00000	189000.00000	174000.00000	38.00000	1.00000	0.00000	0.00000
0.07504	0.08497	-0.07898	3713.00000	5122.00000	195200.00000	177600.00000	38.00000	1.00000	0.00000	0.00000
0.07504	0.08483	-0.07886	3714.00000	5085.00000	182400.00000	183000.00000	38.00000	1.00000	0.00000	0.00000
0.07500	0.08489	-0.07983	3715.00000	5131.00000	188400.00000	179400.00000	38.00000	1.00000	0.00000	0.00000
0.07521	0.08486	-0.08264	3716.00000	5066.00000	195400.00000	169200.00000	38.00000	1.00000	0.00000	0.00000
0.07543	0.08487	-0.08105	3717.00000	5135.00000	177400.00000	191200.00000	38.00000	1.00000	0.00000	0.00000
0.07594	0.08493	-0.07996	3718.00000	5140.00000	186800.00000	196400.00000	38.00000	1.00000	0.00000	0.00000
0.07660	0.08485	-0.08044	3719.00000	5090.00000	193200.00000	188400.00000	38.00000	1.00000	0.00000	0.00000
0.07709	0.08499	-0.08179	3720.00000	5050.00000	190000.00000	177000.00000	38.00000	1.00000	0.00000	0.00000
0.07782	0.08509	-0.08167	3721.00000	5155.00000	174800.00000	175800.00000	38.00000	1.00000	0.00000	0.00000
0.07861	0.08521	-0.08105	3722.00000	5054.00000	190400.00000	195200.00000	38.00000	1.00000	0.00000	0.00000
0.07942	0.08523	-0.08142	3723.00000	5161.00000	192400.00000	188200.00000	38.00000	1.00000	0.00000	0.00000
0.08030	0.08520	-0.08020	3724.00000	5056.00000	179400.00000	189800.00000	38.00000	1.00000	0.00000	0.00000
0.08132	0.08527	-0.08154	3725.00000	5175.00000	196000.00000	182600.00000	38.00000	1.00000	0.00000	0.00000
0.08234	0.08540	-0.08118	3726.00000	5058.00000	188000.00000	190400.00000	38.00000	1.00000	0.00000	0.00000
0.08320	0.08523	-0.08020	3727.00000	5165.00000	182600.00000	191400.00000	38.00000	1.00000	0.00000	0.00000
0.08392	0.08538	-0.07898	3728.00000	5026.00000	181000.00000	192000.00000	38.00000	1.00000	0.00000	0.00000
0.08473	0.08537	-0.07861	3729.00000	5177.00000	185000.00000	187600.00000	38.00000	1.00000	0.00000	0.00000
0.08574	0.08553	-0.08020	3730.00000	5058.00000	201000.00000	185400.00000	38.00000	1.00000	0.00000	0.00000
0.08669	0.08566	-0.07996	3731.00000	5169.00000	184400.00000	186000.00000	38.00000	1.00000	0.00000	0.00000
0.08756	0.08559	-0.08093	3732.00000	5044.00000	196800.00000	187000.00000	38.00000	1.00000	0.00000	0.00000
0.08851	0.08564	-0.08167	3733.00000	5181.00000	190800.00000	183200.00000	38.00000	1.00000	0.00000	0.00000
0.08939	0.08567	-0.08325	3734.00000	5036.00000	191200.00000	176400.00000	38.00000	1.00000	0.00000	0.00000
0.09035	0.08563	-0.08301	3735.00000	5203.00000	184200.00000	185800.00000	38.00000	1.00000	0.00000	0.00000
0.09130	0.08571	-0.08337	3736.00000	5026.00000	181600.00000	178000.00000	38.00000	1.00000	0.00000	0.00000
0.09217	0.08573	-0.08301	3737.00000	5459.00000	185200.00000	187600.00000	38.00000	1.00000	0.00000	0.00000
0.09305	0.08584	-0.08252	3738.00000	4745.00000	188000.00000	191800.00000	38.00000	1.00000	0.00000	0.00000
0.09384	0.08570	-0.08289	3739.00000	5517.00000	184400.00000	180600.00000	38.00000	1.00000	0.00000	0.00000
0.09479	0.08578	-0.08289	3740.00000	4716.00000	177000.00000	176200.00000	38.00000	1.00000	0.00000	0.00000
0.09567	0.08583	-0.08276	3741.00000	5376.00000	186800.00000	187400.00000	38.00000	1.00000	0.00000	0.00000
0.09648	0.08583	-0.08362	3742.00000	4955.00000	195000.00000	186800.00000	38.00000	1.00000	0.00000	0.00000
0.09735	0.08580	-0.08313	3743.00000	5366.00000	181400.00000	185400.00000	38.00000	1.00000	0.00000	0.00000
0.09816	0.08578	-0.08435	3744.00000	4815.00000	197200.00000	185000.00000	38.00000	1.00000	0.00000	0.00000
0.09919	0.08576	-0.08472	3745.00000	5056.00000	183200.00000	179200.00000	39.00000	1.00000	0.00000	0.00000
0.10007	0.08575	-0.08508	3746.00000	5097.00000	186400.00000	182800.00000	39.00000	1.00000	0.00000	0.00000
0.10109	0.08583	-0.08582	3747.00000	5125.00000	182800.00000	176000.00000	39.00000	1.00000	0.00000	0.00000
0.10197	0.08592	-0.08655	3748.00000	5141.00000	180400.00000	173600.00000	39.00000	1.00000	0.00000	0.00000
0.10284	0.08596	-0.08508	3749.00000	5044.00000	179200.00000	191800.00000	39.00000	1.00000	0.00000	0.00000
0.10364	0.08608	-0.08435	3750.00000	5159.00000	185400.00000	192000.00000	39.00000	1.00000	0.00000	0.00000
0.10437	0.08607	-0.08423	3751.00000	5046.00000	173400.00000	174400.00000	39.00000	1.00000	0.00000	0.00000
0.10517	0.08593	-0.08191	3752.00000	5167.00000	178800.00000	199800.00000	39.00000	1.00000	0.00000	0.00000
0.10597	0.08603	-0.08240	3753.00000	5039.00000	178600.00000	174200.00000	39.00000	1.00000	0.00000	0.00000
0.10670	0.08596	-0.08154	3754.00000	5204.00000	180200.00000	187200.00000	39.00000	1.00000	0.00000	0.00000
0.10758	0.08595	-0.07898	3755.00000	5017.00000	175800.00000	199200.00000	39.00000	1.00000	0.00000	0.00000
0.10838	0.08587	-0.07825	3756.00000	5175.00000	177200.00000	182800.00000	39.00000	1.00000	0.00000	0.00000
0.10919	0.08584	-0.07886	3757.00000	5048.00000	196400.00000	189600.00000	39.00000	1.00000	0.00000	0.00000
0.11007	0.08585	-0.07996	3758.00000	5162.00000	197600.00000	186800.00000	39.00000	1.00000	0.00000	0.00000
0.11073	0.08587	-0.07935	3759.00000	5130.00000	183000.00000	188200.00000	39.00000	1.00000	0.00000	0.00000
0.11139	0.08585	-0.07935	3760.00000	5098.00000	190600.00000	189800.00000	39.00000	1.00000	0.00000	0.00000
0.11205	0.08590	-0.07886	3761.00000	5059.00000	200400.00000	204200.00000	39.00000	1.00000	0.00000	0.00000
0.11283	0.08607	-0.07861	3762.00000	5155.00000	185200.00000	187000.00000	39.00000	1.00000	0.00000	0.00000
0.11356	0.08597	-0.07751	3763.00000	5045.00000	176200.00000	185200.00000	39.00000	1.00000	0.00000	0.00000
0.11421	0.08589	-0.07812	3764.00000	5189.00000	189800.00000	183200.00000	39.00000	1.00000	0.00000	0.00000
0.11495	0.08587	-0.07837	3765.00000	5035.00000	191200.00000	188800.00000	39.00000	1.00000	0.00000	0.00000
0.11561	0.08583	-0.07874	3766.00000	5160.00000	193800.00000	189400.00000	39.00000	1.00000	0.00000	0.00000
0.11624	0.08599	-0.08130	3767.00000	5058.00000	210400.00000	185000.00000	39.00000	1.00000	0.00000	0.00000
0.11690	0.08600	-0.08350	3768.00000	5172.00000	203000.00000	181800.00000	39.00000	1.00000	0.00000	0.00000
0.11756	0.08590	-0.08362	3769.00000	5061.00000	195200.00000	193400.00000	39.00000	1.00000	0.00000	0.00000
0.11829	0.08596	-0.08386	3770.00000	5155.00000	186800.00000	184200.00000	39.00000	1.00000	0.00000	0.00000
0.11902	0.08595	-0.08521	3771.00000	5068.00000	186600.00000	173800.00000	39.00000	1.00000	0.00000	0.00000
0.11961	0.08595	-0.08374	3772.00000	5142.00000	176000.00000	188800.00000	39.00000	1.00000	0.00000	0.00000
0.12026	0.08602	-0.08447	3773.00000	5075.00000	192400.00000	185400.00000	39.00000	1.00000	0.00000	0.00000
0.12092	0.08608	-0.08350	3774.00000	5147.00000	182000.00000	190600.00000	39.00000	1.00000	0.00000	0.00000
0.12149	0.08595	-0.08264	3775.00000	5024.00000	175200.00000	182400.00000	39.00000	1.00000	0.00000	0.00000
0.12207	0.08586	-0.08289	3776.00000	5182.00000	191600.00000	188800.00000	39.00000	1.00000	0.00000	0.00000
0.12266	0.08582	-0.08313	3777.00000	5074.00000	189200.00000	186600.00000	39.00000	1.00000	0.00000	0.00000
0.12316	0.08592	-0.08191	3778.00000	5162.00000	183000.00000	193800.00000	39.00000	1.00000	0.00000	0.00000
0.12367	0.08587	-0.08289	3779.00000	5015.00000	199400.00000	188800.00000	39.00000	1.00000	0.00000	0.00000
0.12425	0.08592	-0.08203	3780.00000	5198.00000	186600.00000	194400.00000	39.00000	1.00000	0.00000	0.00000
0.12459	0.08606	-0.08118	3781.00000	5044.00000	181800.00000	189600.00000	39.00000	1.00000	0.00000	0.00000
0.12503	0.08604	-0.08167	3782.00000	5495.00000	191000.00000	185800.00000	39.00000	1.00000	0.00000	0.00000
0.12555	0.08603	-0.08142	3783.00000	4756.00000	183400.00000	184600.00000	39.00000	1.00000	0.00000	0.00000
0.12599	0.08600	-0.07837	3784.00000	5394.00000	171600.00000	199200.00000	39.00000	1.00000	0.00000	0.00000
0.12642	0.08604	-0.07788	3785.00000	4804.00000	183600.00000	187000.00000	39.00000	1.00000	0.00000	0.00000
0.12694	0.08605	-0.07678	3786.00000	5338.00000	188200.00000	197800.00000	39.00000	1.00000	0.00000	0.00000
0.12738	0.08607	-0.07678	3787.00000	4967.00000	186000.00000	186000.00000	39.00000	1.00000	0.00000	0.00000
0.12773	0.08598	-0.07739	3788.00000	5219.00000	193000.00000	186400.00000	39.00000	1.00000	0.00000	0.00000
0.12817	0.08593	-0.07751	3789.00000	5003.00000	184000.00000	182000.00000	39.00000	1.00000	0.00000	0.00000
0.12846	0.08598	-0.07983	3790.00000	5299.00000	203000.00000	180600.00000	39.00000	1.00000	0.00000	0.00000
0.12882	0.08600	-0.07922	3791.00000	4856.00000	184400.00000	189200.00000	39.00000	1.00000	0.00000	0.00000
0.12918	0.08590	-0.07703	3792.00000	5133.00000	166400.00000	184600.00000	39.00000	1.00000	0.00000	0.00000
0.12940	0.08588	-0.07812	3793.00000	5100.00000	204000.00000	192600.00000	39.00000	1.00000	0.00000	0.00000
[truncated: 803,674 more chars]
