# Supplementary material for: Nanoresolution real-time 3D orbital tracking for studying mitochondrial trafficking in vertebrate axons in vivo
Source: eLife. 2019 Jun 10;8:e46059. doi: 10.7554/eLife.46059 (PMC6579510; doi:10.7554/eLife.46059)
Supplement: Figure 1—figure supplement 1—source data 1. [file elife-46059-fig1-figsupp1-data1.zip › Supplementary Figure 1 - Source Data and Code/Precision_Plot.m]

%Load Data.txt  by drag and drop
%exclude rows 1-13 and import as numeric matrix
close all

%Scale Axis
X=Data(:,1)*17120;
Y=Data(:,2)*17000;
Z=Data(:,3)*10000;

%% Create figure with plots
% Get screen resolution
SC = get(0, 'ScreenSize');

MaxMonitorX = SC(3);
MaxMonitorY = SC(4);
clear SC

Main=figure;


%Set scaling factor for window
Main_scaling_factorX=0.9;
Main_scaling_factorY=Main_scaling_factorX*0.9;
%Set figure size and position
set(Main, 'Position', ...
    [(1-Main_scaling_factorX)/2*MaxMonitorX ...
    (1-Main_scaling_factorY)/2*MaxMonitorY ...
    MaxMonitorX*Main_scaling_factorX ...
    MaxMonitorY*Main_scaling_factorY]);

Fixed=axes('Parent',Main,'Position',[0.05 0.55 0.65 0.4]);
Fixedhist=axes('Parent',Main,'Position',[0.75 0.55 0.2 0.4]);
Dynamic=axes('Parent',Main,'Position',[0.05 0.05 0.65 0.4]);
Dynamichist=axes('Parent',Main,'Position',[0.75 0.05 0.2 0.4]);

%% Create Fixed arrays

XFixed=X(400:3000)-mean(X(400:3000));
YFixed=Y(400:3000)-mean(Y(400:3000));
ZFixed=(Z(400:3000)-mean(Z(400:3000)))/4;

axes(Fixed)
plot(XFixed+35,'Color',[0 0 0])
hold on
plot(YFixed,'Color',[0.33 0.33 0.33])
plot(ZFixed-35,'Color',[0.66 0.66 0.66])
xlim([0 2600])
ylim([-55 55])


%% Fit X Accuracy Static
xhist=-15:2:15;
XFixedhist=hist(XFixed,xhist);
XFixedhist=XFixedhist/max(XFixedhist);
s = fitoptions('Method','NonlinearLeastSquares',...
    'Lower',[0,-50,0],...
    'Upper',[10000,50,1000],...
    'Startpoint',[200,0,20]);

f = fittype('A*exp(-((x-B)/C)^2)','options',s);
[F,~,output] = fit(xhist',XFixedhist',f);
coeffvals = coeffvalues(F);
A = coeffvals(1);
B = coeffvals(2);
C = coeffvals(3);
axes(Fixedhist)
barh(xhist+35,XFixedhist,'EdgeColor','none','FaceColor',[0 0 0],'BarWidth',0.8);
hold on
xhist=-14:0.1:14;
plot(exp(-((xhist-B)/C).^2),xhist+35,'r','LineWidth',2);

%% Fit Y Accuracy Static
xhist=-15:2:15;
YFixedhist=hist(YFixed,xhist);
YFixedhist=YFixedhist/max(YFixedhist);
s = fitoptions('Method','NonlinearLeastSquares',...
    'Lower',[0,-50,0],...
    'Upper',[10000,50,1000],...
    'Startpoint',[200,0,20]);

f = fittype('A*exp(-((x-B)/C)^2)','options',s);
[F,~,output] = fit(xhist',YFixedhist',f);
coeffvals = coeffvalues(F);
A = coeffvals(1);
B = coeffvals(2);
C = coeffvals(3);
axes(Fixedhist)
barh(xhist,YFixedhist,'EdgeColor','none','FaceColor',[0.33 0.33 0.33],'BarWidth',0.8);
xhist=-14:0.1:14;
plot(exp(-((xhist-B)/C).^2),xhist,'r','LineWidth',2);

%% Fit Z Accuracy Static
xhist=-18:2:18;
ZFixedhist=hist(ZFixed,xhist);
ZFixedhist=ZFixedhist/max(ZFixedhist);
s = fitoptions('Method','NonlinearLeastSquares',...
    'Lower',[0,-50,0],...
    'Upper',[10000,50,1000],...
    'Startpoint',[200,0,20]);

f = fittype('A*exp(-((x-B)/C)^2)','options',s);
[F,~,output] = fit(xhist',ZFixedhist',f);
coeffvals = coeffvalues(F);
A = coeffvals(1);
B = coeffvals(2);
C = coeffvals(3);
axes(Fixedhist)
barh(xhist-35,ZFixedhist,'EdgeColor','none','FaceColor',[0.66 0.66 0.66],'BarWidth',0.8);
xhist=-18:0.1:18;
plot(exp(-((xhist-B)/C).^2),xhist-35,'r','LineWidth',2);
ylim([-55 55])
xlim([0 1.1])

%% Create Dynamic arrays

XDynamic=X(4200:5200)-((max(X(4200:5200))-min(X(4200:5200)))/2+min(X(4200:5200)));
YDynamic=Y(6400:7400)-((max(Y(6400:7400))-min(Y(6400:7400)))/2+min(Y(6400:7400)));
ZDynamic=Z(9300:10300)-((min(Z(9300:10300))-max(Z(9300:10300)))/2+max(Z(9300:10300)));
XAxis=(1:1:length(XDynamic))*0.005;
YAxis=(1:1:length(YDynamic))*0.005;
ZAxis=(1:1:length(ZDynamic))*0.005;
axes(Dynamic)
plot(XDynamic,'.','Color',[0 0 0],'MarkerSize',25)
hold on
plot(YDynamic,'.','Color',[0.33 0.33 0.33],'MarkerSize',25)
plot(ZDynamic,'.','Color',[0.66 0.66 0.66],'MarkerSize',25)
xlim([0 1000])

%% Fit Sine Curves
s = fitoptions('Method','NonlinearLeastSquares',...
    'Lower',[(max(XDynamic)-min(XDynamic))/2*0.9,0.4,-10],...
    'Upper',[(max(XDynamic)-min(XDynamic))/2*1.1,0.6,10],...
    'Startpoint',[(max(XDynamic)-min(XDynamic))/2,0.5,0]);

f = fittype('A.*sin(2.*pi.*B.*x+C)','options',s);

%Fit X Axis
[F,~,~] = fit(XAxis',XDynamic,f);
coeffvals = coeffvalues(F);
XAmp = coeffvals(1);
XFreq = coeffvals(2);
Xphase = coeffvals(3);
XFit=XAmp.*sin(2.*pi.*XFreq.*XAxis+Xphase);
XResiduals=XDynamic-XFit';


%Fit Y Axis
[F,~,~] = fit(YAxis',YDynamic,f);
coeffvals = coeffvalues(F);
YAmp = coeffvals(1);
YFreq = coeffvals(2);
Yphase = coeffvals(3);
YFit=YAmp.*sin(2.*pi.*YFreq.*YAxis+Yphase);
YResiduals=YDynamic-YFit';


%Fit Z Axis
[F,~,~] = fit(ZAxis',ZDynamic,f);
coeffvals = coeffvalues(F);
ZAmp = coeffvals(1);
ZFreq = coeffvals(2);
Zphase = coeffvals(3);
ZFit=ZAmp.*sin(2.*pi.*ZFreq.*ZAxis+Zphase);
ZResiduals=(ZDynamic-ZFit')/4;


%Plot Fits
axes(Dynamic)
plot(XAxis/0.005,XFit,'w','LineWidth',2);
hold on
plot(YAxis/0.005,YFit,'w','LineWidth',2);
plot(ZAxis/0.005,ZFit,'w','LineWidth',2);

xhist=-15:2:15;
%Create Histograms
XDynamichist=hist(XResiduals,xhist);
XDynamichist=XDynamichist/max(XDynamichist);
YDynamichist=hist(YResiduals,xhist);
YDynamichist=YDynamichist/max(YDynamichist);
ZDynamichist=hist(ZResiduals,xhist);
ZDynamichist=ZDynamichist/max(ZDynamichist);

%Fit Histograms
s = fitoptions('Method','NonlinearLeastSquares',...
    'Lower',[0,-50,0],...
    'Upper',[10000,50,1000],...
    'Startpoint',[200,0,20]);
f = fittype('A*exp(-((x-B)/C)^2)','options',s);
xhist=-15:2:15;
[F,~,~] = fit(xhist',XDynamichist',f);
coeffvals = coeffvalues(F);
A = coeffvals(1);
B = coeffvals(2);
C = coeffvals(3);
xhist=-13:0.1:13;
XHistFit=exp(-((xhist-B)/C).^2);

s = fitoptions('Method','NonlinearLeastSquares',...
    'Lower',[0,-50,0],...
    'Upper',[10000,50,1000],...
    'Startpoint',[200,0,20]);
f = fittype('A*exp(-((x-B)/C)^2)','options',s);
xhist=-15:2:15;
[F,~,~] = fit(xhist',YDynamichist',f);
coeffvals = coeffvalues(F);
A = coeffvals(1);
B = coeffvals(2);
C = coeffvals(3);
xhist=-13:0.1:13;
YHistFit=exp(-((xhist-B)/C).^2);

s = fitoptions('Method','NonlinearLeastSquares',...
    'Lower',[0,-50,0],...
    'Upper',[10000,50,1000],...
    'Startpoint',[200,0,20]);
f = fittype('A*exp(-((x-B)/C)^2)','options',s);
xhist=-15:2:15;
[F,~,~] = fit(xhist',ZDynamichist',f);
coeffvals = coeffvalues(F);
A = coeffvals(1);
B = coeffvals(2);
C = coeffvals(3);
xhist=-18:0.1:18;
ZHistFit=exp(-((xhist-B)/C).^2);


%% Plot Histograms
xhist=-15:2:15;
axes(Dynamichist)
barh(xhist+35,XDynamichist,'EdgeColor','none','FaceColor',[0 0 0],'BarWidth',0.8);
hold on
barh(xhist,YDynamichist,'EdgeColor','none','FaceColor',[0.33 0.33 0.33],'BarWidth',0.8);
barh(xhist-35,ZDynamichist,'EdgeColor','none','FaceColor',[0.66 0.66 0.66],'BarWidth',0.8);
ylim([-55 55])
xlim([0 1.1])

xhist=-13:0.1:13;
plot(XHistFit,xhist+35,'r','LineWidth',2)
xhist=-13:0.1:13;
plot(YHistFit,xhist,'r','LineWidth',2)
xhist=-18:0.1:18;
plot(ZHistFit,xhist-35,'r','LineWidth',2)

%% Remove Axisw Labels
set(Fixed,'XTick',[],'YTick',[]);
set(Fixedhist,'XTick',[],'YTick',[]);
set(Dynamic,'XTick',[],'YTick',[]);
set(Dynamichist,'XTick',[],'YTick',[]);
