# Supplementary material for: Nanoresolution real-time 3D orbital tracking for studying mitochondrial trafficking in vertebrate axons in vivo
Source: eLife. 2019 Jun 10;8:e46059. doi: 10.7554/eLife.46059 (PMC6579510; doi:10.7554/eLife.46059)
Supplement: Figure 1—figure supplement 2—source data 1. [file elife-46059-fig1-figsupp2-data1.zip]

Archive with 5 entries (4 files):
- Supplementary Figure 2 - Source Data and Code/
- Supplementary Figure 2 - Source Data and Code/2014.05.02 Fish1 - Trajectory1 - dead.mat
- Supplementary Figure 2 - Source Data and Code/2014.05.02 Fish1 - Trajectory1 - live.mat
- Supplementary Figure 2 - Source Data and Code/heartbeat_plot.m
- Supplementary Figure 2 - Source Data and Code/Helicity.m
