# Supplementary material for: Nanoresolution real-time 3D orbital tracking for studying mitochondrial trafficking in vertebrate axons in vivo
Source: eLife. 2019 Jun 10;8:e46059. doi: 10.7554/eLife.46059 (PMC6579510; doi:10.7554/eLife.46059)
Supplement: Figure 1—figure supplement 2—source data 1. [file elife-46059-fig1-figsupp2-data1.zip › Supplementary Figure 2 - Source Data and Code/heartbeat_plot.m]

clear all
close all

%% Load data
load('2014.05.02 Fish1 - Trajectory1 - dead.mat')
Dead=M_File;
load('2014.05.02 Fish1 - Trajectory1 - live.mat')
Live=M_File;

clear M_File

%% Calculate X-mean(x,200);

Data.XLive=Live.Trajectory.Trajectory(:,1)-smooth(Live.Trajectory.Trajectory(:,1),50);
Data.XDead=Dead.Trajectory.Trajectory(:,1)-smooth(Dead.Trajectory.Trajectory(:,1),50);

%% FFT Analysis

[Data.Live.MeanXFFT, Data.Live.MeanZFFT, Data.Live.XFFT, Data.Live.ZFFT, Data.Live.FFTAxis]...
    = Helicity(Live.Pop1_Plus.Trajectory_Data, 128);

[Data.Dead.MeanXFFT, Data.Dead.MeanZFFT, Data.Dead.XFFT, Data.Dead.ZFFT, Data.Dead.FFTAxis]...
    = Helicity(Dead.Pop1_Minus.Trajectory_Data, 128);


%% Plot Data
%FFT
figure(1)
%panels b and d
subplot(2,1,1)
bar(Data.Live.FFTAxis,Data.Live.MeanXFFT,'BarWidth',0.5,'FaceColor',[0 0 0])
hold on
bar(Data.Dead.FFTAxis+0.5,Data.Dead.MeanXFFT,'BarWidth',0.5,'FaceColor',[0.5 0.5 0.5])
hold off
xlim([0 20])
%set(gca,'XTick',[],'YTick',[])
legend('Live Zebrafish Embryo','Dead Zebrafish Embryo')

subplot(2,1,2)
bar(Data.Live.FFTAxis,Data.Live.MeanXFFT-Data.Dead.MeanXFFT,...
    'FaceColor',[1 1 1],'EdgeColor',[0 0 0],'LineWidth',1.5)
xlim([0 20])
%set(gca,'XTick',[],'YTick',[])

%XTrajectory Data
figure(2)
% panels a and c
subplot(2,1,1)
plot((0:1:1000)*0.01,Data.XLive(102:1102),'Color',[0 0 0]);
ylim([-0.025 0.025])
%set(gca,'XTick',[],'YTick',[])
subplot(2,1,2)
plot((0:1:1000)*0.01,Data.XDead(102:1102),'Color',[0.5 0.5 0.5]);
ylim([-0.025 0.025])
%set(gca,'XTick',[],'YTick',[])
