# Supplementary material for: Nanoresolution real-time 3D orbital tracking for studying mitochondrial trafficking in vertebrate axons in vivo
Source: eLife. 2019 Jun 10;8:e46059. doi: 10.7554/eLife.46059 (PMC6579510; doi:10.7554/eLife.46059)
Supplement: Figure 1—figure supplement 2—source data 1. [file elife-46059-fig1-figsupp2-data1.zip › Supplementary Figure 2 - Source Data and Code/Helicity.m]

function [MeanXFFT, MeanZFFT, XFFT, ZFFT, FFTAxis] = Helicity(Active_Phase_Trajectory, Window_Size)
%Helicity Calculates the autocorrelation carpet for the x and z t5rajectory
%% Remove 0 Position and merge trace into a single trajectory
Active_Phase_Trajectory=Active_Phase_Trajectory(2:end-1,:);
dr=zeros(length(Active_Phase_Trajectory(:,1)),3);
for i=1:length(Active_Phase_Trajectory(:,1))
    if Active_Phase_Trajectory(i,1)==0
        dr(i,:)=dr(i,:)+(Active_Phase_Trajectory(i+1,:)-Active_Phase_Trajectory(i-1,:));
        
    else 
        
    end
end
dr=cumsum(dr,1);
Zero_Array=find(Active_Phase_Trajectory(:,1)==0);
Active_Phase_Trajectory(Zero_Array,:)=[];
dr(Zero_Array,:)=[];
Active_Phase_Trajectory=Active_Phase_Trajectory-dr;

%% Straighten Trajectory_Data
    x=Active_Phase_Trajectory(1:end,1)-smooth(Active_Phase_Trajectory(1:end,1),50);
    z=Active_Phase_Trajectory(1:end,3)-smooth(Active_Phase_Trajectory(1:end,3),50);
    XFFT=zeros(Window_Size+1,length(x)-Window_Size);
    ZFFT=zeros(Window_Size+1,length(z)-Window_Size);

    % Calculate Fourier Transformation
    parfor i=1:length(x)-Window_Size
        XFFT_Temp=abs(fft(x(i:i+Window_Size)));
        XFFT(:,i)=XFFT_Temp;
        ZFFT_Temp=abs(fft(z(i:i+Window_Size)));
        ZFFT(:,i)=ZFFT_Temp;
        i
    end
    MeanXFFT=mean(XFFT,2);
    MeanXFFT=MeanXFFT(1:Window_Size/2+1);
    MeanXFFT=MeanXFFT/sum(MeanXFFT);
    MeanZFFT=mean(ZFFT,2);
    MeanZFFT=MeanZFFT(1:Window_Size/2+1);
    MeanZFFT=MeanZFFT/sum(MeanZFFT);
    FFTAxis=linspace(0,1,Window_Size/2+1)*50;

end
