# Supplementary material for: Nanoresolution real-time 3D orbital tracking for studying mitochondrial trafficking in vertebrate axons in vivo
Source: eLife. 2019 Jun 10;8:e46059. doi: 10.7554/eLife.46059 (PMC6579510; doi:10.7554/eLife.46059)
Supplement: Figure 1—figure supplement 3—source data 1. [file elife-46059-fig1-figsupp3-data1.zip]

Archive with 4 entries (3 files):
- Supplementary Figure 3 - Source Data and Code/
- Supplementary Figure 3 - Source Data and Code/Mito_Width.mat
- Supplementary Figure 3 - Source Data and Code/Plot_Size_Effect.m
- Supplementary Figure 3 - Source Data and Code/Size_Effect_Data.mat
