# Supplementary material for: Nanoresolution real-time 3D orbital tracking for studying mitochondrial trafficking in vertebrate axons in vivo
Source: eLife. 2019 Jun 10;8:e46059. doi: 10.7554/eLife.46059 (PMC6579510; doi:10.7554/eLife.46059)
Supplement: Figure 1—figure supplement 3—source data 1. [file elife-46059-fig1-figsupp3-data1.zip › Supplementary Figure 3 - Source Data and Code/Plot_Size_Effect.m]

clear all
close all

%% load data
load Size_Effect_Data.mat
load Mito_Width.mat
%% Plot
% panel b
plot(Major_Axis_Length/1000,Major_Axis_Amplitude,'.b')
hold on
plot(Minor_Axis_Length/1000,Minor_Axis_Amplitude,'^b')

%plot([0 2],[mean(Minor_Axis_Amplitude) mean(Minor_Axis_Amplitude)],'r')

%xlim([0.2 2])

%% plot linear fit to cross with threshold

x=1.4:0.01:2;
y=-1.082*x+4.16;
%plot(x,y,'--r')


%% Plot moving mito size

plot(With_mito_X, ones(length(With_mito_X),1)*2.2,'^k')
plot(With_mito_Y, ones(length(With_mito_Y),1)*2.4,'.k')
hold off
