# Supplementary material for: Nanoresolution real-time 3D orbital tracking for studying mitochondrial trafficking in vertebrate axons in vivo
Source: eLife. 2019 Jun 10;8:e46059. doi: 10.7554/eLife.46059 (PMC6579510; doi:10.7554/eLife.46059)
Supplement: Figure 2—source data 1. [file elife-46059-fig2-data1.zip]

Archive with 11 entries (8 files):
- Figure 2 - Source Data and Code/
- Figure 2 - Source Data and Code/Data Histograms/
- Figure 2 - Source Data and Code/Data Histograms/Duration_Plot.m
- Figure 2 - Source Data and Code/Data Histograms/Orbit_Displacement_Plot.m
- Figure 2 - Source Data and Code/Data Histograms/Summary All Trajectories.mat
- Figure 2 - Source Data and Code/Data Histograms/XY_Displacement_Plot.m
- Figure 2 - Source Data and Code/Data Histograms/XY_Velocity_Plot.m
- Figure 2 - Source Data and Code/Trajectories/
- Figure 2 - Source Data and Code/Trajectories/2014.01.24 Fish 5 - Trajectory2-Anterograde.mat
- Figure 2 - Source Data and Code/Trajectories/2014.03.21 Fish 1 - Trajectory1-Retrograde.mat
- Figure 2 - Source Data and Code/Trajectories/Plot_Trajectories.m
