# Supplementary material for: Nanoresolution real-time 3D orbital tracking for studying mitochondrial trafficking in vertebrate axons in vivo
Source: eLife. 2019 Jun 10;8:e46059. doi: 10.7554/eLife.46059 (PMC6579510; doi:10.7554/eLife.46059)
Supplement: Figure 2—source data 1. [file elife-46059-fig2-data1.zip › Figure 2 - Source Data and Code/Data Histograms/Duration_Plot.m]

%% Close Figure
close all
clear all

load('Summary All Trajectories.mat')
%% Divide the displacement into 10 equal pieces and fit an exponential into it
xhist=0:0.5:15;
%Fitparameter
Gausseq='a*exp(b*x)';

%Pop1_Plus
Pop1_Plus_Lenght=round(length(Summary.Pop1_Plus.Duration_Active_Phase)/10)-1;
for i=1:10
    Pop1_Plus_Hist_Temp{i}=hist(Summary.Pop1_Plus.Duration_Active_Phase(1+(i-1)*Pop1_Plus_Lenght:i*Pop1_Plus_Lenght),xhist);
    %Fit Data with exponential
    Startpoint=[1 1];
    f1 = fit(xhist',Pop1_Plus_Hist_Temp{i}',Gausseq,'Start', Startpoint, 'Exclude', [1,18,19,20,21,22,23,24,25,26,27,28,29,30,31]);
    Par=coeffvalues(f1);
    Pop1_Plus_Max(i)=-1/Par(2);
end

%Pop2_Plus
Pop2_Plus_Lenght=round(length(Summary.Pop2_Plus.Duration_Active_Phase)/10)-1;
for i=1:10
    Pop2_Plus_Hist_Temp{i}=hist(Summary.Pop2_Plus.Duration_Active_Phase(1+(i-1)*Pop2_Plus_Lenght:i*Pop2_Plus_Lenght),xhist);
    %Fit Data with exponential
    Startpoint=[1 1];
    f1 = fit(xhist',Pop2_Plus_Hist_Temp{i}',Gausseq,'Start', Startpoint, 'Exclude', [1,18,19,20,21,22,23,24,25,26,27,28,29,30,31]);
    Par=coeffvalues(f1);
    Pop2_Plus_Max(i)=-1/Par(2);
end

%Pop1_Minus
Pop1_Minus_Lenght=round(length(Summary.Pop1_Minus.Duration_Active_Phase)/10)-1;
for i=1:10
    Pop1_Minus_Hist_Temp{i}=hist(Summary.Pop1_Minus.Duration_Active_Phase(1+(i-1)*Pop1_Minus_Lenght:i*Pop1_Minus_Lenght),xhist);
    %Fit Data with exponential 
    Startpoint=[1 1];
    f1 = fit(xhist',Pop1_Minus_Hist_Temp{i}',Gausseq,'Start', Startpoint, 'Exclude', [1,18,19,20,21,22,23,24,25,26,27,28,29,30,31]);
    Par=coeffvalues(f1);
    Pop1_Minus_Max(i)=-1/Par(2);
end

%Pop2_Minus
Pop2_Minus_Lenght=round(length(Summary.Pop2_Minus.Duration_Active_Phase)/10)-1;
for i=1:10
    Pop2_Minus_Hist_Temp{i}=hist(Summary.Pop2_Minus.Duration_Active_Phase(1+(i-1)*Pop2_Minus_Lenght:i*Pop2_Minus_Lenght),xhist);
    %Fit Data with exponential
    Startpoint=[1 1];
    f1 = fit(xhist',Pop2_Minus_Hist_Temp{i}',Gausseq,'Start', Startpoint, 'Exclude', [1,18,19,20,21,22,23,24,25,26,27,28,29,30,31]);
    Par=coeffvalues(f1);
    Pop2_Minus_Max(i)=-1/Par(2);
end

%% Calculate Means + Std + Ttest

Nocodazole1.Pop1_Plus_Mean=mean(Pop1_Plus_Max);
Nocodazole1.Pop1_Plus_Std=std(Pop1_Plus_Max);
Nocodazole1.Pop2_Plus_Mean=mean(Pop2_Plus_Max);
Nocodazole1.Pop2_Plus_Std=std(Pop2_Plus_Max);
Nocodazole1.Pop1_Minus_Mean=mean(Pop1_Minus_Max);
Nocodazole1.Pop1_Minus_Std=std(Pop1_Minus_Max);
Nocodazole1.Pop2_Minus_Mean=mean(Pop2_Minus_Max);
Nocodazole1.Pop2_Minus_Std=std(Pop2_Minus_Max);


[~,Results.P_Plus]=ttest2(Pop1_Plus_Max,Pop2_Plus_Max,'Vartype','unequal');
[~,Results.Fast]=ttest2(Pop1_Plus_Max,Pop1_Minus_Max,'Vartype','unequal');
[~,Results.P_Minus]=ttest2(Pop1_Minus_Max,Pop2_Minus_Max,'Vartype','unequal');
[~,Results.Slow]=ttest2(Pop2_Plus_Max,Pop2_Minus_Max,'Vartype','unequal');

%% Plot data

R=[197/255 33/255 36/255];
G=[71/255 174/255 76/255];
B=[9/255 113/255 184/255];
M=[243/255 147/255 35/255]; % Now Orange
Y=[229/255 209/255 0/255];

hFig = figure(1);
% panel d
%% Plot Pop1_plus
%Calculate Percentiles
Perc_25=prctile(Pop1_Plus_Max,25);
Perc_75=prctile(Pop1_Plus_Max,75);
% plot(ones(length(Pop1_Plus_Max),1),Pop1_Plus_Max,'Marker','o','Color',G,'LineStyle','none','MarkerFaceColor',G,'MarkerSize',10)
hold on
%Fill area between 27 and 75 percentile with color
fill([0.801 1.199 1.199 0.801],[Perc_25 Perc_25 Perc_75 Perc_75],G)
%Mean Value
plot([0.8 1.2],[mean(Pop1_Plus_Max) mean(Pop1_Plus_Max)],'Color','k','LineWidth',2)
hold on
%Standard Deviation // Error bars
plot([1 1],[Perc_75 mean(Pop1_Plus_Max)+std(Pop1_Plus_Max)],'Color','k','LineWidth',2)
plot([1 1],[Perc_25 mean(Pop1_Plus_Max)-std(Pop1_Plus_Max)],'Color','k','LineWidth',2)
plot([0.9 1.1],[mean(Pop1_Plus_Max)+std(Pop1_Plus_Max) mean(Pop1_Plus_Max)+std(Pop1_Plus_Max)],'Color','k','LineWidth',2)
plot([0.9 1.1],[mean(Pop1_Plus_Max)-std(Pop1_Plus_Max) mean(Pop1_Plus_Max)-std(Pop1_Plus_Max)],'Color','k','LineWidth',2)
%25 and 75 percentile
plot([0.799 1.201],[Perc_25 Perc_25],'Color','k','LineWidth',2)
plot([0.799 1.201],[Perc_75 Perc_75],'Color','k','LineWidth',2)
plot([0.8 0.8],[Perc_25 Perc_75],'Color','k','LineWidth',2)
plot([1.2 1.2],[Perc_25 Perc_75],'Color','k','LineWidth',2)


%% Plot Pop2_Plus
%Calculate Percentiles
Perc_25=prctile(Pop2_Plus_Max,25);
Perc_75=prctile(Pop2_Plus_Max,75);
% plot(ones(length(Pop1_Plus_Max),1),Pop1_Plus_Max,'Marker','o','Color',G,'LineStyle','none','MarkerFaceColor',G,'MarkerSize',10)
hold on
%Fill area between 27 and 75 percentile with color
fill([1.801 2.199 2.199 1.801],[Perc_25 Perc_25 Perc_75 Perc_75],Y)
%Mean Value
plot([1.8 2.2],[mean(Pop2_Plus_Max) mean(Pop2_Plus_Max)],'Color','k','LineWidth',2)
hold on
%Standard Deviation // Error bars
plot([2 2],[Perc_75 mean(Pop2_Plus_Max)+std(Pop2_Plus_Max)],'Color','k','LineWidth',2)
plot([2 2],[Perc_25 mean(Pop2_Plus_Max)-std(Pop2_Plus_Max)],'Color','k','LineWidth',2)
plot([1.9 2.1],[mean(Pop2_Plus_Max)+std(Pop2_Plus_Max) mean(Pop2_Plus_Max)+std(Pop2_Plus_Max)],'Color','k','LineWidth',2)
plot([1.9 2.1],[mean(Pop2_Plus_Max)-std(Pop2_Plus_Max) mean(Pop2_Plus_Max)-std(Pop2_Plus_Max)],'Color','k','LineWidth',2)
%25 and 75 percentile
plot([1.799 2.201],[Perc_25 Perc_25],'Color','k','LineWidth',2)
plot([1.799 2.201],[Perc_75 Perc_75],'Color','k','LineWidth',2)
plot([1.8 1.8],[Perc_25 Perc_75],'Color','k','LineWidth',2)
plot([2.2 2.2],[Perc_25 Perc_75],'Color','k','LineWidth',2)
%% Plot Pop1_Minus
%Calculate Percentiles
Perc_25=prctile(Pop1_Minus_Max,25);
Perc_75=prctile(Pop1_Minus_Max,75);
% plot(ones(length(Pop1_Plus_Max),1),Pop1_Plus_Max,'Marker','o','Color',G,'LineStyle','none','MarkerFaceColor',G,'MarkerSize',10)
hold on
%Fill area between 27 and 75 percentile with color
fill([2.801 3.199 3.199 2.801],[Perc_25 Perc_25 Perc_75 Perc_75],B)
%Mean Value
plot([2.8 3.2],[mean(Pop1_Minus_Max) mean(Pop1_Minus_Max)],'Color','k','LineWidth',2)
hold on
%Standard Deviation // Error bars
plot([3 3],[Perc_75 mean(Pop1_Minus_Max)+std(Pop1_Minus_Max)],'Color','k','LineWidth',2)
plot([3 3],[Perc_25 mean(Pop1_Minus_Max)-std(Pop1_Minus_Max)],'Color','k','LineWidth',2)
plot([2.9 3.1],[mean(Pop1_Minus_Max)+std(Pop1_Minus_Max) mean(Pop1_Minus_Max)+std(Pop1_Minus_Max)],'Color','k','LineWidth',2)
plot([2.9 3.1],[mean(Pop1_Minus_Max)-std(Pop1_Minus_Max) mean(Pop1_Minus_Max)-std(Pop1_Minus_Max)],'Color','k','LineWidth',2)
%25 and 75 percentile
plot([2.799 3.201],[Perc_25 Perc_25],'Color','k','LineWidth',2)
plot([2.799 3.201],[Perc_75 Perc_75],'Color','k','LineWidth',2)
plot([2.8 2.8],[Perc_25 Perc_75],'Color','k','LineWidth',2)
plot([3.2 3.2],[Perc_25 Perc_75],'Color','k','LineWidth',2)


%% Plot Pop2_Minus
%Calculate Percentiles
Perc_25=prctile(Pop2_Minus_Max,25);
Perc_75=prctile(Pop2_Minus_Max,75);
% plot(ones(length(Pop1_Plus_Max),1),Pop1_Plus_Max,'Marker','o','Color',G,'LineStyle','none','MarkerFaceColor',G,'MarkerSize',10)
hold on
%Fill area between 27 and 75 percentile with color
fill([3.801 4.199 4.199 3.801],[Perc_25 Perc_25 Perc_75 Perc_75],M)
%Mean Value
plot([3.8 4.2],[mean(Pop2_Minus_Max) mean(Pop2_Minus_Max)],'Color','k','LineWidth',2)
hold on
%Standard Deviation // Error bars
plot([4 4],[Perc_75 mean(Pop2_Minus_Max)+std(Pop2_Minus_Max)],'Color','k','LineWidth',2)
plot([4 4],[Perc_25 mean(Pop2_Minus_Max)-std(Pop2_Minus_Max)],'Color','k','LineWidth',2)
plot([3.9 4.1],[mean(Pop2_Minus_Max)+std(Pop2_Minus_Max) mean(Pop2_Minus_Max)+std(Pop2_Minus_Max)],'Color','k','LineWidth',2)
plot([3.9 4.1],[mean(Pop2_Minus_Max)-std(Pop2_Minus_Max) mean(Pop2_Minus_Max)-std(Pop2_Minus_Max)],'Color','k','LineWidth',2)
%25 and 75 percentile
plot([3.799 4.201],[Perc_25 Perc_25],'Color','k','LineWidth',2)
plot([3.799 4.201],[Perc_75 Perc_75],'Color','k','LineWidth',2)
plot([3.8 3.8],[Perc_25 Perc_75],'Color','k','LineWidth',2)
plot([4.2 4.2],[Perc_25 Perc_75],'Color','k','LineWidth',2)

xlim([0 5])
ylim([0 5])
set(gca,'Xtick',[],'Ytick',[])
box on

%% Plot significance levels
% %Plus Side
plot([1, 2], [4.25, 4.25],'k','LineWidth',2)
plot([1, 1], [4.1 4.25],'k','LineWidth',2)
plot([2, 2], [4.1 4.25],'k','LineWidth',2)
% 
% if Results.P_Plus < 0.001
%     plot(1.4,3.35,'*k','MarkerSize',15)
%     plot(1.5,3.35,'*k','MarkerSize',15)
%     plot(1.6,3.35,'*k','MarkerSize',15)
% elseif Results.P_Plus < 0.01
%     plot(1.45,3.35,'*k','MarkerSize',15)
%     plot(1.55,3.35,'*k','MarkerSize',15)
% elseif Results.P_Plus < 0.05
%     plot(1.5,3.35,'*k','MarkerSize',15)
%     
% end
% 
% %Minus Side
plot([3, 4], [4.25, 4.25],'k','LineWidth',2)
plot([3, 3], [4.1 4.25],'k','LineWidth',2)
plot([4, 4], [4.1 4.25],'k','LineWidth',2)
% 
% if Results.P_Minus < 0.001
%     plot(3.4,3.85,'*k','MarkerSize',15)
%     plot(3.5,3.85,'*k','MarkerSize',15)
%     plot(3.6,3.85,'*k','MarkerSize',15)
% elseif Results.P_Plus < 0.01
%     plot(3.45,3.85,'*k','MarkerSize',15)
%     plot(3.55,3.85,'*k','MarkerSize',15)
% elseif Results.P_Plus < 0.05
%     plot(3.5,3.85,'*k','MarkerSize',15)
%     
% end
