# Supplementary material for: Nanoresolution real-time 3D orbital tracking for studying mitochondrial trafficking in vertebrate axons in vivo
Source: eLife. 2019 Jun 10;8:e46059. doi: 10.7554/eLife.46059 (PMC6579510; doi:10.7554/eLife.46059)
Supplement: Figure 2—source data 1. [file elife-46059-fig2-data1.zip › Figure 2 - Source Data and Code/Data Histograms/Orbit_Displacement_Plot.m]

% Load Untreated Fish Summary File
close all
load('Summary All Trajectories.mat')

%% Create Colors

R=[197/255 33/255 36/255];
G=[71/255 174/255 76/255];
B=[9/255 113/255 184/255];
M=[243/255 147/255 35/255]; % Now Orange
Y=[229/255 209/255 0/255];

%% Create Plot With Orbit Displacement Histogram
%X Axis Histogram
xhist=-0.03:0.0015:0.03;
xhist2=xhist/max(xhist);

%Pop1_Plus
Pop1_Plus_Hist=hist(Summary.Pop1_Plus.Y_Stepsize,xhist);
Pop1_Plus_Hist=Pop1_Plus_Hist/max(Pop1_Plus_Hist);

%Pop2_Plus
Pop2_Plus_Hist=hist(Summary.Pop2_Plus.Y_Stepsize,xhist);
Pop2_Plus_Hist=Pop2_Plus_Hist/max(Pop2_Plus_Hist);

%Pop1_Minus
Pop1_Minus_Hist=hist(Summary.Pop1_Minus.Y_Stepsize,xhist);
Pop1_Minus_Hist=Pop1_Minus_Hist/max(Pop1_Minus_Hist);

%Pop2_Minus
Pop2_Minus_Hist=hist(Summary.Pop2_Minus.Y_Stepsize,xhist);
Pop2_Minus_Hist=Pop2_Minus_Hist/max(Pop2_Minus_Hist);

%Passive
Passive_Hist=hist(Summary.Passive.Y_Stepsize,xhist);
Passive_Hist=Passive_Hist/max(Passive_Hist);

%plot histograms
figure(1)
%panel c
subplot(3,1,1)
bar(xhist*1000,Pop1_Plus_Hist,'EdgeColor','k','FaceColor',G,'BarWidth',0.8)
hold on
bar(xhist*1000,Pop1_Minus_Hist,'EdgeColor','k','FaceColor',B,'BarWidth',0.6)
xlim([-0.02*1000 0.02*1000])
ylim([0 1.5])

subplot(3,1,2)
bar(xhist*1000,Pop2_Plus_Hist,'EdgeColor','k','FaceColor',Y,'BarWidth',0.8)
hold on
bar(xhist*1000,Pop2_Minus_Hist,'EdgeColor','k','FaceColor',M,'BarWidth',0.6)
xlim([-0.02*1000 0.02*1000])
ylim([0 1.5])

subplot(3,1,3)
bar(xhist*1000,Passive_Hist,'EdgeColor','k','FaceColor',R,'BarWidth',0.8)
hold on
xlim([-0.02*1000 0.02*1000])
ylim([0 1.5])

%% Fit Populations
%Fitparameter
Gausseq='a1*exp(-((x-b1)/c1)^2)';
Startpoint=[1 0.001 0.01];

xhistplot=-0.03:0.0001:0.03;

%Pop1_Plus
f1 = fit(xhist',Pop1_Plus_Hist',Gausseq,'Start', Startpoint);
Temp=coeffvalues(f1);
A1=Temp(1);
B1=Temp(2);
C1=Temp(3);
figure(1)
subplot(3,1,1)
plot(xhistplot'*1000,A1*exp(-((xhistplot-B1)/C1).^2),'k','LineWidth',2)
set(gca,'XTick',[],'YTick',[])


%Pop1_Minus
f1 = fit(xhist',Pop1_Minus_Hist',Gausseq,'Start', Startpoint);
Temp=coeffvalues(f1);
A2=Temp(1);
B2=Temp(2);
C2=Temp(3);
figure(1)
subplot(3,1,1)
plot(xhistplot'*1000,A2*exp(-((xhistplot-B2)/C2).^2),'k','LineWidth',2)
set(gca,'XTick',[],'YTick',[])

%Pop2_Plus
f1 = fit(xhist',Pop2_Plus_Hist',Gausseq,'Start', Startpoint);
Temp=coeffvalues(f1);
A3=Temp(1);
B3=Temp(2);
C3=Temp(3);
figure(1)
subplot(3,1,2)
plot(xhistplot'*1000,A3*exp(-((xhistplot-B3)/C3).^2),'k','LineWidth',2)


%Pop2_Minus
f1 = fit(xhist',Pop2_Minus_Hist',Gausseq,'Start', Startpoint);
Temp=coeffvalues(f1);
A4=Temp(1);
B4=Temp(2);
C4=Temp(3);
figure(1)
subplot(3,1,2)
plot(xhistplot'*1000,A4*exp(-((xhistplot-B4)/C4).^2),'k','LineWidth',2)
set(gca,'XTick',[],'YTick',[])

%Passive
f1 = fit(xhist',Passive_Hist',Gausseq,'Start', Startpoint);
Temp=coeffvalues(f1);
A5=Temp(1);
B5=Temp(2);
C5=Temp(3);
figure(1)
subplot(3,1,3)
plot(xhistplot'*1000,A5*exp(-((xhistplot-B5)/C5).^2),'k','LineWidth',2)
set(gca,'XTick',[],'YTick',[])

subplot(3,1,2)
plot([B1*1000 B1*1000],[0.01 1],'Color',G,'LineWidth',3)
subplot(3,1,2)
plot([B2*1000 B2*1000],[0.01 1],'Color',B,'LineWidth',3)
subplot(3,1,3)
plot([B3*1000 B3*1000],[0.01 1],'Color',Y,'LineWidth',3)
subplot(3,1,3)
plot([B4*1000 B4*1000],[0.01 1],'Color',M,'LineWidth',3)

%% Divide the stepsize data in 10 equal pieces and fit gaussians into it to determine the average stepsize


%Pop1_Plus
Pop1_Plus_Lenght=round(length(Summary.Pop1_Plus.Y_Stepsize)/10)-1;
for i=1:10
    Pop1_Plus_Hist_Temp{i}=hist(Summary.Pop1_Plus.Y_Stepsize(1+(i-1)*Pop1_Plus_Lenght:i*Pop1_Plus_Lenght),xhist);
    Pop1_Plus_Hist_Temp{i}=Pop1_Plus_Hist_Temp{i}./max(Pop1_Plus_Hist_Temp{i});
    [~,I]=max(Pop1_Plus_Hist_Temp{i});
    %Fit Gaussian to 5 points around the maximum 
    Startpoint=[1 xhist(I) 0.01];
    Exclude=1:1:length(xhist);
    Remove=I-5:1:I+5;
    Exclude(Remove)=[];
    f1 = fit(xhist',Pop1_Plus_Hist_Temp{i}',Gausseq,'Start', Startpoint, 'Exclude', Exclude);
    Par=coeffvalues(f1);
    Pop1_Plus_Max(i)=Par(2);
end

%Pop2_Plus
Pop2_Plus_Lenght=round(length(Summary.Pop2_Plus.Y_Stepsize)/10)-1;
for i=1:10
    Pop2_Plus_Hist_Temp{i}=hist(Summary.Pop2_Plus.Y_Stepsize(1+(i-1)*Pop2_Plus_Lenght:i*Pop2_Plus_Lenght),xhist);
    Pop2_Plus_Hist_Temp{i}=Pop2_Plus_Hist_Temp{i}./max(Pop2_Plus_Hist_Temp{i});
    [~,I]=max(Pop2_Plus_Hist_Temp{i});
    %Fit Gaussian to 5 points around the maximum 
    Startpoint=[1 xhist(I) 0.01];
    Exclude=1:1:length(xhist);
    Remove=I-5:1:I+5;
    Exclude(Remove)=[];
    f1 = fit(xhist',Pop2_Plus_Hist_Temp{i}',Gausseq,'Start', Startpoint, 'Exclude', Exclude);
    Par=coeffvalues(f1);
    Pop2_Plus_Max(i)=Par(2);
end


%Pop1_Minus
Pop1_Minus_Lenght=round(length(Summary.Pop1_Minus.Y_Stepsize)/10)-1;
for i=1:10
    Pop1_Minus_Hist_Temp{i}=hist(Summary.Pop1_Minus.Y_Stepsize(1+(i-1)*Pop1_Minus_Lenght:i*Pop1_Minus_Lenght),xhist);
    Pop1_Minus_Hist_Temp{i}=Pop1_Minus_Hist_Temp{i}./max(Pop1_Minus_Hist_Temp{i});
    [~,I]=max(Pop1_Minus_Hist_Temp{i});
    %Fit Gaussian to 5 points around the maximum 
    Startpoint=[1 xhist(I) 0.01];
    Exclude=1:1:length(xhist);
    Remove=I-5:1:I+5;
    Exclude(Remove)=[];
    f1 = fit(xhist',Pop1_Minus_Hist_Temp{i}',Gausseq,'Start', Startpoint, 'Exclude', Exclude);
    Par=coeffvalues(f1);
    Pop1_Minus_Max(i)=Par(2);
end

%Pop2_Minus
Pop2_Minus_Lenght=round(length(Summary.Pop2_Minus.Y_Stepsize)/10)-1;
for i=1:10
    Pop2_Minus_Hist_Temp{i}=hist(Summary.Pop2_Minus.Y_Stepsize(1+(i-1)*Pop2_Minus_Lenght:i*Pop2_Minus_Lenght),xhist);
    Pop2_Minus_Hist_Temp{i}=Pop2_Minus_Hist_Temp{i}./max(Pop2_Minus_Hist_Temp{i});
    [~,I]=max(Pop2_Minus_Hist_Temp{i});
    %Fit Gaussian to 5 points around the maximum 
    Startpoint=[1 xhist(I) 0.01];
    Exclude=1:1:length(xhist);
    Remove=I-5:1:I+5;
    Exclude(Remove)=[];
    f1 = fit(xhist',Pop2_Minus_Hist_Temp{i}',Gausseq,'Start', Startpoint, 'Exclude', Exclude);
    Par=coeffvalues(f1);
    Pop2_Minus_Max(i)=Par(2);
end

%Passive
Passive_Lenght=round(length(Summary.Passive.Y_Stepsize)/10)-1;
for i=1:10
    Passive_Hist_Temp{i}=hist(Summary.Passive.Y_Stepsize(1+(i-1)*Passive_Lenght:i*Passive_Lenght),xhist);
    Passive_Hist_Temp{i}=Passive_Hist_Temp{i}./max(Passive_Hist_Temp{i});
    [~,I]=max(Passive_Hist_Temp{i});
    %Fit Gaussian to 5 points around the maximum 
    Startpoint=[1 xhist(I) 0.01];
    Exclude=1:1:length(xhist);
    Remove=I-5:1:I+5;
    Exclude(Remove)=[];
    f1 = fit(xhist',Passive_Hist_Temp{i}',Gausseq,'Start', Startpoint, 'Exclude', Exclude);
    Par=coeffvalues(f1);
    Passive_Max(i)=Par(2);
end

%% Calculate Means + Std + Ttest

Results.Pop1_Plus_Mean=mean(Pop1_Plus_Max);
Results.Pop1_Plus_Std=std(Pop1_Plus_Max);
Results.Pop2_Plus_Mean=mean(Pop2_Plus_Max);
Results.Pop2_Plus_Std=std(Pop2_Plus_Max);
Results.Pop1_Minus_Mean=mean(Pop1_Minus_Max);
Results.Pop1_Minus_Std=std(Pop1_Minus_Max);
Results.Pop2_Minus_Mean=mean(Pop2_Minus_Max);
Results.Pop2_Minus_Std=std(Pop2_Minus_Max);
Results.Passive_Mean=mean(Passive_Max);
Results.Passive_Std=std(Passive_Max);

[~,Results.P_Plus]=ttest2(Pop1_Plus_Max,Pop2_Plus_Max,'Vartype','unequal');
[~,Results.P_Minus]=ttest2(Pop1_Minus_Max,Pop2_Minus_Max,'Vartype','unequal');
[~,Results.P_Plus_Passive]=ttest2(Passive_Max,Pop2_Plus_Max,'Vartype','unequal');
[~,Results.P_Minus_Passive]=ttest2(Passive_Max,Pop2_Minus_Max,'Vartype','unequal');
[~,Results.P_2]=ttest2(Pop2_Plus_Max,-Pop2_Minus_Max,'Vartype','unequal');

%% Plot Points of Significance

%Subplot 2
subplot(3,1,2)
%Vertikal Line Pop1 Plus
plot([B1*1000 B1*1000],[1.1 1.2],'k','LineWidth',2)
%Vertikal Line Pop1 Plus
plot([B3*1000 B3*1000],[1.1 1.2],'k','LineWidth',2)
%Horizontal Line Pop1 Plus
plot([B1*1000 B3*1000],[1.2 1.2],'k','LineWidth',2)

%Vertikal Line Pop1 Minus
plot([B2*1000 B2*1000],[1.1 1.2],'k','LineWidth',2)
%Vertikal Line Pop1 Minus
plot([B4*1000 B4*1000],[1.1 1.2],'k','LineWidth',2)
%Horizontal Line Pop1 Minus
plot([B2*1000 B4*1000],[1.2 1.2],'k','LineWidth',2)


%Subplot 3
subplot(3,1,3)
%Vertikal Line Pop1 Plus
plot([B5*1000+0.25 B5*1000+0.25],[1.1 1.2],'k','LineWidth',2)
%Vertikal Line Pop1 Plus
plot([B3*1000 B3*1000],[1.1 1.2],'k','LineWidth',2)
%Horizontal Line Pop1 Plus
plot([B5*1000+0.25 B3*1000],[1.2 1.2],'k','LineWidth',2)

%Vertikal Line Pop1 Minus
plot([B5*1000-0.25 B5*1000-0.25],[1.1 1.2],'k','LineWidth',2)
%Vertikal Line Pop1 Minus
plot([B4*1000 B4*1000],[1.1 1.2],'k','LineWidth',2)
%Horizontal Line Pop1 Minus
plot([B5*1000-0.25 B4*1000],[1.2 1.2],'k','LineWidth',2)
