# Supplementary material for: Nanoresolution real-time 3D orbital tracking for studying mitochondrial trafficking in vertebrate axons in vivo
Source: eLife. 2019 Jun 10;8:e46059. doi: 10.7554/eLife.46059 (PMC6579510; doi:10.7554/eLife.46059)
Supplement: Figure 2—source data 1. [file elife-46059-fig2-data1.zip › Figure 2 - Source Data and Code/Trajectories/Plot_Trajectories.m]

%% Load Data
%Retrograde Untreated 21.03.2014 Fish 1 Trajectory 1
%Anterograde Untreated 24.01.2014 Fish 5 Trajectory 2
load('2014.01.24 Fish 5 - Trajectory2.mat')
Anterograde=M_File;
load('2014.03.21 Fish 1 - Trajectory1.mat');
Retrograde=M_File;
clear M_File

%% Recolor Trajectory

R=[197/255 33/255 36/255];
G=[71/255 174/255 76/255];
B=[9/255 113/255 184/255];
M=[243/255 147/255 35/255]; % Now Orange
Y=[229/255 209/255 0/255];

%Anterograde
for i=1:length(Anterograde.Dynamics.RGB_Population_Status(100:20000,:))
    %Pop1_Plus
    if mean(Anterograde.Dynamics.RGB_Population_Status(i,:) == [0 1 0]) == 1
        Anterograde_Color(i,:)=G;
        
    %Pop2_Plus
    elseif mean(Anterograde.Dynamics.RGB_Population_Status(i,:) == [0 0 1]) == 1
        Anterograde_Color(i,:)=Y;
        
    %Pop1_Minus
    elseif mean(Anterograde.Dynamics.RGB_Population_Status(i,:) == [1 0 0]) == 1
        Anterograde_Color(i,:)=B;
        
    %Pop2_Minus
    elseif mean(Anterograde.Dynamics.RGB_Population_Status(i,:) == [1 0 1]) == 1
        Anterograde_Color(i,:)=M;
        
    %Passive
    elseif mean(Anterograde.Dynamics.RGB_Population_Status(i,:) == [1 1 0]) == 1
        Anterograde_Color(i,:)=R;
    end
    
end


%Retrograde
for i=1:length(Retrograde.Dynamics.RGB_Population_Status(1:20000,:))
    %Pop1_Plus
    if mean(Retrograde.Dynamics.RGB_Population_Status(i,:) == [0 1 0]) == 1
        Retrograde_Color(i,:)=G;
        
    %Pop2_Plus
    elseif mean(Retrograde.Dynamics.RGB_Population_Status(i,:) == [0 0 1]) == 1
        Retrograde_Color(i,:)=Y;
        
    %Pop1_Minus
    elseif mean(Retrograde.Dynamics.RGB_Population_Status(i,:) == [1 0 0]) == 1
        Retrograde_Color(i,:)=B;
        
    %Pop2_Minus
    elseif mean(Retrograde.Dynamics.RGB_Population_Status(i,:) == [1 0 1]) == 1
        Retrograde_Color(i,:)=M;
        
    %Passive
    elseif mean(Retrograde.Dynamics.RGB_Population_Status(i,:) == [1 1 0]) == 1
        Retrograde_Color(i,:)=R;
    end
    
end

%% Thin out Data Points
%Plot every 10th data point
Antero_Remove_Temp=[];
Antero_Remove=1:1:length(Anterograde.Trajectory.Trajectory(100:20000));
for i=1:length(Antero_Remove)
    if rem(i,10) ~= 0
    Antero_Remove_Temp=[Antero_Remove_Temp i];
    end
end

Retrograde_Remove_Temp=[];
Retrograde_Remove=1:1:length(Retrograde.Trajectory.Trajectory(1:20000));
for i=1:length(Retrograde_Remove)
    if rem(i,10) ~= 0
    Retrograde_Remove_Temp=[Retrograde_Remove_Temp i];
    end
end


%% Plot Trajectories
figure(1)
%panel a
subplot(2,1,1)
Ant_Plot_X=Anterograde.Trajectory.Trajectory(100:20000,1);
Ant_Plot_X(Antero_Remove_Temp)=[];
Ant_Plot_Y=Anterograde.Trajectory.Trajectory(100:20000,2);
Ant_Plot_Y(Antero_Remove_Temp)=[];
Ant_Plot_Z=Anterograde.Trajectory.Trajectory(100:20000,3);
Ant_Plot_Z(Antero_Remove_Temp)=[];
Ant_Plot_Color=Anterograde_Color;
Ant_Plot_Color(Antero_Remove_Temp,:)=[];

scatter3(Ant_Plot_X,Ant_Plot_Y,Ant_Plot_Z,ones(length(Ant_Plot_Z),1)*5,Ant_Plot_Color)
axis equal
view([290 18])
set(gca,'XTick',[],'YTick',[],'ZTick',[])
box on

subplot(2,1,2)

Retr_Plot_X=Retrograde.Trajectory.Trajectory(1:20000,1);
Retr_Plot_X(Retrograde_Remove_Temp)=[];
Retr_Plot_Y=Retrograde.Trajectory.Trajectory(1:20000,2);
Retr_Plot_Y(Retrograde_Remove_Temp)=[];
Retr_Plot_Z=Retrograde.Trajectory.Trajectory(1:20000,3);
Retr_Plot_Z(Retrograde_Remove_Temp)=[];
Retr_Plot_Color=Retrograde_Color;
Retr_Plot_Color(Retrograde_Remove_Temp,:)=[];

scatter3(Retr_Plot_X,Retr_Plot_Y,Retr_Plot_Z,ones(length(Retr_Plot_Z),1)*5,Retr_Plot_Color)
axis equal
view([290 18])
set(gca,'XTick',[],'YTick',[],'ZTick',[])
box on

%% Plot Blowups
figure(2)
% panel a
subplot(2,1,1)
Ant_Plot_X=Anterograde.Trajectory.Trajectory(10000:12000,1);
Ant_Plot_Y=Anterograde.Trajectory.Trajectory(10000:12000,2);
Ant_Plot_Z=Anterograde.Trajectory.Trajectory(10000:12000,3);
Ant_Plot_Color=Anterograde_Color(9900:11900,:);

scatter3(Ant_Plot_X,Ant_Plot_Y,Ant_Plot_Z,ones(length(Ant_Plot_Z),1)*10,Ant_Plot_Color,'filled')

view([290 18])
set(gca,'XTick',[],'YTick',[],'ZTick',[])
axis equal

box on

subplot(2,1,2)

Retr_Plot_X=Retrograde.Trajectory.Trajectory(11700:12700,1);
Retr_Plot_Y=Retrograde.Trajectory.Trajectory(11700:12700,2);
Retr_Plot_Z=Retrograde.Trajectory.Trajectory(11700:12700,3);
Retr_Plot_Color=Retrograde_Color(11700:12700,:);

scatter3(Retr_Plot_X,Retr_Plot_Y,Retr_Plot_Z,ones(length(Retr_Plot_Z),1)*10,Retr_Plot_Color,'filled')
axis equal
view([290 18])
set(gca,'XTick',[],'YTick',[],'ZTick',[])
box on
%% Plot Chimographs
Time=1:1:length(Anterograde.Trajectory.Trajectory(100:20000,2));
Time=Time*0.01;
X=Anterograde.Trajectory.Trajectory(100:20000,1);
Y=Anterograde.Trajectory.Trajectory(100:20000,2);
dr=sqrt(X.^2+Y.^2);
%Anterograde_Color=circshift(Anterograde_Color,-32);
figure(3)
%panel b
subplot(2,1,1)
scatter(dr,Time,ones(length(Time),1)*10,Anterograde_Color)
xlim([8 75])
ylim([-5 145])
set(gca,'XTick',[],'YTick',[])
box on

subplot(2,1,2)
Time=1:1:length(Retrograde.Trajectory.Trajectory(1:20000,2));
Time=Time*0.01;
X=Retrograde.Trajectory.Trajectory(1:20000,1);
Y=Retrograde.Trajectory.Trajectory(1:20000,2);
dr=sqrt(X.^2+Y.^2);
%Retrograde_Color=circshift(Retrograde_Color,-32);
scatter(-dr,Time,ones(length(Time),1)*10,Retrograde_Color(1:20000,:))
xlim([-100 0])
ylim([-5 160])
set(gca,'XTick',[],'YTick',[])
box on
