# Supplementary material for: Nanoresolution real-time 3D orbital tracking for studying mitochondrial trafficking in vertebrate axons in vivo
Source: eLife. 2019 Jun 10;8:e46059. doi: 10.7554/eLife.46059 (PMC6579510; doi:10.7554/eLife.46059)
Supplement: Figure 2—figure supplement 1—source data 1. [file elife-46059-fig2-figsupp1-data1.zip › Supplementary Figure 4 - Source Data and Code/MLE_Plot.m]

figure(1)

R=[197/255 33/255 36/255];
G=[71/255 174/255 76/255];
B=[9/255 113/255 184/255];
M=[243/255 147/255 35/255]; % Now Orange
Y=[229/255 209/255 0/255];
%% Plot Data in MLE Fit Tab
%Anterograde
if isfield(M_File,'Dynamics') == 1
    if M_File.Dynamics.Enough_Data_Plus == 1
        
        %Plot Velocity Histogram
        subplot(2,2,4)
        plot(M_File.Dynamics.Plus_Duration_Active_Phase,M_File.Dynamics.Plus_XYDisplacement,'.k','MarkerSize',15);
%         xlabel('Duration [s]');
%         ylabel('XY Displacement [�m]');
%         title('Anterograde Velocity');
        xlim([-0.1 max(M_File.Dynamics.Plus_Duration_Active_Phase)*1.1])
        ylim([-0.1 max(M_File.Dynamics.Plus_XYDisplacement)*1.1])
        subplot(2,2,2)
        bar(0:0.05:1.25,hist(M_File.Dynamics.Plus_XYDisplacement./M_File.Dynamics.Plus_Duration_Active_Phase',0:0.05:1.25),'FaceColor',[0.5 0.5 0.5],'EdgeColor','none')
%         xlabel('Velocity [�m/s]');
%         ylabel('# of Events');
%         title('Anterograde Velocity Histogram');
        xlim([0 1.25])
        ylim([0 max(hist(M_File.Dynamics.Plus_XYDisplacement./M_File.Dynamics.Plus_Duration_Active_Phase',0:0.05:1.25))+1])
        
    end
    
    
    
    % Plot MLE Fit
    if M_File.Dynamics.Enough_Data_Plus==1;
        if isfield(M_File,'MLE_Fit')==1
            if M_File.MLE_Fit.Plus==2;
                subplot(2,2,2)
                hold on
                x=0:0.005:1.25;
                
                y=M_File.MLE_Fit.Plus_P_Value*normpdf(x,...
                    M_File.MLE_Fit.Pop1_Plus_Velocity_Temp,M_File.MLE_Fit.Pop1_Plus_Velocity_Std_Temp);
                Max=max(hist(M_File.Dynamics.Plus_XYDisplacement./M_File.Dynamics.Plus_Duration_Active_Phase',0:0.05:1.25));
                Temp=Max/max(y);
                
                plot(x,y*Temp,'Color',G,'LineWidth',2)
                plot(x,(1-M_File.MLE_Fit.Plus_P_Value)*normpdf(x,M_File.MLE_Fit.Pop2_Plus_Velocity_Temp,M_File.MLE_Fit.Pop2_Plus_Velocity_Std_Temp)*Temp,'Color',Y,'LineWidth',2)
                hold off
            else
                subplot(2,2,2)
                hold on
                x=0:0.05:1.25;
                if M_File.MLE_Fit.Pop1_Plus_Velocity_Temp > 0
                    plot(x,normpdf(x,M_File.MLE_Fit.Pop1_Plus_Velocity_Temp,M_File.MLE_Fit.Pop1_Plus_Velocity_Std_Temp),'Color',G,'LineWidth',2);
                else
                    plot(x,normpdf(x,M_File.MLE_Fit.Pop2_Plus_Velocity_Temp,M_File.MLE_Fit.Pop2_Plus_Velocity_Std_Temp),'Color',Y,'LineWidth',2);
                end
                hold off
            end
        end
    
    end
    
    
    %Plot Point Assignement into Velocity Plot
    if M_File.Dynamics.Enough_Data_Plus==1;
        if isfield(M_File,'MLE_Fit')==1
            if M_File.MLE_Fit.Plus == 2
                subplot(2,2,4)
                hold on
                plot(M_File.Pop1_Plus.Duration_Active_Phase,M_File.Pop1_Plus.XY_Displacement,'Color',G,'LineStyle','none','Marker','o','MarkerSize',10)
                plot(M_File.Pop2_Plus.Duration_Active_Phase,M_File.Pop2_Plus.XY_Displacement,'Color',Y,'LineStyle','none','Marker','o','MarkerSize',10)
                hold off
            else
                if M_File.MLE_Fit.Pop1_Plus_Velocity_Temp > 0
                    subplot(2,2,4)
                    hold on
                    plot(M_File.Pop1_Plus.Duration_Active_Phase,M_File.Pop1_Plus.XY_Displacement,'og','MarkerSize',10)
                    hold off
                else
                    subplot(2,2,4)
                    hold on
                    plot(M_File.Pop2_Plus.Duration_Active_Phase,M_File.Pop2_Plus.XY_Displacement,'ob','MarkerSize',10)
                    hold off
                end
            end
        end
    else
        
    end
    
    
    
    
end

%Retrograde
if isfield(M_File,'Dynamics') == 1
    if M_File.Dynamics.Enough_Data_Minus == 1
        
        %Plot Velocity Histogram
        subplot(2,2,3)
        plot(M_File.Dynamics.Minus_Duration_Active_Phase,M_File.Dynamics.Minus_XYDisplacement,'.k','MarkerSize',15);
%         xlabel('Duration [s]');
%         ylabel('XY Displacement [�m]');
%         title('Retrograde Velocity');
        xlim([-0.1 max(M_File.Dynamics.Minus_Duration_Active_Phase)*1.1])
        ylim([-0.1 max(M_File.Dynamics.Minus_XYDisplacement)*1.1])
        
        subplot(2,2,1)
        bar(0:0.05:1.25,hist(M_File.Dynamics.Minus_XYDisplacement...
            ./M_File.Dynamics.Minus_Duration_Active_Phase',0:0.05:1.25),...
            'FaceColor',[0.5 0.5 0.5],'EdgeColor','none')
%         xlabel('Velocity [�m/s]');
%         ylabel('# of Events');
%         title('Retrograde Velocity Histogram');
        xlim([0 1.25])
        ylim([0 max(hist(M_File.Dynamics.Minus_XYDisplacement./M_File.Dynamics.Minus_Duration_Active_Phase',0:0.05:1.25))+1])
        
        
    end
    
    
    % Plot MLE Fit
    if M_File.Dynamics.Enough_Data_Minus==1;
        if isfield(M_File,'MLE_Fit')==1
            if M_File.MLE_Fit.Minus==2;
                subplot(2,2,1)
                hold on
                x=0:0.005:1.25;
                
                y=M_File.MLE_Fit.Minus_P_Value*normpdf(x,...
                    M_File.MLE_Fit.Pop1_Minus_Velocity_Temp,M_File.MLE_Fit.Pop1_Minus_Velocity_Std_Temp);
                Max=max(hist(M_File.Dynamics.Minus_XYDisplacement./M_File.Dynamics.Minus_Duration_Active_Phase',0:0.05:1.25));
                Temp=Max/max(y);
                
                plot(x,y*Temp,'Color',B,'LineWidth',2)
                plot(x,(1-M_File.MLE_Fit.Minus_P_Value)*normpdf(x,M_File.MLE_Fit.Pop2_Minus_Velocity_Temp,M_File.MLE_Fit.Pop2_Minus_Velocity_Std_Temp)*Temp,'Color',M,'LineWidth',2)
                hold off
                
                
            else
                subplot(2,2,1)
                hold on
                x=0:0.005:1.25;
                if M_File.MLE_Fit.Pop1_Minus_Velocity_Temp > 0
                    plot(x,normpdf(x,M_File.MLE_Fit.Pop1_Minus_Velocity_Temp,M_File.MLE_Fit.Pop1_Minus_Velocity_Std_Temp),'r','LineWidth',2);
                else
                    plot(x,normpdf(x,M_File.MLE_Fit.Pop2_Minus_Velocity_Temp,M_File.MLE_Fit.Pop2_Minus_Velocity_Std_Temp),'r','LineWidth',2);
                end
                hold off
                
                
            end
        end
        
        
    end
    
    
    %Plot Point Assignement into Velocity Plot
    if M_File.Dynamics.Enough_Data_Minus==1;
        if isfield(M_File,'MLE_Fit')==1
            if M_File.MLE_Fit.Minus == 2
                subplot(2,2,3)
                hold on
                plot(M_File.Pop1_Minus.Duration_Active_Phase,M_File.Pop1_Minus.XY_Displacement,'Color',B,'LineStyle','none','Marker','o','MarkerSize',10)
                plot(M_File.Pop2_Minus.Duration_Active_Phase,M_File.Pop2_Minus.XY_Displacement,'Color',M,'LineStyle','none','Marker','o','MarkerSize',10)
                hold off
            else
                if M_File.MLE_Fit.Pop1_Minus_Velocity_Temp > 0
                    subplot(2,2,3)
                    hold on
                    plot(M_File.Pop1_Minus.Duration_Active_Phase,M_File.Pop1_Minus.XY_Displacement,'or','MarkerSize',10)
                    hold off
                else
                    subplot(2,2,3)
                    hold on
                    plot(M_File.Pop2_Minus.Duration_Active_Phase,M_File.Pop2_Minus.XY_Displacement,'ob','MarkerSize',10)
                    hold off
                end
            end
        end
         
        
        
        
        
    end
    subplot(2,2,1)
    set(gca,'XTick',[],'YTick',[])
    subplot(2,2,2)
     set(gca,'XTick',[],'YTick',[])
    subplot(2,2,3)
     set(gca,'XTick',[],'YTick',[])
    subplot(2,2,4)
     set(gca,'XTick',[],'YTick',[])
else
    
    
end
