# Supplementary material for: Nanoresolution real-time 3D orbital tracking for studying mitochondrial trafficking in vertebrate axons in vivo
Source: eLife. 2019 Jun 10;8:e46059. doi: 10.7554/eLife.46059 (PMC6579510; doi:10.7554/eLife.46059)
Supplement: Figure 2—figure supplement 2—source data 1. [file elife-46059-fig2-figsupp2-data1.zip › Supplementary Figure 5 - Source Data and Code/Plot_Binned_Pause_Durations.m]

clear all
close all

%% load data
load('Summary All Trajectories.mat')
Orbit_Time=0.01;

%% Histogram axis
xhist=0:1:35;

%% Bin Pausing Time for fast-fast transitions
yhist_Fast_Fast=hist([Summary.Transition.Pause{1,1}, ...
    Summary.Transition.Pause{2,2}]*Orbit_Time,xhist);
figure(1)
subplot(3,1,1)
bar(xhist,yhist_Fast_Fast,'EdgeColor','none','BarWidth',1)
xlim([-1 15])
ylim([0 130])
hold on
% Plot Fit
a=125.3;
b=-0.5167;
Decay_Fast_Fast=-1/b;
fit=a*exp(b*xhist);
plot(xhist,fit,'r','LineWidth',2)
hold off

%% Bin Pausing Time for fast-slow transitions
yhist_Fast_Slow=hist([Summary.Transition.Pause{1,3}, ...
    Summary.Transition.Pause{2,4},...
    Summary.Transition.Pause{3,1},...
    Summary.Transition.Pause{4,2}]*Orbit_Time,xhist);
figure(1)
subplot(3,1,2)
bar(xhist,yhist_Fast_Slow,'EdgeColor','none','BarWidth',1)
xlim([-1 15])
ylim([0 130])
hold on
% Plot Fit
a=122.6;
b=-0.5079;
Decay_Fast_Slow=-1/b;
fit=a*exp(b*xhist);
plot(xhist,fit,'r','LineWidth',2)
hold off

%% Bin Pausing Time for slow-slow transitions
yhist_Slow_Slow=hist([Summary.Transition.Pause{3,3}, ...
    Summary.Transition.Pause{4,4},...
    Summary.Transition.Pause{3,4},...
    Summary.Transition.Pause{4,3}]*Orbit_Time,xhist);
figure(1)
subplot(3,1,3)
bar(xhist,yhist_Slow_Slow,'EdgeColor','none','BarWidth',1)
xlim([-1 15])
ylim([0 130])
hold on
% Plot Fit
a=117.1;
b=-0.3127;
Decay_Slow_Slow=-1/b;
fit=a*exp(b*xhist);
plot(xhist,fit,'r','LineWidth',2)
hold off
