# Supplementary material for: Nanoresolution real-time 3D orbital tracking for studying mitochondrial trafficking in vertebrate axons in vivo
Source: eLife. 2019 Jun 10;8:e46059. doi: 10.7554/eLife.46059 (PMC6579510; doi:10.7554/eLife.46059)
Supplement: Figure 3—source data 1. [file elife-46059-fig3-data1.zip]

Archive with 31 entries (26 files):
- Figure 3 - Source Data and Code/
- Figure 3 - Source Data and Code/Panel A/
- Figure 3 - Source Data and Code/Panel A/2014.03.21 Fish 1 - Trajectory1.mat
- Figure 3 - Source Data and Code/Panel A/Kymograph_Plot_For_Video.m
- Figure 3 - Source Data and Code/Panel B/
- Figure 3 - Source Data and Code/Panel B/Colocalization_Plot.m
- Figure 3 - Source Data and Code/Panel B/Untreated Fish - Summary All Trajectories.mat
- Figure 3 - Source Data and Code/Panel B/Untreated Fish - Summary Anterograde Trajectories.mat
- Figure 3 - Source Data and Code/Panel B/Untreated Fish - Summary Retrograde Trajectories.mat
- Figure 3 - Source Data and Code/Panel C/
- Figure 3 - Source Data and Code/Panel C/Main_Traveltime_Binning.m
- Figure 3 - Source Data and Code/Panel C/Read_Tifstack.m
- Figure 3 - Source Data and Code/Panel C/Repetitive 3 - 2015.07.09/
- Figure 3 - Source Data and Code/Panel C/Repetitive 3 - 2015.07.09/2015.07.09 Fish 1 - Trajectory 1.mat
- Figure 3 - Source Data and Code/Panel C/Repetitive 3 - 2015.07.09/2015.07.09 Fish 1 - Trajectory 11.mat
- Figure 3 - Source Data and Code/Panel C/Repetitive 3 - 2015.07.09/2015.07.09 Fish 1 - Trajectory 12.1.mat
- Figure 3 - Source Data and Code/Panel C/Repetitive 3 - 2015.07.09/2015.07.09 Fish 1 - Trajectory 13.mat
- Figure 3 - Source Data and Code/Panel C/Repetitive 3 - 2015.07.09/2015.07.09 Fish 1 - Trajectory 14.mat
- Figure 3 - Source Data and Code/Panel C/Repetitive 3 - 2015.07.09/2015.07.09 Fish 1 - Trajectory 16.mat
- Figure 3 - Source Data and Code/Panel C/Repetitive 3 - 2015.07.09/2015.07.09 Fish 1 - Trajectory 17.mat
- Figure 3 - Source Data and Code/Panel C/Repetitive 3 - 2015.07.09/2015.07.09 Fish 1 - Trajectory 2.mat
- Figure 3 - Source Data and Code/Panel C/Repetitive 3 - 2015.07.09/2015.07.09 Fish 1 - Trajectory 3.mat
- Figure 3 - Source Data and Code/Panel C/Repetitive 3 - 2015.07.09/2015.07.09 Fish 1 - Trajectory 5.mat
- Figure 3 - Source Data and Code/Panel C/Repetitive 3 - 2015.07.09/2015.07.09 Fish 1 - Trajectory 6.mat
- Figure 3 - Source Data and Code/Panel C/Repetitive 3 - 2015.07.09/2015.07.09 Fish 1 - Trajectory 7.mat
- Figure 3 - Source Data and Code/Panel C/Repetitive 3 - 2015.07.09/2015.07.09 Fish 1 - Trajectory 8.mat
- Figure 3 - Source Data and Code/Panel C/Repetitive 3 - 2015.07.09/2015.07.09 Fish 1 - Trajectory 9.mat
- Figure 3 - Source Data and Code/Panel C/Repetitive 3 - 2015.07.09/Mapping Calibration.tif
- Figure 3 - Source Data and Code/Panel C/Repetitive 3 - 2015.07.09/Movie 1.tif
- Figure 3 - Source Data and Code/Panel C/Repetitive 3 - 2015.07.09/Thumbs.db
- Figure 3 - Source Data and Code/Panel C/Repetitive 3 - 2015.07.09/Transfermatrix.mat
