# Supplementary material for: Nanoresolution real-time 3D orbital tracking for studying mitochondrial trafficking in vertebrate axons in vivo
Source: eLife. 2019 Jun 10;8:e46059. doi: 10.7554/eLife.46059 (PMC6579510; doi:10.7554/eLife.46059)
Supplement: Figure 3—source data 1. [file elife-46059-fig3-data1.zip › Figure 3 - Source Data and Code/Panel A/Kymograph_Plot_For_Video.m]

clear all
close all

%% Load Data
load('2014.03.21 Fish 1 - Trajectory1.mat')

%% Take part of Trajectory between frames 56 to 101.
Trajectory_Start=find(M_File.Trajectory.Camera_Frame == 37);
Trajectory_Start=Trajectory_Start(1);
Trajectory_End=find(M_File.Trajectory.Camera_Frame == 65);
Trajectory_End=Trajectory_End(1);

%% Create Lateral Kymograph Data
Time=((Trajectory_Start:1:Trajectory_End)-789)*0.01; %Unit = Seconds
KymoX=M_File.Trajectory.Trajectory(Trajectory_Start:Trajectory_End,1);
KymoY=M_File.Trajectory.Trajectory(Trajectory_Start:Trajectory_End,2);
Kymodr=sqrt(KymoX.^2+KymoY.^2);

%Color Data
R=M_File.Dynamics.RGB_Population_Status(Trajectory_Start:Trajectory_End,1);
G=M_File.Dynamics.RGB_Population_Status(Trajectory_Start:Trajectory_End,2);
B=M_File.Dynamics.RGB_Population_Status(Trajectory_Start:Trajectory_End,3);

for i=1:length(R)
    if R(i) == 1 && G(i) == 0 && B(i) == 0
        R(i)=9/255;
        G(i)=113/255;
        B(i)=184/255;
        
    elseif R(i) == 1 && G(i) == 1 && B(i) == 0
        R(i)=197/255;
        G(i)=33/255;
        B(i)=36/255;
    elseif R(i) == 1 && G(i) == 0 && B(i) == 1
        R(i)=243/255;
        G(i)=147/255;
        B(i)=35/255;
    end
end

%% Get Mitochondria positions
Mito=M_File.Video_Data.MitoPosOrb(Trajectory_Start:Trajectory_End,1);
if Mito(1) == 1
Mito_Start=1;
else
    Mito_Start=0;
end
Mito_End=0;

for i=2:length(Mito)
    if Mito(i-1) < Mito(i)
        Mito_Start=[Mito_Start i];
    elseif Mito(i-1) > Mito(i)
        Mito_End=[Mito_End i];
    end
end
Mito_Start(Mito_Start==0)=[];
Mito_End(Mito_End==0)=[];


%% Plot Kymograph

figure(1)
%panel a
hold on
for i=1:length(Mito_Start)
   fill([min(Time)-0.5 max(Time)+0.5 max(Time)+0.5 min(Time)-0.5],...
       [-Kymodr(Mito_Start(i)) -Kymodr(Mito_Start(i)) -Kymodr(Mito_End(i)) -Kymodr(Mito_End(i))],...
       [0.5 0.5 0.5])
       
       
    
end

scatter(Time,KymoY,ones(length(R),1)*5,[R G B])
xlim([min(Time)-0.1 max(Time)+0.1])
ylim([min(KymoY)-0.1 max(KymoY)+0.1])
view([-90 -90])
set(gca,'XTick',[],'YTick',[])
