# Supplementary material for: Nanoresolution real-time 3D orbital tracking for studying mitochondrial trafficking in vertebrate axons in vivo
Source: eLife. 2019 Jun 10;8:e46059. doi: 10.7554/eLife.46059 (PMC6579510; doi:10.7554/eLife.46059)
Supplement: Figure 3—source data 1. [file elife-46059-fig3-data1.zip › Figure 3 - Source Data and Code/Panel B/Colocalization_Plot.m]

clear all
close all

%% Load Retrograde Data
load('Untreated Fish - Summary Retrograde Trajectories.mat')
Retrograde=Summary;
clear Summary

%% Load Retrograde Data
load('Untreated Fish - Summary Anterograde Trajectories.mat')
Anterograde=Summary;
clear Summary

%% Color Data
R=[197/255 33/255 36/255];
G=[71/255 174/255 76/255];
B=[9/255 113/255 184/255];
M=[243/255 147/255 35/255]; % Now Orange
Y=[229/255 209/255 0/255];

%% Handle Retrograde Data that Mito and Track = 50%
% Order of Elements
% [Pop1_Plus Pop2_Plus Pop1_Minus Pop2_Minus Passive]
Retrograde_Mito=[1,...
    Retrograde.Colocalization.Orbits.Mito_Pop2_Plus,...
    Retrograde.Colocalization.Orbits.Mito_Pop1_Minus,...
    Retrograde.Colocalization.Orbits.Mito_Pop2_Minus,...
    Retrograde.Colocalization.Orbits.Mito_Passive];
Retrograde_Mito=Retrograde_Mito/sum(Retrograde_Mito)/2;

Retrograde_Track=[1,...
    Retrograde.Colocalization.Orbits.Track_Pop2_Plus,...
    Retrograde.Colocalization.Orbits.Track_Pop1_Minus,...
    Retrograde.Colocalization.Orbits.Track_Pop2_Minus,...
    Retrograde.Colocalization.Orbits.Track_Passive];
Retrograde_Track=Retrograde_Track/sum(Retrograde_Track)/2;
figure(1)
% panel b
h1=pie([Retrograde_Mito fliplr(Retrograde_Track)])
hp1 =findobj(h1, 'Type', 'patch');
set(hp1(1), 'FaceColor', G); %Pop1_Plus
set(hp1(2), 'FaceColor', Y); %Pop2_Plus
set(hp1(3), 'FaceColor', B); %Pop1_Minus
set(hp1(4), 'FaceColor', M); %Pop2_Minus
set(hp1(5), 'FaceColor', R); %Passive
set(hp1(6), 'FaceColor', R); %Passive
set(hp1(7), 'FaceColor', M); %Pop2_Minus
set(hp1(8), 'FaceColor', B); %Pop1_Minus
set(hp1(9), 'FaceColor', Y); %Pop2_Plus
set(hp1(10), 'FaceColor', G); %Pop1_Plus

%% Handle Anterograde Data that Mito and Track = 50%
% Order of Elements
% [Pop1_Plus Pop2_Plus Pop1_Minus Pop2_Minus Passive]
Anterograde_Mito=[Anterograde.Colocalization.Orbits.Mito_Pop1_Plus,...
    Anterograde.Colocalization.Orbits.Mito_Pop2_Plus,...
    1,...
    Anterograde.Colocalization.Orbits.Mito_Pop2_Minus,...
    Anterograde.Colocalization.Orbits.Mito_Passive];
Anterograde_Mito=Anterograde_Mito/sum(Anterograde_Mito)/2;

Anterograde_Track=[Anterograde.Colocalization.Orbits.Track_Pop1_Plus,...
    Anterograde.Colocalization.Orbits.Track_Pop2_Plus,...
    1,...
    Anterograde.Colocalization.Orbits.Track_Pop2_Minus,...
    Anterograde.Colocalization.Orbits.Track_Passive];
Anterograde_Track=Anterograde_Track/sum(Anterograde_Track)/2;


figure(2)
% panel b
h2=pie([Anterograde_Mito fliplr(Anterograde_Track)]);
hp2 =findobj(h2, 'Type', 'patch');
set(hp2(1), 'FaceColor', G); %Pop1_Plus
set(hp2(2), 'FaceColor', Y); %Pop2_Plus
set(hp2(3), 'FaceColor', B); %Pop1_Minus
set(hp2(4), 'FaceColor', M); %Pop2_Minus
set(hp2(5), 'FaceColor', R); %Passive
set(hp2(6), 'FaceColor', R); %Passive
set(hp2(7), 'FaceColor', M); %Pop2_Minus
set(hp2(8), 'FaceColor', B); %Pop1_Minus
set(hp2(9), 'FaceColor', Y); %Pop2_Plus
set(hp2(10), 'FaceColor', G); %Pop1_Plus
