# Supplementary material for: Nanoresolution real-time 3D orbital tracking for studying mitochondrial trafficking in vertebrate axons in vivo
Source: eLife. 2019 Jun 10;8:e46059. doi: 10.7554/eLife.46059 (PMC6579510; doi:10.7554/eLife.46059)
Supplement: Figure 3—source data 1. [file elife-46059-fig3-data1.zip › Figure 3 - Source Data and Code/Panel C/Main_Traveltime_Binning.m]

clear all
close all

%% Select Folder
Folder_Name=uigetdir('','Select Folder for Summary');
File_List=dir(Folder_Name);

%% Select Files to load
j=1;
for i=1:length(File_List)
    Free_Temp=File_List(i);
    if Free_Temp.isdir == 0
        [~,name,ext] = fileparts(Free_Temp.name);
        if strcmp('.mat',ext) == 1 && strcmp('Transfermatrix',name)~= 1
            Data{j,1}=fullfile(Folder_Name,Free_Temp.name);
            Data{j,2}=true;
            j=j+1;
        end
    end
end


%% Orbit TIme
Orbit_Time=0.01;
%% Create n*m Matrix with n-sized bins for all m trajectories
Binsize=0.1; %Spatial Binsize [µm]
X_Min=-25; %[µm]
X_Max=25; %[µm]
Bins=((X_Max-X_Min)/Binsize)+1;
X_Axis=X_Min:Binsize:X_Max;
Travel_Time_Mat=zeros(length(Data(:,1)),Bins)-0.1;


%% Fill Traveltime per bin.
% Check start and endpoint in matrix depending on y-min and y-max of the
% trajectory.

figure(1)
hold on
for i=1:length(Data(:,1))
    %Load Data File
    load(Data{i,1});
    
    Free_Temp.X_Min=min(M_File.Trajectory.Trajectory(:,2));
    Free_Temp.X_Max=max(M_File.Trajectory.Trajectory(:,2));
    Free_Temp.Startpoint=find(X_Axis < Free_Temp.X_Min);
    Free_Temp.Startpoint=Free_Temp.Startpoint(end);
    Free_Temp.Endpoint=find(X_Axis > Free_Temp.X_Max);
    Free_Temp.Endpoint=Free_Temp.Endpoint(1);
    
    %Calculate persistence time for each bin
    for j=Free_Temp.Startpoint:1:Free_Temp.Endpoint-1
        
        Travel_Time_Mat(i,j)=length(find(M_File.Trajectory.Trajectory(:,2) < X_Axis(j+1)))-...
            length(find(M_File.Trajectory.Trajectory(:,2) < X_Axis(j)));
        
        
        
    end
    %Travel_Time_Mat(i,:)=Travel_Time_Mat(i,:)/sum(Travel_Time_Mat(i,:));
    if M_File.Trajectory.Trajectory(1,2) > M_File.Trajectory.Trajectory(end,2)
        Direction(i)=-1;
    else
        Direction(i)=1;
    end
    
end
hold off


%% Load First Movie of the repetitive data
Tifstack=Read_Tifstack;

%% Smooth Tifstack
for i=1:size(Tifstack,3)
    Tifstack(:,:,i)=smooth2a(Tifstack(:,:,i),5,5);
    i
end

%% Remove moving Mitos
Timeshift=10;


for i=1:length(Tifstack(1,1,:))-Timeshift
    Comet=Tifstack(:,:,i+Timeshift)-Tifstack(:,:,i);
    Comet(Comet>0)=0;
    TempTif(:,:,i)=Tifstack(:,:,i)+Comet;
    i
end

FinalTif=mean(TempTif,3);
TempTif=mean(TempTif,3);
FinalTif=im2bw(FinalTif,mean(mean((FinalTif))+3*std(std(FinalTif))));


%% Convert X_Axis to Camera Coordinates
Temp_X_Axis=repmat(X_Axis,2,1)'/17.30;
[fileName,filePath] = uigetfile('*.mat', 'Open Transfermatrix');
if filePath==0, error('None selected!'); end
Filepath=fullfile(filePath,fileName);
load(Filepath)

for i=1:size(Temp_X_Axis,1)
    Cam_X_Axis(i,:)=round([1 Temp_X_Axis(i,1) Temp_X_Axis(i,2) Temp_X_Axis(i,1).*Temp_X_Axis(i,2) Temp_X_Axis(i,1).^2 Temp_X_Axis(i,2).^2]*Transfermatrix);
end


Cam_X_Axis=Cam_X_Axis(:,1);

%% Create Array to display X positions of mitochondria

Mito_Array=zeros(length(X_Axis),1);

for i=1:length(Cam_X_Axis);
    if Cam_X_Axis(i) > 0 && Cam_X_Axis(i) < 513
        if sum(FinalTif(:,Cam_X_Axis(i))) > 0
            Mito_Array(i)=1;
        end
    end
end
% clear Temp_Travel
% for i=1:length(Direction)
%     Temp_Travel(i,:)=Travel_Time_Mat(i,:)*Direction(i);
% end
% 
% Temp_Travel=Temp_Travel.*Mask;
% Temp_Travel(length(Temp_Travel(:,1))+1,:)=Temp_Travel(end,:);
% 
% 
% 
% figure('Position',[200 200 650 270])
% xaxis=-250:1:250;
% xaxis=xaxis/512*35;
% %Colormap
% 
% cmap = [197/255 33/255 36/255;
%     9/255 113/255 184/255;
%     71/255 174/255 76/255;
%      1 1 1];
% 
% Zcolor = zeros(size(Temp_Travel));
% threshold = 100;
% Zcolor(Temp_Travel <= -threshold)  = 1;
% Zcolor(Temp_Travel >= threshold)  = 1;% first row of cmap
% Zcolor(Temp_Travel > -threshold & Temp_Travel <=-1)  = 2;  % second row of cmap
% Zcolor(Temp_Travel < threshold & Temp_Travel >=1)  = 3; 
% Zcolor(Zcolor == 0) =4;
% 
% 
% surf(xaxis,1:length(Direction)+1,Temp_Travel,Zcolor,'EdgeColor','none')
% view([0 90])
% ylim([1 15])
% xlim([-15 15])
% colormap(cmap);
% 
% %% Find start & endpoint of each mito
% Start=0;
% s=1;
% End=0;
% e=1;
% for i=1:length(Mito_Array)-1
%     if Mito_Array(i+1) > Mito_Array(i)
%         Start(s)=i;
%         s=s+1;
%     elseif Mito_Array(i+1) < Mito_Array(i)
%         End(e)=i;
%         e=e+1;
%     end
%     
% end
% Start=(Start-255)/512*35;
% End=(End-255)/512*35;
% %% plot mito positions
% 
% hold on
% 
% for i=1:length(Start)
%    plot3([Start(i) Start(i)],[1 length(Direction)+1],[1000 1000],'k','LineWidth',2)
%    plot3([End(i) End(i)],[1 length(Direction)+1],[1000 1000],'k','LineWidth',2)
%    plot3([Start(i) End(i)],[1 1],[1000 1000],'k','LineWidth',2)
%     plot3([Start(i) End(i)],[length(Direction)+1 length(Direction)+1],[1000 1000],'k','LineWidth',2)
% end
% hold off


%create colorbar
R=1:size(Travel_Time_Mat,1);
R=R/size(Travel_Time_Mat,1);
G=1:size(Travel_Time_Mat,1);
G=G/size(Travel_Time_Mat,1);
G=1-G;
B=zeros(size(Travel_Time_Mat,1),1);
Color(:,1)=R;
Color(:,2)=G;
Color(:,3)=B;

figure('Position',[200 200 650 270])

bar(X_Axis,Mito_Array*max(max(Travel_Time_Mat))*0.01,'FaceColor',[0.5 0.5 0.5],'EdgeColor','none','BarWidth',1)
hold on
for i=1:size(Travel_Time_Mat,1)
    if Direction(i) < 0
        %scatter(X_Axis,(Travel_Time_Mat(i,:)*0.01),15,[9/255, 113/255 184/255],'filled','LineWidth',1)
    else
        scatter(X_Axis,Travel_Time_Mat(i,:)*0.01,15,[71/255, 174/255 76/255],'filled','LineWidth',1)
    end
end
xlim([-20 17])
ylim([0.01 max(max(Travel_Time_Mat))*Orbit_Time])
%ylim([0 12])
box on
set(gca,'XTick',[],'YTick',[])
%plot([-20 17],[1 1],'r')
hold off
xlabel('X [µm/s]')
ylabel('Speed [µm/s]')

%% Calculate Statistics: Fraction of points on mitos and not
% Mito_Size=10; %20 bin = 2 µm
%
% %Expand Array in retro or anterograde direction with the length of the
% %moving mito
% Antero_Mito_Array=Mito_Array;
% Retro_Mito_Array=Mito_Array;
% for i=1:length(Mito_Array)-1
%     %Anterograde Expansion
%     if (Mito_Array(i) < Mito_Array(i+1)) == 1
%         Antero_Mito_Array(i-Mito_Size+1:i)=ones(Mito_Size,1);
%
%         %Retrograde Expansion
%     elseif (Mito_Array(i) > Mito_Array(i+1)) == 1
%         Retro_Mito_Array(i+1:i+Mito_Size)=ones(Mito_Size,1);
%     end
% end
%
% Statistics.OverTresh_Mito=zeros(length(Travel_Time_Mat(:,1)),1);
% Statistics.OverTresh_Track=zeros(length(Travel_Time_Mat(:,1)),1);
% Statistics.UnderTresh_Mito=zeros(length(Travel_Time_Mat(:,1)),1);
% Statistics.UnderTresh_Track=zeros(length(Travel_Time_Mat(:,1)),1);
% Treshold_Level=1/Orbit_Time; %Treshold in Seconds
% %Iterate Trough Trajectories
% for i=1:length(Travel_Time_Mat(:,1))
%     Temp=Travel_Time_Mat(i,:);
%     %Anterograde
%     if Direction(i) > 0
%         for j=1:length(Temp)
%             %Stalling Time longer than Treshold
%             if Temp(j)>Treshold_Level
%                 %Check Wheter Mito is present or not
%                 if Antero_Mito_Array(j) == 1
%                     Statistics.OverTresh_Mito(i)=Statistics.OverTresh_Mito(i)+1;
%                 else
%                     Statistics.OverTresh_Track(i)=Statistics.OverTresh_Track(i)+1;
%                 end
%
%             else
%                 %Check Wheter Mito is present or not
%                 if Antero_Mito_Array(j) == 1
%                     Statistics.UnderTresh_Mito(i)=Statistics.UnderTresh_Mito(i)+1;
%                 else
%                     Statistics.UnderTresh_Track(i)=Statistics.UnderTresh_Track(i)+1;
%                 end
%             end
%
%         end
%
%
%         %Retrograde
%     else
%         for j=1:length(Temp)
%             %Stalling Time longer than Treshold
%             if Temp(j)>Treshold_Level
%                 %Check Wheter Mito is present or not
%                 if Retro_Mito_Array(j) == 1
%                     Statistics.OverTresh_Mito(i)=Statistics.OverTresh_Mito(i)+1;
%                 else
%                     Statistics.OverTresh_Track(i)=Statistics.OverTresh_Track(i)+1;
%                 end
%
%             else
%                 %Check Wheter Mito is present or not
%                 if Retro_Mito_Array(j) == 1
%                     Statistics.UnderTresh_Mito(i)=Statistics.UnderTresh_Mito(i)+1;
%                 else
%                     Statistics.UnderTresh_Track(i)=Statistics.UnderTresh_Track(i)+1;
%                 end
%             end
%
%         end
%     end
%
%
%
% end
%
%
% %Remove Zeros in data
% Statistics.OverTresh_Mito(Statistics.OverTresh_Mito==0)=[1];
% Statistics.OverTresh_Track(Statistics.OverTresh_Track==0)=[1];
%
% %Normalize Data with Area
% Mito_Area=sum(Antero_Mito_Array)/308;
% Track_Area=1-Mito_Area;
% Ratio=Mito_Area/Track_Area;
%
% Ratio_Over_Mean=(Statistics.OverTresh_Mito./Statistics.OverTresh_Track)*Ratio;
% Ratio_Over_Std=std(Statistics.OverTresh_Mito./Statistics.OverTresh_Track)*Ratio;
%
% Ratio_Under_Mean=(Statistics.UnderTresh_Mito./Statistics.UnderTresh_Track)*Ratio;
% Ratio_Under_Std=std(Statistics.UnderTresh_Mito./Statistics.UnderTresh_Track)*Ratio;
%
%
%


%% Bin to  500nm and check if plots are above 10 seconds treshold

Threshold=1; %unit [100nm/s]
%Check if higher than threshold
Above_Threshold=Travel_Time_Mat*0.01>Threshold;

%Bin into 500nm bins
Bins=10;

Retrograde_Threshold=zeros(1,round(length(Above_Threshold)/Bins));
Anterograde_Threshold=zeros(1,round(length(Above_Threshold)/Bins));

for i=1:round(length(Above_Threshold)/Bins)
    New_Above_Threshold(:,i)=sum(Above_Threshold(:,((Bins-1)*i+1):((Bins)*i+1)),2);
end
New_Above_Threshold=New_Above_Threshold>=1;
for i=1:length(Direction)
if Direction(i) < 0
        Retrograde_Threshold=vertcat(Retrograde_Threshold,New_Above_Threshold(i,:));
    else
        Anterograde_Threshold=vertcat(Anterograde_Threshold,New_Above_Threshold(i,:));
    end
end
Retrograde_Threshold=Retrograde_Threshold(2:end,:);
Anterograde_Threshold=Anterograde_Threshold(2:end,:);

Fraction_Retro=sum(Retrograde_Threshold,1)/size(Retrograde_Threshold,1);
Fraction_Antero=sum(Anterograde_Threshold,1)/size(Anterograde_Threshold,1);

Fraction_Above=sum(New_Above_Threshold,1)/16;
figure(4)
bar(X_Axis,Mito_Array*0.5,'FaceColor',[0.5 0.5 0.5],'EdgeColor','none','BarWidth',1)
hold on
bar((-25:24)-0.3,Fraction_Above,'BarWidth',1)
%bar(-25:24,Fraction_Retro,'BarWidth',0.3,'FaceColor','b')
%bar((-25:24)+0.3,Fraction_Antero,'BarWidth',0.3,'FaceColor','g')
xlim([-20 17])
hold off
